# Supplementary material for: Microbiota-host crosstalk in the newborn and adult rumen at single-cell resolution
Source: BMC Biol. 2022 Dec 14;20:280. doi: 10.1186/s12915-022-01490-1 (PMC9749198; doi:10.1186/s12915-022-01490-1)
Supplement: Supplementary file 2 — Additional file 2: Table S1. The information of the number of cells for each cell type. Table S2. Marker genes for each cell cluster for immune cells. Table S3. Marker genes for each cell cluster for non-immune cells. Table S4. Marker genes for each cell cluster of human stomach. Table S5. Marker genes for each cell cluster of human skin. Table S6. Differentially expressed genes and their average read counts in each cell types (adult vs. newborn groups). Table S7. The differential metabolites between newborn and adult groups (adult vs newborn). Table S8. The microbiota-dependent 38 metabolites with high co-occurrence probabilities (the inferred conditional probabilities >1) with Desulfovibrio genus. Table S9. Genes in vitamin B6 binding gene set. [file 12915_2022_1490_MOESM2_ESM.xlsx]

## Sheet: Table S1
Table S1. The information of the number of cells for each cell type.
Sample contribution of each cell type in the rumen single-cell atlas
	Immune cells	Epithelial cells	Endothelial cells	Fibroblast	Total cell numbers
Rumen_AD_1	760	3385	29	1	4175
Rumen_AD_2	2095	7465	45	3	9608
Rumen_AD_3	1914	10096	27	8	12045
Rumen_NB_1	18	4291	80	21	4410
Rumen_NB_2	86	8836	561	347	9830
Rumen_NB_3	728	7755	708	430	9621
Sample contribution of each cell type in the non-immune single-cell atlas
	Rumen_AD_1	Rumen_AD_2	Rumen_AD_3	Rumen_NB_1	Rumen_NB_2	Rumen_NB_3
MC1	63	131	365	84	71	54
MC2	154	183	1018	560	141	352
BC1	93	215	1028	886	270	939
BC2	571	1041	1826	133	163	200
BC3	375	962	494	622	2728	2361
SC1	76	25	93	61	46	40
cg-like SC	86	103	148	281	572	157
SC2	483	1253	705	383	1123	1034
GC1	449	1151	504	289	1084	1084
GC2	398	1002	1163	422	1201	825
GC3	375	962	494	622	2728	2361
TNFRSF6B+ EC	82	301	56	67	193	111
IGFBP3+ EC	0	0	0	15	183	18
VEC	29	44	26	80	559	707
Myofibroblast	2	1	6	5	123	202
PAM+ fibroblast	0	0	2	9	156	147
MFAP5+ fibroblast	0	0	0	6	61	66
Sample contribution of each cell type in the immune single-cell atlas
	Rumen_AD_1	Rumen_AD_2	Rumen_AD_3	Rumen_NB_2	Rumen_NB_3
Th17 cells	472	1317	1280	7	84
MKI67+ Th17 cells	6	9	98	2	13
γδ T cells	187	547	244	1	47
Natural killer T (NKT) cells	49	52	103	13	119
Dendritic cells (DC)	10	42	66	43	430
Plasmacytoid DC	0	0	3	0	27

## Sheet: Table S2
Table S2. Marker genes for each cell cluster for immune cells.
p valule	avg_log2FC	The expression level of the gene is detected in current cell cluster	The expression level of the gene is detected in other cell clusters	Adjusted p value	Cell cluster	Gene
0	2.66866	31.9009	5.01713	0	0	IL17F
7.07303e-142	2.62112	8.28777	1.34711	1.46419e-137	0	IL22
1.20265e-146	1.81175	5.09291	1.45069	2.4896e-142	0	CTLA4
6.11601e-170	1.69645	3.91571	1.20817	1.26608e-165	0	CD4
1.39929e-293	1.69058	25.3676	7.85893	2.89667e-289	0	ENSBTAG00000027204
2.56815e-189	1.61661	29.5392	9.63275	5.31634e-185	0	IL17A
7.22775e-205	1.52499	8.81934	3.06456	1.49622e-200	0	ENSBTAG00000000432
5.85461e-70	1.51994	3.28192	1.1444	1.21196e-65	0	S100A1
2.73176e-124	1.50435	3.66204	1.29083	5.65502e-120	0	NCR3
1.10458e-156	1.44523	7.79714	2.86338	2.2866e-152	0	S100A13
3.64626e-112	1.3037	4.17772	1.69234	7.54813e-108	0	CD5
1.07391e-81	1.28938	2.58802	1.05883	2.2231e-77	0	STC1
1.14188e-196	1.24421	14.6201	6.17168	2.36381e-192	0	ANXA5
1.30288e-108	1.22796	3.7463	1.59937	2.69709e-104	0	LCK
1.84729e-75	1.21486	2.95029	1.27103	3.82408e-71	0	CGA
1.2648e-80	1.14956	4.97422	2.2422	2.61826e-76	0	CITED4
3.71338e-54	1.14646	2.51004	1.13387	7.68706e-50	0	TNFRSF4
9.62643e-77	1.14635	3.4206	1.54531	1.99277e-72	0	LGMN
6.06519e-181	1.11188	42.6873	19.751	1.25556e-176	0	CXCR4
8.98132e-56	1.09017	3.51896	1.65288	1.85922e-51	0	TNFRSF18
0	1.08371	186.694	88.0849	0	0	S100A4
3.70741e-66	1.02045	2.17772	1.07353	7.67472e-62	0	CD40LG
9.55453e-30	0.984689	3.38068	1.70838	1.97788e-25	0	GADD45G
4.06609e-62	0.931868	6.06881	3.18115	8.41721e-58	0	CD69
4.43051e-40	0.92288	2.60951	1.3764	9.1716e-36	0	CSF1
2.31377e-192	0.917854	53.8974	28.5277	4.78974e-188	0	JSP
4.7983e-45	0.887156	4.02834	2.17804	9.93297e-41	0	JAG1
7.31279e-54	0.878839	5.45054	2.96403	1.51382e-49	0	MBD2
5.01187e-37	0.873772	2.82851	1.54357	1.03751e-32	0	SPOCK2
1.96292e-42	0.871638	5.51666	3.015	4.06344e-38	0	FABP5
3.79847e-49	0.871219	4.15877	2.27353	7.86322e-45	0	ICOS
9.52845e-44	0.866686	2.75319	1.50986	1.97249e-39	0	CD6
5.77888e-34	0.859218	2.30299	1.26952	1.19629e-29	0	CALY
2.86515e-54	0.834342	4.38396	2.4587	5.93114e-50	0	SERPINE2
2.70798e-19	0.823483	4.73246	2.6742	5.60578e-15	0	FAM162A
1.70042e-18	0.815297	2.9226	1.66089	3.52004e-14	0	LTB
4.95975e-10	0.809497	2.57379	1.46855	1.02672e-05	0	ARID5B
6.73725e-39	0.785486	3.28027	1.90307	1.39468e-34	0	CD2
4.7497e-57	0.778845	9.69936	5.65311	9.83236e-53	0	CD9
4.02893e-27	0.77702	2.27797	1.32936	8.34028e-23	0	ADGRG1
8.23274e-47	0.748904	5.53875	3.29586	1.70426e-42	0	CD99
3.9328e-114	0.736625	13.3014	7.98272	8.1413e-110	0	ITM2B
1.85964e-27	0.734484	2.65333	1.59474	3.84964e-23	0	TSPAN13
1.92094e-09	0.720368	7.80807	4.73905	3.97655e-05	0	BCL2A1
2.97696e-113	0.712431	16.0553	9.79838	6.1626e-109	0	CD3E
6.02055e-28	0.709894	3.63922	2.22489	1.24631e-23	0	NDFIP2
1.11032e-30	0.709259	3.67814	2.24968	2.29848e-26	0	GATA3
1.55813e-33	0.695879	3.24794	2.00506	3.2255e-29	0	GIMAP7
4.42594e-82	0.655999	12.3067	7.81026	9.16214e-78	0	CD44
7.11337e-28	0.654165	2.03139	1.29083	1.47254e-23	0	NSG1
1.35098e-45	0.653925	6.11804	3.88832	2.79666e-41	0	HOPX
7.82651e-42	0.643661	6.80859	4.35809	1.62017e-37	0	FYB1
3.18527e-20	0.639227	12.4534	7.99577	6.59383e-16	0	ENSBTAG00000034609
5.52462e-24	0.635378	3.46848	2.23291	1.14365e-19	0	F2R
6.62879e-12	0.634259	5.60792	3.61302	1.37223e-07	0	CITED2
1.42814e-19	0.631547	2.05411	1.32589	2.9564e-15	0	ENSBTAG00000000682
2.23722e-28	0.624873	4.97136	3.22381	4.63127e-24	0	CXCR6
0	0.621527	293.141	190.537	0	0	B2M
5.69505e-11	0.618902	3.3558	2.18519	1.17893e-06	0	TIFA
9.36163e-11	0.614218	3.69829	2.41603	1.93795e-06	0	ASXL1
3.23713e-16	0.609029	3.24646	2.1285	6.70117e-12	0	CCR5
5.94075e-23	0.607692	2.09571	1.3753	1.22979e-18	0	TOX
6.05139e-17	0.606599	5.96463	3.91723	1.2527e-12	0	RGCC
2.32275e-44	0.600465	7.25927	4.78779	4.80833e-40	0	ETS1
6.63011e-272	0.58072	173.458	115.979	1.3725e-267	0	ENSBTAG00000048782
2.6568e-30	0.575877	5.58884	3.74943	5.49985e-26	0	ENSBTAG00000051845
1.15232e-13	0.570091	4.03304	2.71655	2.38543e-09	0	NENF
7.85553e-34	0.566694	15.3822	10.3855	1.62617e-29	0	ID2
5.35862e-31	0.561941	7.59407	5.14415	1.10929e-26	0	TAGLN2
3.74355e-09	0.554789	3.18536	2.16846	7.74951e-05	0	TRPS1
8.0883e-16	0.548875	2.36679	1.61783	1.67436e-11	0	ITGB3
9.4419e-93	0.543468	28.2134	19.3578	1.95457e-88	0	BTG1
1.6787e-156	0.542164	132.12	90.7322	3.47508e-152	0	BOLA
4.91622e-10	0.540208	2.08088	1.43096	1.01771e-05	0	OCIAD2
1.96266e-110	0.538786	55.309	38.072	4.06289e-106	0	UBB
7.211e-11	0.536231	2.27634	1.5697	1.49275e-06	0	LBH
1.08687e-22	0.533421	7.29163	5.0379	2.24993e-18	0	ANKRD12
6.9746e-18	0.533313	3.50874	2.42442	1.44381e-13	0	LAT
1.63619e-15	0.531948	2.56643	1.77499	3.38708e-11	0	NPDC1
6.82265e-13	0.526294	2.16961	1.50644	1.41236e-08	0	CDC42EP3
9.55529e-13	0.519898	3.55055	2.47623	1.97804e-08	0	CHCHD10
6.19141e-16	0.516618	2.04261	1.4278	1.28168e-11	0	ENSBTAG00000051901
1.055e-14	0.495135	3.40944	2.41898	2.18396e-10	0	AOPEP
3.36842e-52	0.493906	16.724	11.8757	6.97296e-48	0	JUND
1.11843e-21	0.493825	11.6752	8.29103	2.31526e-17	0	DUSP1
5.14207e-09	0.493272	2.17162	1.54274	0.000106446	0	PDCD1
2.27639e-16	0.49273	10.49	7.45501	4.71235e-12	0	CDKN1A
4.42997e-43	0.488218	9.40103	6.70204	9.17048e-39	0	ENSBTAG00000037510
2.05923e-07	0.478823	3.43305	2.46343	0.00426281	0	PLEC
7.1241e-16	0.461708	5.91061	4.29185	1.47476e-11	0	SEPTIN9
1.86627e-07	0.4605	5.42671	3.94378	0.00386336	0	NFKBIZ
1.88178e-29	0.446477	5.39572	3.95956	3.89548e-25	0	ENSBTAG00000036116
2.58607e-07	0.432648	2.72855	2.02159	0.00535343	0	GCNT2
1.46718e-34	0.43214	18.5519	13.75	3.03722e-30	0	KLF6
1.1724e-12	0.428767	3.17932	2.36191	2.42698e-08	0	GIMAP4
3.4666e-11	0.42712	2.12656	1.58162	7.17621e-07	0	GIMAP7.1
1.80917e-07	0.424814	6.15442	4.58464	0.00374517	0	RASGEF1B
9.39664e-16	0.42225	6.04116	4.50827	1.9452e-11	0	STK17A
6.65295e-17	0.420445	4.67927	3.49632	1.37723e-12	0	CD3D
1.00598e-49	0.41869	19.7412	14.7685	2.08247e-45	0	UBD
2.86667e-46	0.413323	19.5043	14.6456	5.9343e-42	0	S100A11
9.43067e-49	0.412509	21.3264	16.0228	1.95224e-44	0	CRIP1
6.18765e-36	0.409136	18.0286	13.5769	1.28091e-31	0	DDX5
5.01015e-16	0.402669	6.69062	5.06117	1.03715e-11	0	FXYD5
8.10943e-08	0.400343	2.76154	2.09236	0.00167873	0	PDE4D
7.72815e-13	0.395316	6.26616	4.7643	1.5998e-08	0	EZR
1.71644e-11	0.389721	10.0029	7.63497	3.55321e-07	0	SERTAD1
4.44567e-24	0.372134	29.4982	22.7915	9.20298e-20	0	RGS1
1.19175e-22	0.359051	9.97323	7.7759	2.46705e-18	0	ENSBTAG00000040602
1.44221e-14	0.358766	4.54291	3.5427	2.98553e-10	0	GYPC
5.44143e-55	0.358352	31.8923	24.8778	1.12643e-50	0	RPS29.1
4.68212e-25	0.35674	10.8799	8.4964	9.69245e-21	0	RPL23A
2.11433e-12	0.349583	8.95716	7.02967	4.37688e-08	0	UBC
3.69872e-20	0.348723	32.2532	25.3277	7.65671e-16	0	JUN
7.54399e-21	0.344053	9.18571	7.23673	1.56168e-16	0	RAC2
1.47811e-09	0.339345	6.80756	5.3807	3.05983e-05	0	PTPRC
7.11759e-10	0.326758	9.33746	7.445	1.47341e-05	0	TSC22D3
1.94241e-58	0.325469	46.8462	37.3851	4.02097e-54	0	RPS27
3.13409e-13	0.324957	18.9667	15.1416	6.48787e-09	0	SAT1
9.41161e-78	0.323518	68.4413	54.6927	1.9483e-73	0	RPL13A
8.51097e-07	0.314498	3.02492	2.43243	0.0176186	0	ENSBTAG00000054649
3.83392e-95	0.309556	106.4	85.8527	7.93659e-91	0	UBA52
9.90377e-25	0.301223	11.9933	9.73336	2.05018e-20	0	UQCRH
1.22493e-55	0.299721	43.6751	35.4821	2.53574e-51	0	RPL37
3.49922e-55	0.296648	42.5525	34.6438	7.24373e-51	0	RPLP2
6.86523e-13	0.282345	8.8759	7.29823	1.42117e-08	0	PFDN5
1.68744e-28	0.273144	38.6249	31.9626	3.49317e-24	0	H3F3B
1.34905e-51	0.268586	89.9747	74.6909	2.79267e-47	0	CYTB
1.20614e-08	0.266392	8.02595	6.67274	0.000249682	0	RPS16
1.89562e-46	0.260694	41.2593	34.4386	3.92412e-42	0	ND3
0	3.75894	33.4446	2.47044	0	1	CCL4
0	3.72108	16.1886	1.22759	0	1	GNLY
0	3.65817	17.8914	1.41717	0	1	ENSBTAG00000055197
0	3.63552	15.7786	1.26961	0	1	ENSBTAG00000047449
0	2.94779	68.2063	8.83998	0	1	CCL5
0	2.2514	20.3096	4.26543	0	1	ENSBTAG00000000144
4.73868e-149	2.22536	7.06515	1.51085	9.80954e-145	1	CCL3
0	2.11561	4.55247	1.05047	0	1	BLK
0	2.04301	4.33176	1.05113	0	1	RHEX
0	1.75991	3.51521	1.03792	0	1	ENSBTAG00000050953
2.46707e-247	1.49942	10.0074	3.53958	5.10708e-243	1	CD247
1.47585e-249	1.38755	3.12349	1.19384	3.05515e-245	1	CD7
2.01394e-147	1.37631	4.03117	1.55282	4.16905e-143	1	TNFRSF9
1.67895e-189	1.33652	3.5041	1.38754	3.4756e-185	1	CD96
2.97868e-133	1.17481	3.60608	1.59729	6.16616e-129	1	ZAP70
1.09157e-137	1.10311	4.40194	2.04916	2.25966e-133	1	PVRIG
4.49107e-71	0.991264	3.57938	1.80056	9.29696e-67	1	RUBCNL
8.23242e-80	0.982172	5.45848	2.76317	1.70419e-75	1	RUNX3
1.88912e-79	0.8775	2.90912	1.58346	3.91066e-75	1	NKG7
2.3677e-62	0.825671	3.48428	1.9659	4.90138e-58	1	PIK3R1
2.38984e-62	0.766768	6.23744	3.66595	4.94721e-58	1	SAMSN1
2.16842e-72	0.759303	2.04059	1.20555	4.48885e-68	1	CD72
2.2876e-105	0.757063	1.85725	1.09894	4.73556e-101	1	TMIGD2
1.7329e-89	0.727417	1.86078	1.12388	3.58728e-85	1	PRF1
9.21283e-38	0.721138	3.22591	1.9569	1.90715e-33	1	SWAP70
2.65635e-78	0.703366	1.88084	1.1551	5.49891e-74	1	GEM
6.06154e-41	0.688782	2.97651	1.84656	1.2548e-36	1	ARAF
2.22834e-37	0.670114	2.07287	1.30271	4.61288e-33	1	MID1IP1
1.81273e-60	0.625253	1.73413	1.12425	3.75253e-56	1	CRTAM
1.1626e-24	0.617141	4.30497	2.80667	2.4067e-20	1	WDR74
3.02855e-21	0.616762	2.01141	1.31171	6.26941e-17	1	MAP3K8
2.37172e-36	0.600612	2.30033	1.51701	4.9097e-32	1	SERPINB6
8.76054e-57	0.597605	1.74475	1.15302	1.81352e-52	1	SETBP1
1.38224e-43	0.587633	2.04305	1.35951	2.86137e-39	1	LAG3
1.11174e-30	0.585148	8.44454	5.62897	2.30142e-26	1	IL7R
2.37922e-43	0.584936	2.16482	1.44324	4.92522e-39	1	AGTRAP
1.37167e-31	0.584851	5.74309	3.82902	2.8395e-27	1	NR4A2
6.83415e-26	0.578603	3.10457	2.07886	1.41474e-21	1	SMIM3
6.26344e-23	0.568077	4.27935	2.88649	1.29659e-18	1	SLA
1.66466e-21	0.551393	2.85239	1.94636	3.44601e-17	1	SERTAD2
6.79669e-23	0.550001	2.53856	1.73388	1.40698e-18	1	IL10
4.0174e-26	0.543588	2.46999	1.69457	8.31642e-22	1	FXYD6
5.0763e-24	0.528825	3.4306	2.37782	1.05085e-19	1	USP12
7.32715e-24	0.524974	1.99054	1.38337	1.51679e-19	1	ELL2
7.4296e-22	0.524882	3.22128	2.23884	1.538e-17	1	CNOT6L
3.07858e-25	0.52042	3.87212	2.69952	6.37296e-21	1	CSRNP1
5.81697e-35	0.514636	2.14734	1.50307	1.20417e-30	1	MTSS1
2.73324e-24	0.503363	4.84953	3.42115	5.65807e-20	1	AKAP13
1.23727e-41	0.503224	1.75867	1.24079	2.56128e-37	1	TRAT1
2.43758e-24	0.487376	1.77984	1.26959	5.04603e-20	1	NCALD
3.56666e-17	0.485065	2.11811	1.51332	7.38335e-13	1	NFKBID
3.22912e-32	0.471651	4.3115	3.10919	6.68461e-28	1	CAPG
5.92464e-54	0.469605	51.0127	36.8394	1.22646e-49	1	SRGN
4.45942e-28	0.469435	2.55311	1.84398	9.23145e-24	1	PLEKHA1
1.68347e-55	0.465569	38.9454	28.2037	3.48496e-51	1	CD52
1.31434e-21	0.460097	1.96262	1.4267	2.72082e-17	1	LPIN2
4.72701e-30	0.458566	2.00658	1.46021	9.78539e-26	1	B4GALT5
7.83369e-19	0.45313	4.2307	3.09034	1.62165e-14	1	GPR171
2.23432e-27	0.449769	2.05789	1.5067	4.62526e-23	1	TM4SF5
1.82969e-30	0.449614	2.4179	1.77048	3.78764e-26	1	SYTL2
9.31644e-12	0.432625	2.36596	1.75297	1.9286e-07	1	NR4A3
5.29643e-32	0.419352	10.7376	8.02915	1.09641e-27	1	ENSBTAG00000048781
7.29843e-15	0.410222	1.74757	1.31506	1.51085e-10	1	LAT2
2.43448e-15	0.407106	3.28184	2.47495	5.03962e-11	1	PTPN2
8.44586e-28	0.404113	2.74231	2.07236	1.74838e-23	1	SERPINI1
1.45004e-18	0.403403	2.7602	2.08691	3.00172e-14	1	CARHSP1
1.6729e-21	0.400152	2.63481	1.9966	3.46308e-17	1	CD82
4.53275e-59	0.396013	26.4618	20.1098	9.38325e-55	1	RPL13
1.4735e-23	0.392629	1.79084	1.36415	3.05029e-19	1	TRAF3IP1
2.16033e-42	0.389247	20.7384	15.8344	4.4721e-38	1	RPL7
3.08555e-60	0.384669	32.0952	24.5835	6.3874e-56	1	RPL11
2.1014e-80	0.383525	119.626	91.7006	4.3501e-76	1	ATP6
1.62201e-22	0.381437	3.60744	2.76933	3.35773e-18	1	RILPL2
6.29913e-17	0.375601	4.58492	3.53399	1.30398e-12	1	MSN
7.99267e-17	0.367298	2.84184	2.20309	1.65456e-12	1	MAP1LC3A
1.99313e-23	0.367086	2.66568	2.06682	4.12599e-19	1	IL2RA
1.59916e-38	0.362894	19.2113	14.9388	3.31043e-34	1	RPL5
5.92489e-16	0.362057	2.00809	1.56241	1.22651e-11	1	ZBTB4
3.42641e-18	0.353919	8.72864	6.82978	7.093e-14	1	LGALS1
1.04216e-12	0.352921	2.43484	1.90648	2.15737e-08	1	ENSBTAG00000034366
4.89911e-10	0.352599	2.87994	2.25549	1.01416e-05	1	MACF1
7.81456e-14	0.352506	1.70234	1.33331	1.61769e-09	1	IL4R
1.056e-16	0.350672	4.13792	3.24503	2.18602e-12	1	NR3C1
1.45758e-11	0.347483	2.41511	1.89816	3.01733e-07	1	SLC1A5
2.34765e-91	0.345329	154.914	121.937	4.85986e-87	1	COX1
3.24184e-17	0.345092	2.90368	2.28594	6.71093e-13	1	GNG2
3.57383e-10	0.342084	3.23205	2.54977	7.39819e-06	1	NSMCE1
1.16508e-10	0.340099	2.02792	1.60203	2.41183e-06	1	MARK2
5.36358e-16	0.338219	6.05708	4.79125	1.11032e-11	1	TIPARP
1.39716e-44	0.337036	60.0302	47.5239	2.89225e-40	1	ND1
6.30769e-65	0.336719	238.783	189.078	1.30576e-60	1	COX3
5.6866e-13	0.334521	1.691	1.34104	1.17718e-08	1	GLRX2
7.33174e-25	0.332844	46.1922	36.6752	1.51774e-20	1	ND3
7.73909e-10	0.328523	3.79616	3.02308	1.60207e-05	1	ZFAND5
6.7151e-16	0.32823	4.24499	3.38119	1.39009e-11	1	ENSBTAG00000049855
4.63201e-22	0.328185	9.06277	7.21884	9.58873e-18	1	RPL17
3.46649e-21	0.327243	5.02714	4.00692	7.17598e-17	1	CD3D
1.16409e-14	0.326823	5.88946	4.69561	2.40979e-10	1	PTGER4
8.58299e-26	0.324752	16.9738	13.5525	1.77676e-21	1	LAPTM5
8.16597e-20	0.322206	15.0408	12.0303	1.69044e-15	1	ZFP36L2
5.39047e-30	0.321959	18.8938	15.1147	1.11588e-25	1	RPS4X
7.52545e-14	0.318686	1.7309	1.38784	1.55784e-09	1	AIMP2
4.61005e-14	0.317402	6.64542	5.33304	9.54327e-10	1	SLC2A3
3.04059e-23	0.315959	12.5122	10.0513	6.29432e-19	1	ND5
1.21109e-62	0.31593	103.758	83.352	2.50708e-58	1	COX2
1.25794e-10	0.310845	2.83673	2.28688	2.60406e-06	1	CMIP
7.61293e-64	0.308022	69.7118	56.3096	1.57595e-59	1	RPLP0
1.19841e-14	0.307468	1.71316	1.38433	2.48084e-10	1	GALNT3
6.12303e-46	0.305384	70.8503	57.334	1.26753e-41	1	ND2
3.78539e-18	0.304887	3.24673	2.62825	7.83613e-14	1	IFI27L2
7.31721e-15	0.302899	1.95741	1.58672	1.51474e-10	1	ARID5A
1.88426e-44	0.302408	63.0256	51.1074	3.9006e-40	1	ND4
7.33855e-15	0.301872	7.84063	6.36032	1.51915e-10	1	ARL6IP1
1.11684e-63	0.301729	64.3038	52.1683	2.31198e-59	1	RPL18
2.19148e-16	0.297046	4.78236	3.89244	4.53658e-12	1	TNFSF14
2.92843e-20	0.296405	13.2046	10.7522	6.06214e-16	1	RPS15A
1.13596e-10	0.29616	1.97639	1.60961	2.35154e-06	1	ARHGAP25
1.22012e-10	0.295158	6.6337	5.40636	2.52576e-06	1	CD53
6.2037e-14	0.291491	1.77895	1.4535	1.28423e-09	1	NCOA2
7.26088e-14	0.291193	2.83273	2.31498	1.50307e-09	1	ENSBTAG00000000715
7.72754e-34	0.289317	29.513	24.1502	1.59968e-29	1	RPL10A
4.90976e-18	0.288417	11.603	9.50051	1.01637e-13	1	BTF3
3.35967e-10	0.285293	3.27564	2.68791	6.95485e-06	1	EVI2A
2.58246e-14	0.284421	2.10712	1.7301	5.34594e-10	1	ASS1
4.53587e-14	0.283249	2.76978	2.27603	9.3897e-10	1	ATP1B1
1.04261e-11	0.282351	3.07545	2.52879	2.1583e-07	1	PTPN1
1.26091e-29	0.280995	26.6915	21.9678	2.61022e-25	1	RPL24
3.46093e-14	0.277465	8.91827	7.35793	7.16446e-10	1	EIF3K
1.97405e-49	0.276465	65.034	53.6928	4.08648e-45	1	RPS8
7.97885e-07	0.274953	2.84665	2.35269	0.016517	1	METRNL
3.30705e-16	0.274063	2.73954	2.26557	6.84592e-12	1	HCST
7.7557e-14	0.273928	1.83153	1.5148	1.60551e-09	1	RUNX2
4.93107e-10	0.27086	1.94926	1.61559	1.02078e-05	1	POLR2C
1.6832e-44	0.270589	52.4445	43.4755	3.48439e-40	1	RPL35A
2.9082e-09	0.270192	2.86727	2.37757	6.02025e-05	1	RASSF5
2.15864e-08	0.268349	4.44118	3.68737	0.00044686	1	SRSF5
8.66721e-08	0.268131	2.07889	1.7263	0.0017942	1	MFNG
2.43794e-08	0.267061	2.21607	1.84158	0.000504678	1	PIP4K2A
1.35806e-47	0.266594	51.5995	42.8936	2.81132e-43	1	RPL23
2.17468e-10	0.260282	1.85442	1.5483	4.50181e-06	1	AHI1
4.30238e-32	0.259485	96.6693	80.7562	8.90635e-28	1	CYTB
4.56184e-08	0.259334	7.7853	6.50442	0.000944346	1	ENSBTAG00000052759
6.71868e-27	0.258874	25.6598	21.4449	1.39083e-22	1	RPL26
3.23025e-10	0.258049	2.51605	2.10397	6.68694e-06	1	NDUFA13
1.5813e-24	0.255739	18.7028	15.6647	3.27345e-20	1	ENSBTAG00000014423
8.9217e-29	0.255679	30.5265	25.5687	1.84688e-24	1	RPL9
6.66123e-20	0.255673	13.7608	11.526	1.37894e-15	1	RPL21
1.67849e-13	0.254144	1.89898	1.59227	3.47464e-09	1	CRYBB1
3.83811e-12	0.253319	2.86512	2.40373	7.94526e-08	1	PDE4D
3.4327e-09	0.252557	4.4178	3.70833	7.10603e-05	1	ENSBTAG00000016347
0	6.76682	142.142	1.30529	0	2	BOLA-DRA
0	6.75301	161.795	1.50006	0	2	ENSBTAG00000013919
0	6.57892	144.763	1.51427	0	2	CD74
0	5.69337	76.004	1.4688	0	2	BLA-DQB
0	5.51453	48.9876	1.07164	0	2	ENSBTAG00000009656
0	4.96261	118.075	3.78671	0	2	CST3
0	4.71123	28.2834	1.07971	0	2	ENSBTAG00000037605
0	3.75389	13.7766	1.02119	0	2	TYROBP
0	3.56214	12.0088	1.01669	0	2	FCER1A
0	3.50284	11.5379	1.01781	0	2	CFD
0	3.47675	12.1074	1.08754	0	2	BOLA-DMB
0	3.37467	10.6043	1.02236	0	2	RNASE6
0	3.25608	9.55386	1	0	2	ENSBTAG00000048980
0	3.14179	10.9803	1.24406	0	2	PKIB
0	3.12649	11.8572	1.35774	0	2	SYNGR2
0	3.08915	22.5032	2.64434	0	2	CTSS
7.15829e-276	3.05966	8.74571	1.04892	1.48184e-271	2	GRO1
0	2.97795	8.24391	1.04636	0	2	BOLA-DMA
1.15964e-135	2.94819	7.83323	1.01496	2.40056e-131	2	DEFB7
0	2.9023	7.77571	1.04007	0	2	CXCL8
2.72684e-179	2.8877	7.4009	1	5.64483e-175	2	C1QA
0	2.86745	8.68541	1.19015	0	2	FCER1G
0	2.84464	10.4128	1.44959	0	2	GRN
0	2.82626	7.14948	1.00806	0	2	CSF1R
0	2.81586	8.27982	1.17588	0	2	CXCL16
9.08003e-181	2.80727	7.01333	1.00196	1.87966e-176	2	C1QC
0	2.73994	7.78484	1.16532	0	2	IFI30
0	2.71946	6.62299	1.00558	0	2	AIF1
0	2.60967	6.12558	1.00359	0	2	RETN
0	2.60069	6.78661	1.11884	0	2	PLD4
0	2.59912	8.87288	1.46437	0	2	RGS10
1.97591e-302	2.50909	15.336	2.694	4.09033e-298	2	CSTB.1
0	2.50858	11.5399	2.02789	0	2	CTSH
0	2.47419	5.66759	1.01998	0	2	CLDN1
0	2.46182	11.5318	2.09321	0	2	DUSP2
0	2.42127	10.4131	1.94403	0	2	GSN
0	2.38261	5.22438	1.00184	0	2	LYZ
0	2.32546	5.59179	1.11562	0	2	PDK4
0	2.298	4.94068	1.00466	0	2	TIFAB
2.29731e-298	2.27445	5.66037	1.16995	4.75566e-294	2	IFI27
0	2.26959	4.90569	1.01739	0	2	CLEC12A
0	2.24373	5.60399	1.18322	0	2	BASP1
3.93209e-161	2.2261	4.68151	1.0006	8.13982e-157	2	C1QB
0	2.21971	5.05148	1.08447	0	2	LYN
0	2.20278	4.60367	1	0	2	TIMD4
0	2.20259	4.63869	1.00774	0	2	SIRPA
0	2.16267	6.27467	1.4014	0	2	CTSC
0	2.15927	4.9445	1.10692	0	2	MPEG1
0	2.14725	4.51383	1.01897	0	2	CCDC88A
0	2.14229	4.43572	1.00478	0	2	SPI1
0	2.13043	5.16902	1.18055	0	2	SMS
0	2.12506	5.50959	1.26303	0	2	GLUL
0	2.08575	4.25687	1.00281	0	2	IL1B
0	2.04032	5.29163	1.28644	0	2	NINJ1
0	2.03078	4.24932	1.0399	0	2	PLAUR
0	2.01327	4.21061	1.04302	0	2	FGL2
9.74262e-186	2.00951	84.6351	21.0197	2.01682e-181	2	FTH1
0	1.98731	4.17364	1.05263	0	2	SH3BGRL
8.46094e-281	1.96086	3.91946	1.00681	1.7515e-276	2	LTC4S
0	1.94931	4.01809	1.04044	0	2	OAS1Y
0	1.94862	4.54721	1.17802	0	2	PLAU
8.04994e-265	1.94636	7.38038	1.91499	1.66642e-260	2	PSAP
0	1.93558	3.87332	1.01255	0	2	PLBD1
2.61794e-285	1.93298	9.65326	2.52808	5.4194e-281	2	PLIN2
1.24391e-295	1.92783	8.54547	2.24595	2.57501e-291	2	VAMP8
0	1.92197	4.00473	1.05682	0	2	PAK1
0	1.91158	5.59498	1.48716	0	2	FCGRT
0	1.8889	3.8274	1.03345	0	2	SELENOP
0	1.87376	4.71708	1.2871	0	2	ABHD12
0	1.87229	3.68933	1.0077	0	2	CD1E
0	1.83484	3.6643	1.02719	0	2	PPP1R14A
0	1.83454	3.77436	1.05826	0	2	PYCARD
0	1.82721	3.77777	1.06461	0	2	MX1
0	1.82127	4.55383	1.2886	0	2	RIDA
0	1.76893	3.66337	1.07493	0	2	CHPT1
3.21643e-161	1.73066	3.62741	1.09299	6.65832e-157	2	CXCL3
1.27524e-291	1.70532	6.38086	1.95672	2.63988e-287	2	AHCY
0	1.69763	3.29377	1.01544	0	2	PLAC8
1.76065e-262	1.69714	5.20628	1.6056	3.64471e-258	2	ENSBTAG00000034366
2.61815e-243	1.69575	4.53304	1.39932	5.41983e-239	2	CTSZ
4.62813e-294	1.68905	6.4198	1.99098	9.58069e-290	2	CYSTM1
0	1.67874	3.225	1.00735	0	2	F13A1
0	1.66373	3.48248	1.09915	0	2	ALOX5AP
0	1.6545	3.15716	1.00286	0	2	CX3CR1
0	1.65006	3.49404	1.1133	0	2	ASRGL1
0	1.64006	3.31027	1.06208	0	2	SNX10
3.57541e-81	1.63761	24.1977	7.77684	7.40145e-77	2	FTL
0	1.63057	3.26807	1.05546	0	2	LY86
1.46525e-162	1.61651	10.008	3.26382	3.03322e-158	2	IER3
0	1.61585	3.6806	1.20088	0	2	IFNGR1
0	1.60755	3.08799	1.01334	0	2	XDH
0	1.60298	3.08013	1.01397	0	2	RAMP2
0	1.58797	3.04719	1.01361	0	2	ANXA3
0	1.5806	3.0746	1.02797	0	2	PLEK
7.48694e-214	1.58023	9.69497	3.24227	1.54987e-209	2	JPT1
0	1.57323	3.97533	1.33593	0	2	CTSB
1.03398e-164	1.56785	10.206	3.44258	2.14044e-160	2	CD83
0	1.56053	2.98881	1.01329	0	2	F2RL2
0	1.54861	3.34859	1.14468	0	2	APLP2
0	1.54038	4.75602	1.6351	0	2	TKT
1.68594e-207	1.53984	7.82768	2.69211	3.49007e-203	2	SNX3
1.57198e-232	1.53636	115.593	39.8509	3.25416e-228	2	ACTB
3.39922e-200	1.53265	8.09102	2.79659	7.03673e-196	2	ENSBTAG00000020684
0	1.52291	3.04843	1.0608	0	2	PXDC1
1.33011e-225	1.51864	6.15643	2.14869	2.75345e-221	2	NR4A1
0	1.47522	2.78084	1.00021	0	2	CLEC5A
0	1.47083	3.69797	1.33413	0	2	UNC93B1
1.21408e-152	1.4356	7.29231	2.69592	2.51327e-148	2	PIM3
0	1.43055	3.20012	1.18721	0	2	SHISA5
0	1.42803	2.69735	1.00244	0	2	CLEC6A
0	1.42157	2.71954	1.01522	0	2	CLEC4A
1.11085e-160	1.41831	10.8766	4.06947	2.29957e-156	2	CD63
0	1.41014	3.3378	1.25593	0	2	KLF4
9.97993e-188	1.39944	3.55236	1.34661	2.06595e-183	2	TUBA1A
0	1.3989	3.59237	1.36229	0	2	ARF3
0	1.39637	2.69057	1.0221	0	2	SKAP2
0	1.39023	3.47078	1.32411	0	2	PLEKHO1
0	1.38893	2.7016	1.0316	0	2	CD86
6.52508e-101	1.38692	3.94645	1.50904	1.35076e-96	2	RBP4
0	1.37885	3.15202	1.21204	0	2	SPINT2
0	1.37784	2.62559	1.01032	0	2	SHTN1
0	1.36789	2.60279	1.00847	0	2	NRN1
1.71231e-139	1.36694	9.93744	3.85287	3.54465e-135	2	TXNIP
7.98616e-206	1.36572	3.00644	1.16662	1.65322e-201	2	MARCKSL1
0	1.36428	3.20037	1.24311	0	2	LY75
2.2297e-205	1.36371	5.91983	2.30034	4.6157e-201	2	ARHGDIA
1.5858e-296	1.3374	3.83541	1.5178	3.28277e-292	2	ENSBTAG00000040367
0	1.33481	2.5509	1.01129	0	2	ENSBTAG00000004714
7.15604e-163	1.32896	5.62097	2.23746	1.48137e-158	2	FKBP5
0	1.32421	3.18026	1.27009	0	2	MEF2A
7.49743e-143	1.32383	5.28137	2.10977	1.55204e-138	2	PLAC8B
0	1.32371	2.51262	1.00381	0	2	LRRC25
1.84002e-159	1.31884	12.8306	5.14326	3.80902e-155	2	ARPC5
0	1.31808	2.49515	1.00073	0	2	TGFBI
0	1.31533	2.87615	1.15574	0	2	RAB32
0	1.30862	2.64668	1.06848	0	2	PVR
8.08163e-157	1.30333	15.0379	6.0932	1.67298e-152	2	LCP1
0	1.30156	2.47456	1.0039	0	2	AXL
0	1.29965	2.63532	1.07053	0	2	SOX4
0	1.2949	3.1231	1.27286	0	2	DBNL
1.15434e-191	1.29105	4.9739	2.0326	2.38959e-187	2	IER5L
1.69354e-172	1.29022	4.48351	1.83325	3.5058e-168	2	PNP
2.13692e-213	1.28757	5.34507	2.18955	4.42363e-209	2	EFHD2
0	1.28672	2.48997	1.02059	0	2	IRF5
6.62631e-252	1.28291	4.05476	1.66636	1.37171e-247	2	YWHAG
2.854e-109	1.26685	7.37806	3.06606	5.90806e-105	2	LDHA
9.62119e-25	1.25995	3.30207	1.37881	1.99168e-20	2	ENSBTAG00000001219
3.81422e-149	1.25676	7.02859	2.94134	7.89582e-145	2	LAMTOR4
1.75233e-145	1.25643	5.25998	2.20172	3.6275e-141	2	CEBPD
0	1.25468	2.8897	1.21103	0	2	LAT2
1.15523e-213	1.24852	3.83509	1.61411	2.39144e-209	2	LGALS9
4.11687e-207	1.24527	2.47281	1.0431	8.52234e-203	2	PLTP
1.87619e-155	1.24147	7.86637	3.32701	3.88391e-151	2	ZFP36
0	1.23927	2.41322	1.02221	0	2	SERINC2
6.01258e-271	1.22802	2.8519	1.21748	1.24467e-266	2	SNAI1
2.33047e-287	1.22387	3.16644	1.35565	4.8243e-283	2	DNLZ
1.50959e-147	1.22146	8.23716	3.53249	3.125e-143	2	RAC1
0	1.21937	2.71816	1.16737	0	2	AKR7A2
1.15942e-167	1.21832	3.26906	1.40499	2.40011e-163	2	TM4SF5
0	1.21523	2.57539	1.10923	0	2	STX7
0	1.21062	2.37555	1.02644	0	2	CARD9
1.08391e-152	1.21022	2.35852	1.01936	2.24381e-148	2	AREG
1.92447e-251	1.20695	2.74994	1.19123	3.98385e-247	2	NET1
4.37499e-276	1.2069	2.40434	1.04156	9.05667e-272	2	TIMP2
0	1.20469	2.4356	1.05672	0	2	ARHGAP5
0	1.20256	2.65709	1.15452	0	2	CREG1
1.33116e-151	1.20232	9.18314	3.99077	2.75564e-147	2	GNAI2
0	1.20035	2.70443	1.17689	0	2	BOLA-DOB
0	1.19203	2.35068	1.02887	0	2	IL13RA1
0	1.18829	2.47125	1.08444	0	2	CD58
0	1.1873	2.35075	1.03227	0	2	P2RY6
0	1.18188	2.33026	1.02713	0	2	NAPSA
0	1.17412	2.2834	1.0119	0	2	FES
0	1.17324	2.57051	1.13982	0	2	MPP1
0	1.17079	2.30796	1.02514	0	2	BOLA-DOA
0	1.1629	2.27611	1.01654	0	2	STOM
0	1.15452	2.34987	1.0556	0	2	TCN2
0	1.15134	2.30878	1.03943	0	2	LITAF
5.00597e-269	1.15019	2.53065	1.14023	1.03629e-264	2	PIK3C2A
0	1.14078	2.22969	1.01119	0	2	PLEKHA5
0	1.14037	2.20521	1.00038	0	2	MRC1
0	1.13802	2.71854	1.23526	0	2	TNFAIP8L2
2.49103e-142	1.13363	6.81831	3.10756	5.15668e-138	2	GABARAP
0	1.12962	2.20783	1.00906	0	2	FLT3
8.88369e-112	1.12624	6.36207	2.91452	1.83901e-107	2	SGK1
1.12764e-238	1.12278	3.03867	1.39538	2.33433e-234	2	CYB5R1
0	1.12029	2.18654	1.00581	0	2	HCK
0	1.1198	2.26524	1.04237	0	2	CTNND1
2.14442e-288	1.11779	2.23885	1.03166	4.43917e-284	2	CYBB
0	1.11551	2.17498	1.00382	0	2	TBC1D9
4.9404e-159	1.1149	4.26977	1.97146	1.02271e-154	2	AKIRIN2
0	1.11281	2.3872	1.10382	0	2	NAGA
2.74494e-272	1.10813	2.6835	1.24487	5.6823e-268	2	TCIRG1
0	1.09969	2.1495	1.00299	0	2	NFAM1
2.32395e-195	1.09405	3.68578	1.72658	4.81081e-191	2	H2AFY
0	1.09393	2.17011	1.01666	0	2	PID1
3.06712e-126	1.0916	2.84016	1.33272	6.34926e-122	2	HES1
1.88607e-144	1.0877	5.37248	2.52782	3.90435e-140	2	OAZ1
0	1.08658	2.13779	1.00663	0	2	FGD2
8.82928e-209	1.08648	2.1928	1.03261	1.82775e-204	2	IL1RN
0	1.08515	2.13441	1.00604	0	2	ENSBTAG00000050239
6.10979e-138	1.08462	4.75232	2.2408	1.26479e-133	2	TPM4
0	1.08375	2.27662	1.07411	0	2	LEPROT
2.41951e-129	1.07976	7.09514	3.35676	5.00864e-125	2	ACTR3
0	1.07877	2.34347	1.10948	0	2	PEPD
2.25735e-70	1.0747	26.1791	12.4291	4.67294e-66	2	NFKBIA
3.33753e-118	1.07357	9.83209	4.67164	6.90903e-114	2	FOS
8.90994e-209	1.07344	2.95975	1.40643	1.84445e-204	2	PPT1
2.2612e-239	1.07291	2.8929	1.37516	4.68092e-235	2	ZNRF1
3.06239e-210	1.07073	3.25454	1.54941	6.33945e-206	2	SPAG9
7.48556e-226	1.06451	2.74821	1.31401	1.54959e-221	2	SELPLG
2.49009e-232	1.06185	2.84624	1.3634	5.15474e-228	2	NFE2L2
1.67541e-203	1.06064	3.539	1.69667	3.46827e-199	2	PTPN6
5.89498e-265	1.0606	2.27649	1.09142	1.22032e-260	2	ANKRD37
2.75565e-158	1.05751	3.96966	1.90727	5.70447e-154	2	TOP1
2.00042e-122	1.05241	5.64008	2.71943	4.14108e-118	2	AMDHD2
0	1.04398	2.20848	1.07109	0	2	LRRK2
8.27399e-250	1.03915	2.61001	1.27007	1.7128e-245	2	EIF4EBP1
2.10575e-291	1.03799	2.46577	1.20084	4.35912e-287	2	TNFRSF1A
1.281e-157	1.03652	4.22992	2.06209	2.65179e-153	2	BRI3
0	1.03639	2.10178	1.02472	0	2	GPBAR1
1.41665e-283	1.03513	2.47561	1.20803	2.9326e-279	2	ARL2
1.51438e-144	1.03443	4.42168	2.1587	3.13491e-140	2	TALDO1
2.57312e-120	1.03361	6.53758	3.19352	5.32662e-116	2	H2AFJ
1.14381e-120	1.02989	4.84597	2.3733	2.3678e-116	2	GDI2
6.35885e-280	1.02695	2.24578	1.10211	1.31635e-275	2	CNDP2
1.38411e-180	1.02218	3.63207	1.78832	2.86524e-176	2	ERP29
2.40087e-153	1.02148	4.38968	2.1624	4.97004e-149	2	MRPL41
2.70679e-168	1.01577	3.80374	1.88119	5.60332e-164	2	SDHB
8.47638e-220	1.00643	2.84708	1.41721	1.75469e-215	2	CTDSP2
2.02362e-190	1.00587	3.38891	1.68757	4.1891e-186	2	PRELID1
0	1.00465	2.00929	1.00141	0	2	CD36
3.05429e-42	1.00302	5.19757	2.59335	6.32269e-38	2	ISG15
8.66201e-159	1.00014	3.55098	1.77532	1.79312e-154	2	DYNC1H1
1.55014e-213	0.999639	2.61466	1.30766	3.20894e-209	2	PARM1
4.68791e-308	0.998375	2.18986	1.09616	9.70445e-304	2	ACTN1
1.07693e-307	0.998254	2.36045	1.18165	2.22936e-303	2	OTULINL
2.65455e-217	0.996368	2.90732	1.45732	5.49517e-213	2	LACTB
4.91256e-308	0.996041	2.12708	1.06646	1.01695e-303	2	PPFIBP1
2.55137e-74	0.990587	6.56884	3.30592	5.28158e-70	2	IFI6
1.6547e-122	0.990404	5.61867	2.82808	3.4254e-118	2	FOSB
4.92296e-193	0.98938	2.05345	1.03431	1.0191e-188	2	CKB
4.74197e-179	0.989378	3.47692	1.75131	9.81635e-175	2	RTN3
5.76843e-259	0.988002	2.53584	1.27851	1.19412e-254	2	DPYSL2
1.54389e-194	0.984555	2.75028	1.38994	3.19601e-190	2	MAN1A1
5.61998e-304	0.979984	2.12046	1.07504	1.16339e-299	2	HAVCR2
0	0.977516	1.9806	1.00586	0	2	LMO2
9.77089e-256	0.974556	2.24049	1.14017	2.02267e-251	2	HHEX
3.28935e-217	0.973163	2.42018	1.23281	6.80928e-213	2	PEA15
0	0.970029	2.29292	1.17053	0	2	CTNNA1
3.96389e-213	0.968424	2.53092	1.29346	8.20565e-209	2	MAFF
1.92262e-215	0.964125	2.85826	1.46511	3.98001e-211	2	MAN2B1
4.81498e-175	0.9619	2.40641	1.2354	9.9675e-171	2	ALAS1
1.89118e-274	0.960204	2.18844	1.12483	3.91493e-270	2	SLC25A33
0	0.95867	2.01373	1.03613	0	2	CYFIP1
3.30501e-97	0.956049	7.82709	4.0346	6.8417e-93	2	CYBA
9.96664e-08	0.954127	5.41635	2.79567	0.00206319	2	S100A12
0	0.950125	2.03385	1.0527	0	2	RBM47
1.49882e-160	0.949324	3.22679	1.67108	3.1027e-156	2	FXYD6
1.35689e-185	0.94559	2.18064	1.13223	2.8089e-181	2	ZFAND2A
4.36006e-273	0.942752	2.29332	1.19307	9.02577e-269	2	TAX1BP3
0	0.941085	1.92447	1.00234	0	2	CD40
2.81156e-230	0.937145	2.46006	1.28481	5.82021e-226	2	REXO2
9.71803e-229	0.935238	2.55459	1.33594	2.01173e-224	2	IMPA1
0	0.930974	2.0476	1.07398	0	2	C16H1orf21
3.84785e-115	0.930937	3.9002	2.04573	7.96544e-111	2	VMP1
1.32816e-135	0.930125	3.92367	2.05919	2.74943e-131	2	TMEM256
3.6966e-220	0.92853	2.40593	1.26406	7.65234e-216	2	RALB
6.1455e-220	0.92549	1.95995	1.03192	1.27218e-215	2	TBC1D4
1.17404e-149	0.924326	3.5077	1.8483	2.43038e-145	2	P4HB
1.12581e-257	0.921591	2.03146	1.07246	2.33053e-253	2	PDXK
4.07972e-196	0.918379	2.8302	1.49747	8.44543e-192	2	VPS29
5.18969e-279	0.915199	2.16814	1.1497	1.07432e-274	2	TMBIM1
3.52421e-245	0.913241	2.44451	1.29801	7.29547e-241	2	ANXA4
5.6262e-88	0.911635	12.1106	6.43777	1.16468e-83	2	ENO1
9.59419e-227	0.909792	2.2116	1.17715	1.98609e-222	2	STX2
9.20239e-237	0.903203	2.09052	1.1178	1.90499e-232	2	RHOQ
0	0.900924	1.87789	1.00569	0	2	CFP
1.70248e-215	0.900898	2.00746	1.0751	3.5243e-211	2	ENSBTAG00000045588
3.21768e-163	0.899841	2.93534	1.57318	6.66092e-159	2	BIN1
7.6593e-140	0.899032	3.2769	1.75723	1.58555e-135	2	CANX
7.92382e-256	0.89887	2.19229	1.17574	1.64031e-251	2	CHCHD5
1.03726e-215	0.897918	2.17779	1.16873	2.14724e-211	2	VRK1
5.55178e-169	0.895446	1.92418	1.0344	1.14927e-164	2	MX2
2.41511e-127	0.894267	3.79762	2.04319	4.99951e-123	2	LAMTOR2
2.76776e-213	0.8941	2.47775	1.33324	5.72954e-209	2	SMAP2
5.1823e-187	0.887371	2.66401	1.44016	1.07279e-182	2	CSRP1
1.63161e-219	0.885128	2.40364	1.30142	3.37759e-215	2	GLTP
1.9236e-55	0.884926	7.54479	4.08562	3.98205e-51	2	GPX1
7.96827e-178	0.884777	3.20754	1.73711	1.64951e-173	2	IL6R
1.05228e-243	0.883134	1.84624	1.00101	2.17832e-239	2	VNN2
1.51273e-284	0.881289	2.0514	1.11367	3.13151e-280	2	GSDMD
3.45409e-285	0.880772	1.94842	1.05814	7.15031e-281	2	CD302
8.01353e-282	0.880313	1.99909	1.086	1.65888e-277	2	GNA15
0	0.879279	1.85107	1.00631	0	2	PLXDC2
2.04124e-300	0.877578	1.92714	1.0489	4.22557e-296	2	C8H9orf72
3.61463e-261	0.876996	2.08209	1.1337	7.48264e-257	2	BFSP2
3.65508e-138	0.875893	3.79489	2.0679	7.56638e-134	2	GGTA1
3.71523e-248	0.873751	1.95921	1.06919	7.69091e-244	2	IRF8
1.01829e-124	0.871585	3.75088	2.05003	2.10796e-120	2	BAZ1A
1.20996e-245	0.871576	1.87335	1.02388	2.50473e-241	2	HS3ST1
0	0.871366	1.8338	1.00241	0	2	BTK
1.20686e-70	0.869358	8.602	4.70865	2.49832e-66	2	LSP1
4.77602e-171	0.865223	3.02615	1.66124	9.88683e-167	2	SFT2D1
2.42197e-115	0.861307	3.90291	2.14837	5.01372e-111	2	C23H6orf62
8.61359e-258	0.860138	2.01252	1.1087	1.7831e-253	2	CASP4
0	0.859159	1.82712	1.00724	0	2	ZNF385A
9.09656e-79	0.85358	2.53996	1.40564	1.88308e-74	2	SOD2
3.59368e-144	0.844707	3.12787	1.74168	7.43928e-140	2	DOCK10
4.5657e-238	0.843541	1.81074	1.00908	9.45145e-234	2	IL1A
5.01925e-283	0.842813	1.81047	1.00944	1.03903e-278	2	NCF1
4.3727e-152	0.841457	2.35544	1.31452	9.05192e-148	2	TSPAN3
1.07923e-222	0.835852	1.84982	1.03637	2.23411e-218	2	CXHXorf21
8.29924e-255	0.835718	1.91673	1.07395	1.71803e-250	2	SNX8
3.92039e-168	0.834135	2.8629	1.60586	8.11561e-164	2	NECAP2
4.43195e-245	0.833901	2.00327	1.12385	9.17458e-241	2	RPS6KA4
1.4218e-170	0.830759	2.6628	1.49712	2.94327e-166	2	TMEM219
7.8368e-134	0.830584	3.49524	1.96538	1.6223e-129	2	LAMTOR1
8.04918e-189	0.827373	2.57983	1.45388	1.66626e-184	2	HCLS1
7.65067e-192	0.826352	2.28964	1.29125	1.58377e-187	2	ABR
6.93887e-85	0.826059	24.8831	14.0358	1.43642e-80	2	GAPDH
1.30067e-93	0.822401	4.48082	2.5339	2.69252e-89	2	PGAM1
2.77961e-182	0.822275	2.42156	1.36951	5.75406e-178	2	MPV17
6.17716e-114	0.817972	2.59984	1.47473	1.27873e-109	2	SCPEP1
1.3138e-289	0.815943	1.80459	1.02508	2.71969e-285	2	PHACTR1
1.98324e-305	0.815795	1.76359	1.00189	4.10551e-301	2	PILRA
4.62283e-81	0.815779	5.31095	3.01716	9.56972e-77	2	ARID4A
4.26188e-169	0.815334	2.23857	1.27213	8.82252e-165	2	NCOA4
2.73686e-114	0.813347	3.33449	1.89753	5.66558e-110	2	ITGB2
3.00348e-172	0.813109	2.42596	1.38074	6.2175e-168	2	DYNC1LI1
3.73105e-136	0.811523	3.29494	1.87739	7.72364e-132	2	FERMT3
1.29564e-296	0.810733	1.755	1.00051	2.68211e-292	2	SLAMF9
2.65151e-148	0.808612	2.25488	1.28738	5.48889e-144	2	C3H1orf54
1.05508e-161	0.806805	2.29878	1.31409	2.18412e-157	2	RAB24
4.94154e-65	0.806534	4.26288	2.43732	1.02295e-60	2	GRASP
5.19506e-78	0.801153	9.50517	5.45493	1.07543e-73	2	TMBIM6
3.83506e-144	0.800457	3.15491	1.81145	7.93896e-140	2	GRB2
1.25478e-79	0.799223	6.00761	3.45232	2.59752e-75	2	TPI1
6.97167e-123	0.798319	2.62898	1.51171	1.44321e-118	2	NPC2
2.47266e-195	0.794405	2.20513	1.27143	5.11865e-191	2	MRPL17
1.03978e-176	0.791916	2.33575	1.34908	2.15244e-172	2	TBL1X
2.21229e-204	0.789521	1.8815	1.08852	4.57966e-200	2	ENHO
5.59353e-243	0.788957	1.76819	1.02336	1.15792e-238	2	CDH1
2.51081e-144	0.787136	2.02856	1.17554	5.19763e-140	2	LIPA
3.67846e-112	0.785126	3.88251	2.25303	7.61479e-108	2	GLIPR2
4.09412e-268	0.784911	1.76261	1.023	8.47524e-264	2	IGF2BP3
3.68812e-183	0.784651	2.24818	1.30505	7.63478e-179	2	CNPY3
4.51748e-142	0.783199	2.9538	1.71638	9.35164e-138	2	FUOM
7.27964e-237	0.782362	1.71994	1	1.50696e-232	2	BPI
2.25056e-254	0.782045	1.80658	1.0506	4.65889e-250	2	VSIR
1.80172e-195	0.777664	2.24026	1.30677	3.72974e-191	2	RCC2
1.81109e-139	0.774352	2.84931	1.66585	3.74914e-135	2	GATD3A
2.81038e-171	0.773996	2.43183	1.42213	5.81777e-167	2	NCKAP1L
1.74851e-224	0.773831	1.94221	1.13593	3.6196e-220	2	TXNDC17
1.96684e-59	0.773088	9.43782	5.52267	4.07156e-55	2	MIF
0	0.769903	1.71397	1.00517	0	2	CCSER1
1.12876e-244	0.769543	1.86779	1.09565	2.33665e-240	2	SLC12A9
9.82166e-189	0.767686	1.99434	1.1714	2.03318e-184	2	LIMS1
2.22989e-164	0.763826	2.47412	1.45709	4.61609e-160	2	VPS26A
7.13347e-154	0.763619	2.66914	1.57217	1.4767e-149	2	ABI3
1.84935e-279	0.761406	1.74639	1.03023	3.82834e-275	2	CYP2D14
5.43815e-265	0.761004	1.69776	1.00183	1.12575e-260	2	EMILIN2
2.43407e-148	0.76094	2.71827	1.60408	5.03877e-144	2	RNF181
5.07623e-275	0.760749	1.69437	1	1.05083e-270	2	CSF3R
3.75122e-115	0.758332	3.48459	2.06002	7.76539e-111	2	SELENOF
4.25884e-81	0.758143	4.41967	2.61316	8.81622e-77	2	RAP1B
1.04943e-169	0.756766	1.77582	1.05097	2.17242e-165	2	ENO3
3.71471e-90	0.756196	3.36655	1.99319	7.68983e-86	2	NUDT4
4.00855e-85	0.754791	26.2487	15.5558	8.2981e-81	2	PFN1
2.2026e-181	0.753196	2.09393	1.2423	4.55959e-177	2	ETV6
3.91294e-65	0.753063	4.57811	2.71639	8.10019e-61	2	PRDX5
1.9471e-222	0.752695	1.87714	1.11407	4.03068e-218	2	NAAA
6.89541e-149	0.751318	2.17993	1.29501	1.42742e-144	2	STK24
1.32593e-67	0.749776	16.523	9.82614	2.74481e-63	2	ZFP36L1
2.86851e-262	0.749413	1.68111	1	5.93811e-258	2	CLEC7A
1.43791e-78	0.748379	4.71226	2.80508	2.97662e-74	2	PPP1R15A
1.91474e-98	0.748178	3.99116	2.37616	3.96371e-94	2	NDUFS8
0	0.747243	1.68492	1.00378	0	2	GNB4
1.46108e-182	0.745475	2.13202	1.27169	3.02458e-178	2	CASP6
1.06544e-157	0.745056	2.35728	1.40646	2.20556e-153	2	IDH2
2.12311e-126	0.744564	2.74742	1.63979	4.39505e-122	2	BNIP3L
3.29924e-143	0.742603	2.6083	1.55888	6.82975e-139	2	SPN
1.20862e-77	0.742119	5.92775	3.54397	2.50197e-73	2	CDC42
9.80246e-277	0.741352	1.6797	1.00476	2.02921e-272	2	TLR2
3.17961e-64	0.739814	6.54673	3.92029	6.5821e-60	2	ALDOA
3.48244e-160	0.739727	2.55997	1.53305	7.20901e-156	2	CAPZA2
4.64759e-157	0.739023	2.06152	1.23515	9.62098e-153	2	DNASE2
2.29838e-135	0.738355	2.05888	1.23414	4.75789e-131	2	CD68
3.00136e-187	0.738302	1.67133	1.00187	6.21312e-183	2	ENSBTAG00000004043
2.16444e-262	0.737341	1.69695	1.0179	4.4806e-258	2	MYCL
2.1794e-154	0.736584	2.48614	1.49208	4.51158e-150	2	SNX2
5.57614e-22	0.735652	9.25602	5.55867	1.15432e-17	2	HSPB1
3.61361e-130	0.735344	1.93302	1.16112	7.48053e-126	2	ID3
4.57653e-138	0.735276	2.33318	1.40155	9.47386e-134	2	ZMIZ1
1.23227e-154	0.733097	2.26282	1.36134	2.55092e-150	2	CHD9
6.97437e-45	0.732181	6.27919	3.78003	1.44376e-40	2	TSPO
8.75739e-154	0.730508	2.73564	1.64875	1.81287e-149	2	CIAO2A
1.68917e-291	0.729475	1.68221	1.01458	3.49675e-287	2	FMNL2
1.46358e-105	0.728737	2.51154	1.51554	3.02975e-101	2	ENSBTAG00000054755
5.37109e-57	0.728283	8.46767	5.11127	1.11187e-52	2	ATF3
6.14047e-107	0.726915	2.80694	1.69594	1.27114e-102	2	BATF3
8.10325e-254	0.726687	1.67281	1.01086	1.67745e-249	2	LAMC1
2.53081e-160	0.722943	1.65372	1.00192	5.23902e-156	2	CD300H
6.2251e-271	0.721592	1.65518	1.00375	1.28866e-266	2	CALHM6
1.78834e-287	0.721427	1.64949	1.00041	3.70203e-283	2	ENSBTAG00000012668
8.92623e-84	0.720336	4.29083	2.60434	1.84782e-79	2	HSPE1
3.4167e-88	0.720184	4.07165	2.47158	7.07291e-84	2	ATP5PB
8.59137e-244	0.720062	1.69562	1.02936	1.7785e-239	2	FGD4
8.09717e-201	0.719159	1.8345	1.11437	1.6762e-196	2	RASAL2
8.74113e-84	0.718423	2.43224	1.47822	1.8095e-79	2	HMGCS1
5.06564e-202	0.717136	1.73255	1.05391	1.04864e-197	2	CLECL1
3.13023e-162	0.716408	2.03811	1.24041	6.47989e-158	2	ARHGAP18
6.13901e-168	0.714894	2.12448	1.29434	1.27084e-163	2	DDB2
3.76942e-87	0.714283	3.68371	2.24525	7.80308e-83	2	HIF1A
4.57018e-183	0.713995	2.00932	1.22494	9.46073e-179	2	LY96
5.42774e-143	0.713044	2.71886	1.65859	1.1236e-138	2	ATP6V0D1
1.41952e-112	0.712128	3.1087	1.89761	2.93855e-108	2	CLTC
1.37056e-239	0.712097	1.65305	1.00907	2.8372e-235	2	ST14
1.40203e-173	0.711808	2.02504	1.2364	2.90234e-169	2	PGD
1.61928e-255	0.711808	1.66333	1.01556	3.35207e-251	2	LTBR
3.88631e-113	0.709672	2.31059	1.41283	8.04506e-109	2	ENSBTAG00000022489
1.67514e-112	0.707831	3.31211	2.02781	3.4677e-108	2	PSMA6
2.31003e-277	0.707207	1.65876	1.016	4.78199e-273	2	BLVRA
3.54114e-201	0.705439	1.82875	1.12149	7.33052e-197	2	BAIAP2
1.48705e-154	0.699985	2.21032	1.36063	3.07834e-150	2	FADD
9.92285e-252	0.69964	1.6636	1.02432	2.05413e-247	2	SLC49A4
5.38848e-66	0.696786	7.27049	4.48549	1.11547e-61	2	ARPC4
8.97325e-67	0.696775	5.60613	3.4587	1.85755e-62	2	APRT
1.48178e-108	0.695805	2.27424	1.40403	3.06744e-104	2	PLK2
1.43712e-195	0.693776	1.81825	1.1241	2.97499e-191	2	GNPTAB
2.0516e-148	0.693543	2.20773	1.36512	4.24702e-144	2	ATG3
3.69045e-213	0.692275	1.72981	1.07054	7.6396e-209	2	TMEM86A
2.33414e-227	0.691705	1.65004	1.02158	4.8319e-223	2	ENSBTAG00000048353
6.44129e-128	0.691633	2.12312	1.31453	1.33341e-123	2	TWISTNB
1.82479e-171	0.690659	1.77111	1.09733	3.7775e-167	2	EHD4
4.96887e-194	0.6902	1.75648	1.08861	1.0286e-189	2	ENSBTAG00000024960
7.87892e-158	0.689814	2.28099	1.41406	1.63102e-153	2	MAPRE1
8.01912e-177	0.689707	1.92781	1.1952	1.66004e-172	2	ARHGAP17
8.26211e-87	0.689225	4.03638	2.50331	1.71034e-82	2	ACTR2
4.35771e-164	0.689211	1.97455	1.2246	9.0209e-160	2	TRAFD1
1.75639e-170	0.688782	1.96149	1.21687	3.63591e-166	2	CFAP36
5.99848e-120	0.684577	3.08225	1.91774	1.24175e-115	2	UBE2L3
9.54684e-210	0.683976	1.68125	1.04649	1.97629e-205	2	CTBP2
3.26399e-187	0.682605	1.60958	1.00283	6.75679e-183	2	FCER2
5.98473e-61	0.680978	38.5339	24.0352	1.2389e-56	2	ACTG1
6.29978e-114	0.679702	2.14634	1.33995	1.30412e-109	2	BAG3
0	0.679585	1.60315	1.00092	0	2	BOLA-DQA5
1.46989e-68	0.678985	4.95184	3.09294	3.04282e-64	2	HERPUD1
2.02547e-250	0.677992	1.60371	1.00237	4.19293e-246	2	PALM2
7.68794e-148	0.67761	1.85544	1.16002	1.59148e-143	2	DENND4A
1.95614e-253	0.677405	1.60413	1.00305	4.04941e-249	2	TSPAN33
3.22925e-111	0.67619	2.9301	1.8337	6.68487e-107	2	ZNF706
2.84675e-147	0.675867	2.26352	1.41686	5.89306e-143	2	FAM49B
8.93923e-103	0.673912	2.56149	1.60555	1.85051e-98	2	ADAM8
1.19348e-68	0.672086	2.55591	1.60408	2.47061e-64	2	ECM1
8.54479e-69	0.670068	4.49912	2.82759	1.76886e-64	2	UBL3
3.5334e-130	0.670013	2.052	1.28969	7.3145e-126	2	ASAH1
6.8646e-155	0.670008	1.94104	1.21995	1.42104e-150	2	NCOR2
2.86997e-166	0.669264	2.08997	1.31423	5.94112e-162	2	AP3B1
7.6565e-146	0.668555	1.87653	1.18059	1.58497e-141	2	JAK2
1.63428e-61	0.667357	5.06833	3.19132	3.38313e-57	2	GPR183
1.50935e-207	0.666094	1.8185	1.14604	3.1245e-203	2	HACD4
4.67773e-113	0.665034	2.85553	1.80091	9.68336e-109	2	WDR83OS
9.01543e-40	0.664851	10.0479	6.33775	1.86628e-35	2	ENSBTAG00000052759
7.13896e-156	0.66344	2.1083	1.33112	1.47784e-151	2	EFR3A
2.74324e-106	0.663174	3.18262	2.00979	5.67878e-102	2	CMTM6
7.25297e-75	0.661353	15.9023	10.0548	1.50144e-70	2	CFL1
1.60949e-204	0.661015	1.62197	1.02579	3.3318e-200	2	FGR
1.68203e-181	0.660927	1.67993	1.06251	3.48197e-177	2	RNF144B
6.39905e-174	0.658584	1.6595	1.05129	1.32467e-169	2	ARRDC4
1.44899e-63	0.658159	4.31493	2.73431	2.99955e-59	2	FNBP1
4.95336e-125	0.658017	2.09454	1.32741	1.0254e-120	2	OSBPL8
4.00172e-153	0.657226	2.26333	1.43517	8.28397e-149	2	MRPL27
5.65593e-122	0.657013	2.37015	1.50313	1.17083e-117	2	SEC14L1
2.42496e-159	0.656486	2.02486	1.28461	5.01991e-155	2	CEBPG
7.67258e-147	0.656271	1.94871	1.23649	1.5883e-142	2	VAV3
1.1431e-64	0.65619	15.4506	9.80423	2.36633e-60	2	PABPC1
1.04002e-280	0.655962	1.57978	1.00261	2.15295e-276	2	DAPK1
3.61165e-265	0.65462	1.58374	1.00606	7.47647e-261	2	VASH1
4.5574e-158	0.65416	1.94118	1.23352	9.43427e-154	2	EHBP1L1
4.48262e-199	0.653584	1.67045	1.0619	9.27948e-195	2	RIN2
1.55366e-83	0.653426	2.63056	1.67243	3.21623e-79	2	EGR1
1.26679e-139	0.653306	2.06975	1.31599	2.62239e-135	2	MYCBP
2.79246e-191	0.652147	1.684	1.07158	5.78067e-187	2	NCAPD2
3.33683e-81	0.649081	3.65498	2.33073	6.90758e-77	2	ATP6V0B
2.17385e-68	0.64864	4.59487	2.93098	4.50008e-64	2	IER2
3.03539e-97	0.647231	3.04832	1.94637	6.28357e-93	2	YY1
9.28913e-137	0.646447	2.06727	1.32068	1.92294e-132	2	GNPDA1
8.1893e-123	0.64584	2.55337	1.63191	1.69527e-118	2	KDELR1
3.49053e-119	0.645332	2.46637	1.57686	7.22575e-115	2	TMEM189
5.59333e-48	0.645328	6.76958	4.32811	1.15788e-43	2	DNAJB1
3.54621e-129	0.645172	2.18698	1.39839	7.34101e-125	2	UAP1
7.91773e-72	0.644101	5.50014	3.51949	1.63905e-67	2	GADD45A
1.3581e-85	0.643724	3.64292	2.33168	2.81141e-81	2	BRK1
1.07534e-77	0.643417	4.30984	2.75914	2.22606e-73	2	UBE2D3
6.9743e-178	0.64237	1.77335	1.13611	1.44375e-173	2	BLOC1S6
3.76281e-64	0.641015	4.39092	2.81573	7.78939e-60	2	ANKRD11
2.05712e-197	0.640578	1.71935	1.10289	4.25844e-193	2	CD1D
1.31692e-114	0.640546	2.69128	1.72637	2.72615e-110	2	CHMP2A
7.34412e-179	0.639623	1.65028	1.05928	1.52031e-174	2	CLCN6
5.72249e-124	0.638628	2.30575	1.48103	1.18461e-119	2	RIPK1
5.77309e-163	0.637377	1.84173	1.18401	1.19509e-158	2	PYGL
1.70767e-133	0.637026	2.12516	1.36655	3.53506e-129	2	ATP6AP1
1.08654e-143	0.635467	2.09309	1.34739	2.24925e-139	2	UBE2K
2.28686e-119	0.63123	2.4612	1.58901	4.73403e-115	2	VCP
5.62378e-114	0.631055	2.88771	1.86461	1.16418e-109	2	MRPS6
6.53509e-168	0.629541	1.72876	1.11744	1.35283e-163	2	AP1B1
4.4337e-181	0.629107	1.54661	1	9.17819e-177	2	MSR1
4.00038e-39	0.62869	24.143	15.6148	8.28119e-35	2	ENSBTAG00000052187
2.38853e-249	0.627279	1.55019	1.00359	4.94451e-245	2	SLC15A3
5.47209e-85	0.627003	2.76951	1.79331	1.13278e-80	2	IFRD1
1.39875e-134	0.62615	2.07604	1.34507	2.89556e-130	2	EPN1
3.67667e-72	0.626082	4.25274	2.75549	7.61107e-68	2	CAP1
3.38511e-115	0.625912	2.64473	1.71381	7.00751e-111	2	USP8
1.32799e-148	0.625191	2.03475	1.3192	2.74906e-144	2	CEP170
3.79681e-119	0.624874	2.12564	1.37843	7.85978e-115	2	AP2A2
2.96072e-200	0.624841	1.61968	1.05035	6.12899e-196	2	PLIN3
4.69511e-235	0.624252	1.54141	1	9.71935e-231	2	ADAM28
1.3821e-162	0.623699	1.63284	1.05972	2.86108e-158	2	TNFRSF21
4.47797e-62	0.62324	4.80164	3.11728	9.26984e-58	2	PEBP1
6.22292e-116	0.622597	2.56623	1.66677	1.28821e-111	2	SNX17
3.12533e-60	0.622223	4.23373	2.75052	6.46975e-56	2	ABRACL
4.41678e-126	0.621068	2.16876	1.41011	9.14318e-122	2	MESD
5.59102e-179	0.619305	1.61259	1.04977	1.1574e-174	2	LRRC1
9.75349e-58	0.619253	1.96986	1.2824	2.01907e-53	2	MARCKS
7.61935e-145	0.619085	1.99085	1.29621	1.57728e-140	2	PLEKHB2
5.38549e-179	0.617948	1.73419	1.12999	1.11485e-174	2	TPM1
6.98129e-107	0.617419	2.73363	1.78188	1.4452e-102	2	ALDH2
3.76812e-154	0.616751	1.95071	1.27213	7.80038e-150	2	WASF2
4.07045e-101	0.616522	2.71885	1.77334	8.42624e-97	2	SIPA1
4.57088e-226	0.615763	1.58641	1.03527	9.46218e-222	2	GOLIM4
3.85944e-195	0.614747	1.64125	1.07181	7.98942e-191	2	STING1
6.28471e-168	0.612316	1.80102	1.17813	1.301e-163	2	PHACTR2
2.06228e-58	0.612202	4.54697	2.97461	4.26913e-54	2	PKM
3.79575e-157	0.612116	1.78562	1.16822	7.85759e-153	2	PLSCR2
6.47249e-128	0.611735	2.02127	1.32274	1.33987e-123	2	BCL10
1.22689e-190	0.611701	1.66466	1.08939	2.53979e-186	2	FAM110A
4.02226e-244	0.610189	1.53302	1.0043	8.32648e-240	2	SLC37A2
4.89741e-166	0.610155	1.64364	1.07679	1.01381e-161	2	SNX18
1.30273e-129	0.609775	2.32845	1.52583	2.69678e-125	2	RAB7A
7.13264e-91	0.607991	3.07609	2.01825	1.47653e-86	2	SEMA4A
1.4137e-141	0.604227	1.99998	1.31564	2.92651e-137	2	RRAGC
2.61081e-174	0.60356	1.65445	1.08884	5.40464e-170	2	CREBL2
9.98597e-121	0.603018	2.24881	1.48056	2.0672e-116	2	LAMP2
6.25672e-206	0.602064	1.51815	1.00017	1.2952e-201	2	TFEC
5.18828e-230	0.600966	1.52414	1.00488	1.07403e-225	2	ALOX5
2.10587e-192	0.600589	1.68978	1.11438	4.35937e-188	2	PRCP
8.05008e-154	0.59922	1.96718	1.29855	1.66645e-149	2	PAFAH1B3
1.37637e-81	0.598871	3.53058	2.33114	2.84923e-77	2	KLF10
2.23299e-141	0.598142	1.86028	1.22891	4.62252e-137	2	NUBP1
3.29853e-105	0.597333	1.9989	1.32122	6.82829e-101	2	ACSL5
6.6561e-180	0.596192	1.71278	1.133	1.37788e-175	2	CD2AP
1.51354e-47	0.595696	5.71347	3.78075	3.13317e-43	2	SUB1
5.44218e-97	0.595177	1.90223	1.25921	1.12658e-92	2	SERPINE1
1.53416e-88	0.594565	2.79475	1.85081	3.17587e-84	2	WIPF1
3.4981e-101	0.593794	2.576	1.70685	7.24141e-97	2	OAT
9.56406e-178	0.59354	1.63749	1.08519	1.97986e-173	2	ALDOC
2.56455e-67	0.593274	3.68625	2.44339	5.30888e-63	2	USP12
5.18319e-202	0.592783	1.56611	1.03843	1.07297e-197	2	F11R
6.0397e-146	0.592766	2.00725	1.33095	1.25028e-141	2	FDX1
1.12912e-124	0.592674	1.88827	1.25213	2.3374e-120	2	BMP2K
7.85051e-123	0.592127	1.7292	1.14709	1.62513e-118	2	MAGED2
1.64016e-153	0.591229	1.88977	1.25439	3.39529e-149	2	MGAT1
9.54587e-184	0.591068	1.59392	1.05813	1.97609e-179	2	STK38L
1.23607e-59	0.590775	5.01391	3.32917	2.55879e-55	2	DBI
5.66438e-199	0.590635	1.59301	1.05784	1.17258e-194	2	SLC7A7
1.41824e-145	0.589297	1.7425	1.15818	2.93589e-141	2	ME2
6.65091e-130	0.588918	1.89671	1.26101	1.3768e-125	2	ST6GALNAC4
1.47979e-259	0.588897	1.50578	1.00112	3.06332e-255	2	DENND5B
2.34309e-154	0.587517	1.59484	1.06135	4.85043e-150	2	ABCA3
2.19469e-237	0.587308	1.52118	1.01247	4.54323e-233	2	DSE
1.04949e-116	0.587137	2.08476	1.38775	2.17255e-112	2	IL18
4.76733e-115	0.587115	2.09532	1.3948	9.86884e-111	2	FAM21A
2.086e-57	0.587	4.82411	3.21153	4.31822e-53	2	TAF10
8.04805e-229	0.586858	1.54233	1.02687	1.66603e-224	2	RAB31
3.56884e-162	0.586558	1.50728	1.00374	7.38785e-158	2	CD207
8.53708e-158	0.584358	1.51417	1.00987	1.76726e-153	2	CD1B
1.24491e-173	0.584018	1.67423	1.11689	2.57709e-169	2	CYB561A3
5.01076e-69	0.583838	3.94022	2.62886	1.03728e-64	2	LAPTM4A
1.32416e-115	0.583182	2.26492	1.51181	2.74115e-111	2	INPP5D
2.5724e-145	0.5829	1.87532	1.252	5.32513e-141	2	MAPK14
1.94543e-89	0.582722	3.04494	2.03311	4.02724e-85	2	REEP5
1.36451e-149	0.582443	1.8481	1.23422	2.82466e-145	2	CUX1
1.43242e-227	0.581947	1.49718	1.00021	2.96526e-223	2	CLEC10A
1.96181e-108	0.580217	2.08477	1.39442	4.06113e-104	2	MYO9B
2.5867e-114	0.579681	2.24934	1.50506	5.35473e-110	2	M6PR
1.5101e-218	0.579566	1.49465	1.00017	3.12606e-214	2	NRP1
5.9267e-16	0.579272	8.02792	5.3731	1.22689e-11	2	ANXA1
3.21234e-56	0.577959	4.88183	3.27039	6.64986e-52	2	ATP6V0E1
6.11147e-126	0.57772	2.23333	1.49638	1.26514e-121	2	WBP11
4.54239e-171	0.576982	1.55269	1.04087	9.40319e-167	2	IFT27
5.80908e-33	0.576009	4.38469	2.94132	1.20254e-28	2	LAMP1
3.87851e-80	0.575492	2.78182	1.86676	8.02891e-76	2	PTP4A2
2.63457e-139	0.574953	1.89103	1.26946	5.45382e-135	2	LEMD2
1.197e-59	0.574886	4.29784	2.88531	2.47792e-55	2	YWHAE
3.33174e-155	0.57459	1.71337	1.15049	6.89704e-151	2	TSC22D1
2.50688e-133	0.572951	1.98273	1.33287	5.18949e-129	2	EID1
1.38302e-41	0.572543	4.77215	3.20894	2.86298e-37	2	CD81
1.61216e-221	0.571332	1.50051	1.00984	3.33734e-217	2	ENSBTAG00000046172
4.92465e-70	0.571167	3.64325	2.45217	1.01945e-65	2	VASP
4.86291e-221	0.570824	1.50991	1.01652	1.00667e-216	2	SORD
6.46626e-151	0.570806	1.58674	1.06825	1.33858e-146	2	SOAT1
7.10675e-134	0.569488	1.86532	1.25696	1.47117e-129	2	HPRT1
1.24733e-114	0.568992	1.74531	1.17649	2.58209e-110	2	DPP7
2.09372e-125	0.568888	2.11008	1.42248	4.33422e-121	2	CAT
2.30713e-128	0.567989	1.66866	1.1256	4.776e-124	2	SNX25
3.82914e-38	0.567566	2.58921	1.74708	7.92671e-34	2	NKG7
3.92835e-115	0.564315	2.34439	1.58546	8.13208e-111	2	MNF1
5.36316e-94	0.563902	2.99176	2.02383	1.11023e-89	2	RAB2A
6.22632e-125	0.563826	1.93234	1.30724	1.28891e-120	2	SACM1L
9.58393e-124	0.562902	2.18477	1.47895	1.98397e-119	2	SH3GLB1
6.03504e-64	0.562706	4.30504	2.91465	1.24931e-59	2	DYNLL1
3.61031e-93	0.561808	3.02142	2.04687	7.47371e-89	2	KIF5B
1.90728e-129	0.561676	1.66173	1.12585	3.94826e-125	2	ATP6V1B2
1.8772e-128	0.561404	1.89596	1.28479	3.88599e-124	2	ATOX1
1.32673e-98	0.561214	2.11205	1.4314	2.74647e-94	2	B3GNT2
1.65228e-62	0.560429	4.16427	2.8238	3.42039e-58	2	EIF5A
5.37083e-217	0.559875	1.47414	1	1.11182e-212	2	KCNK17
2.26266e-110	0.559627	2.42753	1.64703	4.68393e-106	2	SDHC
4.69752e-91	0.559395	2.15227	1.4605	9.72433e-87	2	RAB9A
2.06392e-149	0.559262	1.85113	1.25627	4.27252e-145	2	IRAK4
3.31503e-121	0.558239	2.25659	1.53252	6.86244e-117	2	COMMD4
4.84823e-199	0.557988	1.47746	1.00356	1.00363e-194	2	TLR7
1.27664e-193	0.557863	1.47209	1	2.64277e-189	2	CREB5
1.35999e-192	0.557005	1.49884	1.01878	2.81531e-188	2	ZMYND15
1.13815e-96	0.556887	3.12308	2.12297	2.35608e-92	2	SERPINB1
4.66466e-146	0.556831	1.75629	1.19392	9.65631e-142	2	PLBD2
1.72117e-31	0.555189	9.33276	6.35158	3.56299e-27	2	PSMB9
2.40303e-191	0.554946	1.49889	1.02027	4.97451e-187	2	MEF2C
1.0156e-166	0.554544	1.58593	1.07981	2.1024e-162	2	IFIT5
1.1191e-66	0.5545	4.03381	2.7466	2.31665e-62	2	PAK2
8.94426e-100	0.554365	2.49731	1.70056	1.85155e-95	2	UBXN4
1.84403e-84	0.553483	2.21042	1.50612	3.81733e-80	2	IRF7
5.37083e-217	0.553101	1.46724	1	1.11182e-212	2	ARHGAP20
7.26279e-84	0.553029	3.37198	2.2983	1.50347e-79	2	UBALD2
6.24763e-49	0.552231	5.16426	3.52185	1.29332e-44	2	MYH9
5.91127e-219	0.551833	1.50772	1.02849	1.22369e-214	2	NOL4L
2.19206e-144	0.551076	1.90213	1.29823	4.53779e-140	2	VPS35
9.09742e-73	0.55096	3.43234	2.3428	1.88326e-68	2	TMED9
1.31622e-198	0.550711	1.46581	1.00068	2.7247e-194	2	ENSBTAG00000002773
1.84374e-99	0.549593	2.01931	1.37962	3.81673e-95	2	RAP2C
5.54155e-139	0.549448	1.63219	1.11525	1.14716e-134	2	WDR81
1.042e-83	0.549256	2.65974	1.81759	2.15705e-79	2	RIOK3
5.20426e-100	0.548989	2.70536	1.84911	1.07733e-95	2	RAB14
1.28718e-86	0.548503	2.04651	1.39926	2.66459e-82	2	PPIF
4.12724e-136	0.548335	1.71287	1.17128	8.54381e-132	2	RAB12
1.26396e-140	0.547285	1.62905	1.11477	2.61653e-136	2	ACO1
1.23169e-85	0.547023	2.64788	1.81229	2.54973e-81	2	NT5C
8.67131e-151	0.546894	1.49434	1.02287	1.79505e-146	2	NPHS1
3.01069e-84	0.546455	2.45056	1.6779	6.23243e-80	2	YWHAH
1.96286e-236	0.5459	1.46151	1.00108	4.06331e-232	2	RASSF4
3.58151e-90	0.54557	2.60826	1.78697	7.41409e-86	2	SCAF11
1.99739e-68	0.543916	1.72352	1.18218	4.13479e-64	2	ACP5
3.0999e-104	0.543772	1.9385	1.32977	6.41709e-100	2	GSTP1
1.54792e-164	0.543062	1.54397	1.05965	3.20435e-160	2	LSMEM1
1.13334e-46	0.54267	3.59176	2.46574	2.34612e-42	2	CCL3
2.51194e-74	0.542622	2.86419	1.96633	5.19997e-70	2	RTN4
2.76211e-130	0.542457	1.63097	1.11983	5.71783e-126	2	EIF2AK2
2.69829e-127	0.542343	1.83963	1.26319	5.58574e-123	2	MAP2K1
1.77975e-50	0.542175	5.10025	3.50252	3.68425e-46	2	CLTA
5.42327e-204	0.542091	1.45719	1.00076	1.12267e-199	2	RGL1
6.83167e-106	0.542087	1.75691	1.2066	1.41422e-101	2	LIMA1
1.04985e-99	0.541449	2.12795	1.46207	2.17328e-95	2	AAMP
2.69533e-127	0.54016	2.09675	1.44192	5.57961e-123	2	TMEM165
1.4221e-90	0.539501	2.76812	1.90449	2.94389e-86	2	RHOG
2.80347e-81	0.539333	3.33655	2.29584	5.80347e-77	2	CAPZA1
5.75755e-134	0.539332	1.61718	1.11277	1.19187e-129	2	GTF2I
4.39192e-160	0.538877	1.80545	1.2427	9.09171e-156	2	UCHL3
1.5887e-223	0.538774	1.45401	1.00088	3.28876e-219	2	PALD1
2.02942e-75	0.538224	3.3656	2.31761	4.20111e-71	2	PRPF40A
1.1467e-42	0.538039	7.15153	4.9253	2.37378e-38	2	YBX1
5.00648e-109	0.537371	2.27048	1.56442	1.03639e-104	2	UGP2
1.46352e-29	0.537174	11.6131	8.00283	3.02964e-25	2	PTMS
1.54714e-64	0.536528	2.23295	1.53946	3.20273e-60	2	INSIG1
1.854e-61	0.536299	3.63648	2.50749	3.83796e-57	2	SPCS2
8.9956e-113	0.535055	1.9158	1.32216	1.86218e-108	2	ILK
2.54285e-84	0.535001	2.78736	1.92372	5.26395e-80	2	HMGN1
1.46555e-193	0.534553	1.49311	1.0308	3.03383e-189	2	ZFHX3
1.00557e-102	0.534343	2.29172	1.58237	2.08163e-98	2	ISCU
1.27506e-175	0.534281	1.60398	1.10755	2.63949e-171	2	GCHFR
2.04812e-207	0.534265	1.45957	1.00785	4.23982e-203	2	DPYD
1.61255e-160	0.534225	1.49606	1.03308	3.33814e-156	2	JAM3
3.33856e-155	0.532936	1.65064	1.14083	6.91115e-151	2	ALDH9A1
3.19136e-160	0.531137	1.54508	1.06921	6.60643e-156	2	SRGAP2
1.91654e-126	0.530805	1.81903	1.25907	3.96743e-122	2	LY9
1.53574e-222	0.529918	1.44805	1.00291	3.17914e-218	2	WDFY4
8.42195e-201	0.52937	1.4433	1	1.74343e-196	2	IGSF6
4.72518e-217	0.528909	1.47259	1.02062	9.7816e-213	2	GPR137B
4.10655e-118	0.528397	1.78545	1.2379	8.50098e-114	2	EEA1
4.50703e-164	0.527688	1.57661	1.09364	9.33e-160	2	TMEM159
3.71622e-216	0.527338	1.45222	1.0076	7.69295e-212	2	ENSBTAG00000014880
3.24745e-65	0.527066	2.58245	1.79213	6.72254e-61	2	CEP350
1.42343e-114	0.525742	2.12415	1.47544	2.94664e-110	2	RGS19
1.12298e-62	0.52511	3.51888	2.44529	2.32468e-58	2	ZYX
1.10703e-133	0.524568	1.76909	1.22981	2.29167e-129	2	CYBC1
5.03806e-119	0.523649	2.0487	1.4251	1.04293e-114	2	GLOD4
1.4293e-58	0.522574	3.03553	2.11312	2.9588e-54	2	FLNA
2.87228e-109	0.521111	1.56919	1.09346	5.94591e-105	2	ETS2
4.50027e-133	0.520464	1.68314	1.1734	9.31601e-129	2	BNIP2
4.11077e-44	0.520031	4.06788	2.83677	8.50971e-40	2	HSPH1
3.68131e-140	0.519845	1.52772	1.06551	7.62067e-136	2	PPM1N
4.55005e-182	0.519796	1.45164	1.01248	9.41905e-178	2	SYK
1.06436e-181	0.519685	1.48873	1.03843	2.20333e-177	2	RASGRP4
1.61701e-100	0.518902	1.76954	1.23497	3.34737e-96	2	UVRAG
1.00113e-112	0.518488	2.21213	1.54429	2.07243e-108	2	POLR2G
5.84914e-46	0.518415	5.24221	3.65979	1.21083e-41	2	ATP5MC3
3.18748e-70	0.514848	2.68863	1.88168	6.59839e-66	2	ATG101
3.39024e-136	0.514176	1.55119	1.08613	7.01813e-132	2	RREB1
4.50061e-95	0.513986	2.58077	1.80728	9.31671e-91	2	CHMP4B
6.04349e-99	0.513395	2.14755	1.50451	1.25106e-94	2	SMCO4
1.05384e-99	0.513289	2.14661	1.50397	2.18154e-95	2	PRR13
7.14955e-186	0.513132	1.42793	1.00055	1.48003e-181	2	PDE6C
1.40532e-69	0.512503	3.04897	2.13735	2.90915e-65	2	PHF3
1.63969e-95	0.51243	1.98443	1.39117	3.39432e-91	2	EP300
8.18319e-92	0.510722	2.34192	1.64373	1.694e-87	2	PFDN4
2.05681e-143	0.509539	1.6394	1.15159	4.2578e-139	2	PRR14L
4.48554e-168	0.509503	1.5345	1.07793	9.28552e-164	2	EVI5
1.32891e-115	0.509005	1.90444	1.33826	2.75098e-111	2	SLC25A39
3.20004e-129	0.508304	1.55574	1.09376	6.62439e-125	2	ENSBTAG00000050846
3.90509e-211	0.507876	1.42982	1.00553	8.08392e-207	2	PLEKHG1
4.88207e-92	0.507851	2.5077	1.76359	1.01064e-87	2	ANP32A
1.62748e-133	0.506984	1.70924	1.20278	3.36904e-129	2	FEZ2
1.12079e-94	0.50697	2.101	1.47847	2.32015e-90	2	CMBL
4.72904e-132	0.506817	1.60986	1.13297	9.78959e-128	2	LAMTOR3
9.90189e-48	0.506489	5.07741	3.57416	2.04979e-43	2	SET
3.34786e-110	0.506337	1.91206	1.3461	6.93041e-106	2	MAP7D1
2.13857e-96	0.505503	2.40125	1.69148	4.42705e-92	2	KRCC1
3.60514e-93	0.505284	2.552	1.79794	7.463e-89	2	DAZAP2
2.58037e-128	0.505245	1.81634	1.27968	5.34163e-124	2	GLRX5
9.27194e-127	0.505098	1.64015	1.15567	1.91938e-122	2	YIF1B
7.44884e-154	0.504187	1.62651	1.14679	1.54198e-149	2	BTBD1
6.58416e-165	0.503607	1.4562	1.02712	1.36299e-160	2	KLF3
1.00791e-122	0.501822	1.67123	1.18025	2.08647e-118	2	HEXB
6.05922e-114	0.501516	1.64701	1.16339	1.25432e-109	2	DTX3L
9.92665e-78	0.500831	1.69913	1.20077	2.05492e-73	2	EZH2
3.13448e-167	0.500739	1.41981	1.00345	6.48868e-163	2	FCRL5
1.38492e-90	0.500601	2.48231	1.75453	2.86692e-86	2	ZNF638
1.15682e-138	0.498973	1.58883	1.12428	2.39474e-134	2	MICAL2
2.79813e-121	0.498613	1.71597	1.21454	5.79242e-117	2	ARHGEF2
6.20265e-86	0.498023	2.68513	1.90128	1.28401e-81	2	SNX6
2.28362e-89	0.497849	2.33796	1.65566	4.72732e-85	2	SNRPC
2.39398e-100	0.497828	2.05401	1.45459	4.95577e-96	2	AMZ2
1.44325e-182	0.495597	1.41936	1.0067	2.98768e-178	2	NECTIN2
1.8871e-122	0.495503	1.79357	1.27221	3.9065e-118	2	VPS4A
3.55712e-130	0.494721	1.59819	1.13423	7.3636e-126	2	DAPP1
5.69001e-204	0.493052	1.40894	1.00108	1.17789e-199	2	NLRP1
2.43506e-108	0.492983	2.07938	1.47751	5.04082e-104	2	PHB
3.2517e-91	0.491356	2.12146	1.50911	6.73135e-87	2	MICU2
2.31702e-178	0.49099	1.42657	1.01505	4.79646e-174	2	ACER3
1.5242e-88	0.49086	2.498	1.77758	3.15524e-84	2	C6H4orf3
3.68196e-180	0.490821	1.42364	1.01309	7.62203e-176	2	WWC2
1.3705e-221	0.489099	1.40579	1.00158	2.83706e-217	2	TMCC3
1.05836e-116	0.48884	1.90718	1.35905	2.19091e-112	2	SPPL2A
1.49186e-97	0.488079	2.4159	1.72248	3.0883e-93	2	NDUFAB1
3.99503e-80	0.487335	2.41983	1.72617	8.27011e-76	2	CDKN1B
1.82299e-112	0.486757	1.60398	1.14465	3.77378e-108	2	SLC39A1
2.48599e-40	0.485081	5.19871	3.71425	5.14626e-36	2	PRRC2C
3.05219e-188	0.483933	1.39855	1	6.31833e-184	2	RGS20
1.62697e-156	0.483466	1.43583	1.02699	3.36799e-152	2	ENSBTAG00000010458
9.20145e-59	0.483454	2.89932	2.07378	1.90479e-54	2	PSME2
6.37398e-138	0.483296	1.62616	1.16326	1.31948e-133	2	C13H20orf27
2.61268e-144	0.4827	1.44666	1.03528	5.40851e-140	2	TTLL1
6.11271e-105	0.48263	1.60744	1.1504	1.26539e-100	2	TREX1
3.09425e-119	0.482254	1.55099	1.11029	6.40541e-115	2	ADCK5
1.08335e-117	0.481575	1.49098	1.06783	2.24263e-113	2	GALM
2.32854e-159	0.480817	1.39582	1.00021	4.82031e-155	2	ENSBTAG00000024901
5.83664e-80	0.480212	2.63639	1.88996	1.20824e-75	2	MYO1F
1.68328e-77	0.479203	2.58788	1.85648	3.48457e-73	2	VDAC1
9.51878e-180	0.478909	1.39987	1.00443	1.97048e-175	2	MAP2
1.76134e-91	0.478285	2.04608	1.46874	3.64614e-87	2	PLGRKT
4.1928e-108	0.478211	1.60257	1.15043	8.67951e-104	2	PTEN
8.37873e-114	0.477812	1.91083	1.3721	1.73448e-109	2	ELMO1
1.81011e-133	0.476767	1.42507	1.02403	3.7471e-129	2	RAB7B
1.38468e-145	0.476206	1.59975	1.15001	2.86642e-141	2	SNAP23
7.11561e-115	0.475956	1.69902	1.22158	1.473e-110	2	MAT2B
4.43446e-23	0.475511	7.51987	5.40839	9.17978e-19	2	GNG5
1.06209e-86	0.475464	2.05272	1.47639	2.19864e-82	2	CPT1A
2.25392e-137	0.474468	1.48187	1.06655	4.66584e-133	2	HS6ST1
2.3203e-56	0.47438	4.30967	3.10199	4.80326e-52	2	TOB1
3.81313e-86	0.473165	1.6004	1.1529	7.89356e-82	2	GGA2
5.01352e-135	0.472788	1.44565	1.04169	1.03785e-130	2	CLIC4
7.2319e-89	0.472721	1.61257	1.16202	1.49708e-84	2	RND1
7.01083e-82	0.472551	1.94611	1.40254	1.45131e-77	2	WARS1
8.00481e-139	0.472355	1.44108	1.03871	1.65708e-134	2	TCF4
3.71006e-105	0.472113	1.62463	1.17121	7.68019e-101	2	APH1A
6.62541e-149	0.471992	1.39614	1.00657	1.37153e-144	2	ENSBTAG00000020242
6.47806e-81	0.471944	2.21223	1.595	1.34102e-76	2	PSMD1
2.65124e-107	0.471478	1.55065	1.11837	5.48833e-103	2	CORO1C
5.96594e-114	0.471148	1.77772	1.28243	1.23501e-109	2	NFE2L1
7.93525e-91	0.470867	1.8003	1.29897	1.64268e-86	2	MYC
7.4647e-96	0.4706	1.87456	1.3528	1.54527e-91	2	APC
2.98289e-144	0.470169	1.51326	1.09239	6.17488e-140	2	NAGK
1.17814e-127	0.469852	1.60006	1.15531	2.43887e-123	2	NSMF
4.63127e-37	0.469715	5.26882	3.80465	9.58718e-33	2	NME2
1.05366e-91	0.469458	2.2761	1.64388	2.18119e-87	2	PRKAR1A
4.0807e-93	0.469197	1.52647	1.10267	8.44747e-89	2	ACHE
6.02806e-69	0.468946	2.52406	1.82362	1.24787e-64	2	SLC20A1
3.71421e-80	0.468493	2.45027	1.77086	7.68879e-76	2	ATP5MC1
6.35893e-113	0.467205	1.75853	1.27206	1.31636e-108	2	SREBF2
7.38044e-98	0.46639	1.84983	1.33886	1.52782e-93	2	ARMCX3
5.73715e-70	0.466124	3.23973	2.34526	1.18765e-65	2	ROCK1
1.34459e-202	0.466064	1.38134	1	2.78343e-198	2	CD164L2
1.75334e-138	0.465941	1.48563	1.0756	3.62959e-134	2	SLC66A2
2.61277e-89	0.464858	2.44373	1.77059	5.40869e-85	2	DAP
2.62895e-35	0.464568	6.07945	4.4057	5.4422e-31	2	RHOA
6.84268e-200	0.463408	1.3942	1.01118	1.4165e-195	2	CALML4
1.87017e-95	0.463311	1.90719	1.38333	3.87144e-91	2	TK1
1.06135e-102	0.462873	2.09135	1.51735	2.19709e-98	2	NUDT3
1.75041e-78	0.462743	2.11183	1.53235	3.62352e-74	2	PER1
2.77334e-63	0.462683	2.50447	1.81733	5.74108e-59	2	PDIA6
1.81137e-174	0.461754	1.37993	1.00197	3.74972e-170	2	TNFSF13B
6.18458e-106	0.461665	1.60265	1.16376	1.28027e-101	2	BTG2
9.44526e-105	0.46059	1.84213	1.33866	1.95526e-100	2	DBNDD2
1.25633e-160	0.460552	1.41093	1.02533	2.60072e-156	2	BAZ2B
2.98993e-93	0.460126	2.11999	1.54107	6.18945e-89	2	EIF3L
1.66917e-38	0.458888	36.0404	26.221	3.45535e-34	2	SH3BGRL3
5.4226e-51	0.458562	3.20669	2.33355	1.12253e-46	2	GLIPR1
3.01148e-113	0.458353	1.60532	1.16838	6.23407e-109	2	LRRFIP2
4.9252e-190	0.457136	1.37281	1	1.01957e-185	2	ZNF366
4.80581e-66	0.456398	2.91564	2.12493	9.94851e-62	2	PSMB3
2.94933e-131	0.4558	1.40716	1.02596	6.1054e-127	2	FAM49A
2.59898e-134	0.455705	1.48843	1.08529	5.38014e-130	2	PLCB2
2.76248e-61	0.455285	3.15108	2.29829	5.7186e-57	2	CMIP
1.8835e-91	0.454693	1.67959	1.22554	3.89904e-87	2	PIAS1
1.80123e-77	0.454598	1.80967	1.32054	3.72873e-73	2	TRIB1
3.28094e-105	0.454523	1.94647	1.42044	6.79187e-101	2	TUT7
7.19206e-128	0.454483	1.4893	1.08685	1.48883e-123	2	MOSPD2
7.45572e-90	0.454445	1.77661	1.29655	1.54341e-85	2	PDIA4
3.46937e-87	0.454235	2.0471	1.49417	7.18194e-83	2	TRAM1
1.10802e-164	0.453974	1.40131	1.023	2.29372e-160	2	IFI44
2.1445e-10	0.452785	2.09775	1.53268	4.43933e-06	2	FCGR3A
9.81778e-171	0.452287	1.37344	1.00383	2.03238e-166	2	LRRK1
1.83861e-93	0.452278	1.70475	1.24598	3.8061e-89	2	BRWD1
1.32705e-86	0.451903	1.79005	1.30867	2.74712e-82	2	MCFD2
2.07935e-79	0.4517	2.64837	1.93643	4.30447e-75	2	PHPT1
8.23838e-80	0.45046	2.46377	1.80301	1.70543e-75	2	AZIN1
1.55496e-61	0.450362	2.51084	1.83758	3.21893e-57	2	ENSBTAG00000011437
1.03215e-151	0.449985	1.41565	1.03633	2.13665e-147	2	PLA2G7
6.55373e-33	0.449512	14.9362	10.9376	1.35669e-28	2	H3F3A
6.8979e-78	0.449497	1.88246	1.37852	1.42793e-73	2	ZNFX1
7.88234e-75	0.448331	2.54427	1.86467	1.63172e-70	2	PACSIN2
7.81047e-135	0.447932	1.4721	1.07919	1.61684e-130	2	DPY19L1
6.05149e-161	0.447596	1.37673	1.0095	1.25272e-156	2	AUTS2
1.45516e-83	0.446979	2.42308	1.77752	3.01232e-79	2	PSMB6
7.65609e-172	0.445779	1.37262	1.00776	1.58489e-167	2	NOD1
2.87222e-82	0.445723	2.2316	1.63848	5.94579e-78	2	MORF4L1
1.3833e-27	0.4455	13.5056	9.91757	2.86357e-23	2	DUSP1
1.16606e-52	0.445337	3.17967	2.33519	2.41386e-48	2	DDIT3
2.0752e-106	0.444674	1.50692	1.10721	4.29588e-102	2	QKI
4.12223e-35	0.443883	9.91052	7.28575	8.53344e-31	2	CORO1A
1.8622e-112	0.443434	1.83383	1.34857	3.85493e-108	2	RAD23B
6.87578e-140	0.442034	1.44637	1.06467	1.42336e-135	2	TLR3
1.93254e-117	0.441824	1.56392	1.15136	4.00056e-113	2	TBC1D14
6.36344e-120	0.441595	1.56113	1.14949	1.3173e-115	2	SNX27
3.02194e-84	0.441576	1.90527	1.40291	6.25572e-80	2	TM6SF1
5.58154e-82	0.440839	2.36286	1.74073	1.15544e-77	2	RAB5C
4.94526e-90	0.440219	2.07256	1.52752	1.02372e-85	2	PRR5
4.78922e-91	0.440004	1.44519	1.0653	9.91416e-87	2	NLRP3
1.52011e-156	0.439173	1.40735	1.038	3.14678e-152	2	CAMK1
1.60781e-30	0.439066	20.4637	15.0943	3.32834e-26	2	HSPA1A
5.33095e-86	0.438868	1.69862	1.25309	1.10356e-81	2	STAU1
8.67808e-100	0.438844	1.83789	1.35586	1.79645e-95	2	ENSBTAG00000004472
1.37024e-179	0.438815	1.40736	1.03827	2.83653e-175	2	ADA2
2.3583e-108	0.43851	1.48594	1.09647	4.88191e-104	2	DOK1
3.08197e-105	0.43814	1.59593	1.17794	6.37999e-101	2	BSDC1
1.08352e-134	0.438068	1.50109	1.10799	2.243e-130	2	MFSD13A
1.9091e-39	0.43806	16.2099	11.965	3.95202e-35	2	ARPC2
2.04443e-181	0.437988	1.35957	1.00358	4.23218e-177	2	MYOF
1.65397e-89	0.437868	1.89464	1.39867	3.42387e-85	2	EGLN1
5.04462e-110	0.437621	1.7004	1.2555	1.04429e-105	2	STXBP2
1.45224e-116	0.437173	1.52279	1.12471	3.00628e-112	2	C8H9orf64
6.92089e-112	0.436818	1.61311	1.1917	1.43269e-107	2	FHL3
2.0736e-73	0.436681	2.64772	1.95622	4.29257e-69	2	MAT2A
1.40355e-147	0.435573	1.383	1.02259	2.90549e-143	2	BLNK
5.35081e-96	0.435429	1.67853	1.24123	1.10767e-91	2	ARF2
1.35982e-134	0.434863	1.44816	1.0713	2.81496e-130	2	RP2
1.67759e-132	0.434458	1.3986	1.03492	3.47278e-128	2	SCARB1
1.58257e-69	0.434346	2.90769	2.15178	3.27607e-65	2	CCT4
7.27832e-167	0.434076	1.36989	1.01395	1.50669e-162	2	NEURL1
1.24257e-77	0.432906	1.64917	1.22165	2.57225e-73	2	CXXC5
2.95156e-96	0.432319	1.95781	1.45087	6.11003e-92	2	UBE2E1
2.98837e-126	0.432146	1.45571	1.07891	6.18622e-122	2	SLC39A11
2.79771e-83	0.432128	1.62279	1.20276	5.79154e-79	2	MMD
1.2604e-49	0.431801	3.32382	2.46406	2.60915e-45	2	DDIT4
1.36654e-76	0.430947	1.79284	1.32989	2.82888e-72	2	GDI1
3.01967e-83	0.430732	1.87357	1.38997	6.25103e-79	2	TAOK3
5.53905e-183	0.430268	1.35421	1.00499	1.14664e-178	2	SCAMP5
1.87788e-71	0.430203	1.82249	1.35257	3.8874e-67	2	GPR65
2.819e-149	0.429575	1.45935	1.08354	5.83561e-145	2	DECR1
2.6829e-99	0.42947	1.61394	1.1984	5.55387e-95	2	TMEM33
8.8526e-43	0.429144	4.05887	3.01453	1.83258e-38	2	TOMM6
4.51817e-139	0.428955	1.38006	1.02511	9.35307e-135	2	FRMD4B
1.28843e-116	0.42889	1.46801	1.09049	2.66717e-112	2	VPS39
2.49733e-160	0.428801	1.3505	1.00326	5.16973e-156	2	LPAR3
1.74614e-100	0.428431	1.49286	1.1093	3.61469e-96	2	TMEM120A
1.41152e-90	0.428357	1.9218	1.4281	2.92198e-86	2	SS18L2
4.18373e-64	0.427756	2.38371	1.77209	8.66073e-60	2	PFKP
2.40107e-99	0.427504	1.87628	1.3951	4.97046e-95	2	MTCH2
1.2791e-25	0.427344	4.96746	3.69395	2.64787e-21	2	HSP90B1
6.39967e-90	0.427335	2.04533	1.52098	1.3248e-85	2	FKBP1A
5.91298e-92	0.427314	1.72863	1.28549	1.22405e-87	2	SUMO3
2.699e-83	0.426272	1.66976	1.24261	5.5872e-79	2	TET2
4.04774e-82	0.426037	2.20148	1.63857	8.37923e-78	2	COMMD3
5.54382e-61	0.425752	2.80739	2.08997	1.14763e-56	2	SKIL
1.91856e-187	0.425469	1.35639	1.00996	3.97162e-183	2	FNBP1L
5.25098e-75	0.425101	2.26154	1.68436	1.08701e-70	2	PSMC1
1.68426e-90	0.424865	1.66407	1.23958	3.48658e-86	2	ACOX1
2.73284e-64	0.424686	3.16805	2.3602	5.65726e-60	2	PPP4C
9.81085e-88	0.424484	1.75888	1.31055	2.03094e-83	2	CYB5R3
2.28703e-76	0.424101	2.5546	1.90395	4.73439e-72	2	AP2S1
3.25612e-114	0.423446	1.54571	1.15255	6.74049e-110	2	DRG1
2.3598e-91	0.423419	1.89632	1.414	4.88502e-87	2	MVP
1.21547e-93	0.422794	2.02397	1.50984	2.51615e-89	2	STRAP
5.25266e-81	0.422466	2.24554	1.67551	1.08735e-76	2	CCAR1
5.73651e-70	0.422112	152.499	113.814	1.18752e-65	2	TMSB4X
3.24902e-165	0.42192	1.34392	1.00314	6.7258e-161	2	ALDH3B1
1.2679e-82	0.421777	2.06981	1.54512	2.62468e-78	2	SPTSSA
1.04749e-91	0.421534	1.71548	1.28083	2.16842e-87	2	ADCY7
3.51265e-34	0.421399	5.47967	4.09167	7.27154e-30	2	COX5A
3.45231e-96	0.421119	1.50477	1.12383	7.14662e-92	2	ITGA4
3.51805e-118	0.420307	1.48806	1.11197	7.28271e-114	2	ARFIP1
2.08315e-62	0.418785	2.91624	2.18151	4.31233e-58	2	GNB1
2.92204e-70	0.418731	2.47392	1.8507	6.04891e-66	2	PPP1CB
3.10722e-85	0.418686	2.12262	1.58795	6.43226e-81	2	CCT6A
1.0056e-45	0.417614	3.90606	2.92431	2.08169e-41	2	HNRNPU
1.24894e-102	0.417092	1.56316	1.1707	2.58544e-98	2	GINM1
2.33991e-92	0.416875	1.46585	1.09799	4.84384e-88	2	ST6GALNAC2
7.01892e-91	0.416714	1.94555	1.45747	1.45299e-86	2	NOL7
2.39335e-98	0.41659	1.82494	1.36723	4.95447e-94	2	MEA1
4.69097e-156	0.416019	1.35549	1.01593	9.71077e-152	2	CA2
1.80485e-157	0.416017	1.34838	1.0106	3.73622e-153	2	NCF2
1.2843e-108	0.415026	1.38835	1.04127	2.65862e-104	2	SH2B2
3.08994e-70	0.414389	2.71884	2.04004	6.39648e-66	2	SUCLG1
1.03303e-108	0.414346	1.61037	1.20836	2.13848e-104	2	FAM168B
3.41363e-80	0.413672	2.23347	1.67669	7.06656e-76	2	WAPL
6.8875e-77	0.413636	1.71337	1.28628	1.42578e-72	2	NDRG1
7.68992e-55	0.413456	3.00976	2.2598	1.59189e-50	2	RRBP1
1.0586e-86	0.413148	1.79339	1.3468	2.1914e-82	2	PDHB
1.40052e-157	0.412861	1.3316	1.00021	2.89923e-153	2	ENSBTAG00000051981
2.91692e-88	0.412673	1.90394	1.4303	6.03831e-84	2	RAB8A
1.04903e-62	0.412659	1.86966	1.40456	2.1716e-58	2	PARP14
9.23167e-80	0.412637	1.65615	1.24418	1.91105e-75	2	TEX12
4.83205e-106	0.412583	1.6163	1.21429	1.00028e-101	2	TMEM109
5.27577e-55	0.412345	2.86769	2.15478	1.09214e-50	2	SLC25A5
7.03748e-83	0.41015	1.76983	1.33187	1.45683e-78	2	MXI1
2.65587e-83	0.410149	1.99075	1.49813	5.49792e-79	2	GLRX3
6.02031e-99	0.409344	1.62858	1.22627	1.24626e-94	2	G6PD
1.12558e-86	0.409005	1.75749	1.32364	2.33007e-82	2	COPB2
2.02504e-66	0.408791	2.20806	1.66323	4.19203e-62	2	MRPS15
5.33158e-123	0.408715	1.55937	1.17467	1.10369e-118	2	FNTA
1.22249e-106	0.408516	1.45539	1.09649	2.53067e-102	2	DNASE1L1
1.17169e-71	0.408307	1.96031	1.47711	2.42551e-67	2	PARVG
2.21555e-82	0.408245	1.82658	1.3764	4.58642e-78	2	ATAD1
3.73065e-64	0.408192	2.11167	1.59128	7.72282e-60	2	RANBP2
1.44701e-86	0.407741	1.81242	1.36621	2.99545e-82	2	UBN1
2.94566e-81	0.407453	1.58219	1.1929	6.09781e-77	2	LCORL
1.56709e-84	0.40709	1.46439	1.10436	3.24404e-80	2	DDX58
4.61683e-59	0.407008	2.281	1.7203	9.55729e-55	2	GPX4
1.13571e-157	0.406968	1.37573	1.03758	2.35103e-153	2	ATP10D
3.32919e-95	0.406891	1.87597	1.41494	6.89175e-91	2	METTL26
3.70619e-71	0.406371	1.9843	1.49719	7.67219e-67	2	GALNT1
2.07806e-118	0.406089	1.501	1.13275	4.3018e-114	2	TDG
4.79579e-125	0.406044	1.41732	1.06964	9.92777e-121	2	BCL2L15
3.76449e-70	0.405895	2.46182	1.8581	7.79288e-66	2	FKBP11
6.18e-99	0.405732	1.74462	1.31693	1.27932e-94	2	ANAPC13
1.13241e-54	0.405686	2.94541	2.22342	2.34421e-50	2	EIF3A
7.46772e-59	0.405537	1.68144	1.26941	1.54589e-54	2	ID1
1.55961e-133	0.405194	1.35106	1.02024	3.22856e-129	2	ALCAM
2.17291e-51	0.404978	3.33099	2.51572	4.49815e-47	2	SCP2
9.42795e-58	0.404909	2.91713	2.20326	1.95168e-53	2	GNG10
1.5654e-79	0.40454	2.29754	1.73574	3.24054e-75	2	ATXN7L3B
2.45143e-99	0.404176	1.63175	1.23306	5.0747e-95	2	GMIP
8.65752e-71	0.40307	2.57122	1.94448	1.79219e-66	2	EMD
1.72472e-89	0.403004	1.52042	1.14987	3.57034e-85	2	ADRB2
4.93223e-72	0.402948	2.19287	1.65849	1.02102e-67	2	CCNG1
2.10393e-54	0.402694	3.46988	2.62477	4.35534e-50	2	SEM1
2.6111e-127	0.402254	1.38116	1.04509	5.40524e-123	2	AIG1
1.31471e-65	0.401349	2.00415	1.51744	2.72157e-61	2	FAM120A
6.64319e-60	0.40115	2.3179	1.75524	1.37521e-55	2	TXNL1
1.35876e-66	0.400755	1.59146	1.20547	2.81276e-62	2	TTC3
1.06598e-90	0.4006	1.40096	1.06129	2.20669e-86	2	MOB1B
1.99511e-106	0.400597	1.67784	1.27104	4.13008e-102	2	CMAS
1.10104e-63	0.399543	1.54925	1.17448	2.27925e-59	2	APPL1
1.37574e-96	0.399375	1.64534	1.24748	2.84792e-92	2	ACADM
1.01552e-32	0.398928	5.35053	4.05796	2.10222e-28	2	GNB2
2.55991e-90	0.398508	2.35704	1.78815	5.29927e-86	2	NDUFV2
9.01438e-73	0.398434	1.58575	1.20308	1.86607e-68	2	IDI1
3.37845e-30	0.398196	5.85037	4.4393	6.99373e-26	2	PSMA7
1.81736e-58	0.397934	2.42896	1.84345	3.76212e-54	2	ATP1A1
2.3047e-59	0.397453	2.62076	1.98967	4.77095e-55	2	CHD4
1.38627e-103	0.396327	1.38516	1.05243	2.86972e-99	2	FRAT1
2.52332e-74	0.395873	2.5204	1.91558	5.22353e-70	2	ENY2
1.34348e-155	0.395827	1.33066	1.01137	2.78115e-151	2	CTTNBP2NL
7.87822e-65	0.395527	2.01733	1.5336	1.63087e-60	2	ZFC3H1
2.45044e-123	0.39493	1.41063	1.07282	5.07266e-119	2	ZDHHC20
1.16878e-38	0.394922	3.02889	2.30357	2.41948e-34	2	LIMD2
1.81076e-121	0.393855	1.40695	1.07082	3.74846e-117	2	ST3GAL2
7.09189e-75	0.393741	2.57064	1.95665	1.46809e-70	2	PAPOLA
7.29254e-116	0.393087	1.38476	1.05449	1.50963e-111	2	TMTC4
4.71082e-75	0.392849	2.17389	1.65569	9.75188e-71	2	ZMYND11
1.23522e-72	0.392823	1.96803	1.49893	2.55702e-68	2	SMARCC1
1.59294e-83	0.392703	1.69474	1.29089	3.29754e-79	2	VPS4B
2.34581e-170	0.392611	1.31277	1	4.85606e-166	2	PPP1R9A
3.64636e-83	0.392439	1.50501	1.14658	7.54832e-79	2	SLC2A1
2.31027e-82	0.392273	1.74662	1.3308	4.78248e-78	2	AP3D1
2.08897e-84	0.392221	1.90522	1.45169	4.32438e-80	2	CSNK1G3
1.31417e-74	0.392114	1.7225	1.31257	2.72046e-70	2	SLC25A28
3.15754e-81	0.392097	2.3516	1.79197	6.53643e-77	2	VTI1B
4.71742e-63	0.391885	2.97057	2.26397	9.76553e-59	2	RBX1
5.98296e-59	0.391691	3.15794	2.4071	1.23853e-54	2	WDR1
3.09116e-69	0.391635	1.90632	1.45312	6.39902e-65	2	PAIP1
3.48835e-95	0.39156	1.66645	1.27034	7.22123e-91	2	ATIC
7.74498e-52	0.39151	3.09653	2.36058	1.60329e-47	2	CTSA
8.90165e-81	0.391328	1.58233	1.20642	1.84273e-76	2	MPHOSPH9
1.7849e-93	0.391052	1.40041	1.06791	3.69491e-89	2	SLC12A7
4.95129e-75	0.39072	2.74203	2.09148	1.02497e-70	2	SERP1
5.79594e-78	0.390143	1.73744	1.32576	1.19982e-73	2	SEL1L
1.23942e-87	0.389415	1.83176	1.39843	2.56572e-83	2	KHDRBS1
5.68915e-99	0.388631	1.59987	1.22206	1.17771e-94	2	RNF216
1.44937e-76	0.388411	1.74414	1.33247	3.00034e-72	2	KMT2C
5.25019e-74	0.388221	1.79281	1.36984	1.08684e-69	2	GLG1
1.75826e-65	0.388125	2.10887	1.61144	3.63977e-61	2	TRIP11
5.2061e-133	0.38789	1.33195	1.01794	1.07772e-128	2	KCNT1
9.78209e-73	0.387746	1.88754	1.44269	2.02499e-68	2	DKC1
4.06693e-96	0.387656	1.58462	1.21124	8.41896e-92	2	HEBP1
2.50424e-52	0.387291	2.94242	2.24967	5.18403e-48	2	GOLGA4
7.55763e-117	0.387221	1.38561	1.05944	1.56451e-112	2	PIK3CG
1.39767e-78	0.387025	1.66671	1.27454	2.89331e-74	2	MRM2
2.37955e-78	0.386997	1.43105	1.09435	4.9259e-74	2	PGS1
1.03289e-136	0.386624	1.33792	1.0234	2.13819e-132	2	PLXNC1
3.19898e-62	0.386606	2.11046	1.61435	6.62221e-58	2	CD47
4.0209e-46	0.386416	3.94067	3.01473	8.32366e-42	2	RAN
4.68538e-69	0.386404	2.11743	1.6199	9.69921e-65	2	CCT8
1.49476e-69	0.386317	1.75287	1.34109	3.0943e-65	2	PTPN12
3.03365e-105	0.386227	1.41215	1.08048	6.27996e-101	2	MLEC
9.4612e-69	0.385855	2.45801	1.88118	1.95856e-64	2	PSMB7
4.67278e-70	0.385534	1.80835	1.38428	9.67312e-66	2	XAF1
1.47901e-35	0.384991	1.69458	1.29768	3.0617e-31	2	VEGFA
2.44734e-52	0.384955	1.95187	1.49475	5.06625e-48	2	5-8S-rRNA.4
3.89081e-55	0.384926	2.0209	1.54764	8.05436e-51	2	ENSBTAG00000047265
1.54273e-111	0.384736	1.45425	1.11383	3.19361e-107	2	C1H3orf38
1.38467e-51	0.384688	2.17636	1.66697	2.8664e-47	2	GPI
1.07924e-66	0.38458	1.84191	1.4109	2.23414e-62	2	SYS1
1.03942e-45	0.384341	3.33876	2.55792	2.1517e-41	2	LPAR6
3.60889e-68	0.384298	2.52041	1.93101	7.47077e-64	2	SEC11A
4.21804e-66	0.38406	1.45441	1.11448	8.73177e-62	2	ENSBTAG00000054239
1.97305e-79	0.383775	1.66133	1.27329	4.08441e-75	2	TMEM131
3.89903e-74	0.383474	1.57488	1.20728	8.07138e-70	2	ENSBTAG00000009664
1.83206e-62	0.382737	1.72928	1.32633	3.79255e-58	2	ADAMTSL4
2.04028e-76	0.381301	1.88017	1.44349	4.22358e-72	2	EDEM1
6.82601e-107	0.381033	1.48703	1.14187	1.41305e-102	2	HSD17B10
1.1925e-55	0.380808	2.71062	2.08178	2.46859e-51	2	BCAP31
2.21523e-126	0.380614	1.338	1.02773	4.58576e-122	2	TRIO
6.96691e-48	0.380256	2.9927	2.29929	1.44222e-43	2	MACF1
5.8934e-57	0.380141	2.9146	2.23947	1.21999e-52	2	CNIH4
8.45869e-16	0.379806	9.82155	7.54826	1.75103e-11	2	HSPA5
3.79606e-167	0.379228	1.30731	1.00512	7.85822e-163	2	DOCK4
1.84673e-52	0.379145	3.20473	2.46409	3.82291e-48	2	THRAP3
2.10098e-46	0.378672	3.48363	2.67942	4.34925e-42	2	PICALM
2.18155e-78	0.377982	2.08647	1.60557	4.51602e-74	2	SDHA
1.7136e-74	0.37727	1.58365	1.21924	3.54732e-70	2	NAB1
4.35016e-81	0.377098	1.59689	1.22958	9.00526e-77	2	TMEM251
1.83936e-47	0.376152	2.89511	2.23066	3.80767e-43	2	EPSTI1
1.47728e-86	0.376027	1.65969	1.27888	3.05811e-82	2	MORC3
2.48074e-119	0.375896	1.39188	1.07262	5.13537e-115	2	SUMF1
1.01642e-73	0.375891	1.8684	1.43984	2.1041e-69	2	SETX
6.61474e-74	0.375578	1.74009	1.34125	1.36932e-69	2	MATK
7.40467e-27	0.375537	24.3552	18.7735	1.53284e-22	2	HSP90AA1
7.24423e-52	0.375352	1.48411	1.14413	1.49963e-47	2	CCND1
8.20273e-98	0.375316	1.63198	1.25815	1.69805e-93	2	LPGAT1
2.85465e-68	0.374799	2.51145	1.93686	5.90941e-64	2	DYNLT3
4.57211e-166	0.3747	1.2977	1.00087	9.46473e-162	2	ZC3H12C
1.72435e-60	0.374691	2.23995	1.72761	3.56957e-56	2	ARRDC3
1.01122e-31	0.374634	4.72799	3.64671	2.09333e-27	2	BZW1
5.90509e-59	0.374135	2.70933	2.09043	1.22241e-54	2	SRI
5.12094e-91	0.373489	1.38744	1.07098	1.06009e-86	2	KCNK6
7.00492e-134	0.372848	1.31986	1.01927	1.45009e-129	2	EPB41L3
4.15048e-90	0.37217	1.56598	1.2099	8.59191e-86	2	ZNF75D
1.93909e-36	0.372138	4.51209	3.48621	4.01411e-32	2	CAPNS1
3.5473e-156	0.371947	1.32042	1.02034	7.34327e-152	2	LPCAT2
4.02865e-89	0.37189	1.59395	1.23176	8.3397e-85	2	DOCK11
1.42331e-78	0.371882	1.5174	1.17261	2.94639e-74	2	CLPX
1.9629e-87	0.370443	1.81949	1.40746	4.0634e-83	2	TRAPPC2L
4.52943e-84	0.370369	1.38611	1.07227	9.37637e-80	2	NCOA7
1.19754e-90	0.370276	2.13859	1.65448	2.47903e-86	2	SRSF9
8.7258e-77	0.370098	1.50944	1.1679	1.80633e-72	2	N4BP2
1.55619e-67	0.369646	2.03346	1.57384	3.22147e-63	2	RNF168
9.29811e-84	0.369553	1.65767	1.28307	1.9248e-79	2	GAPVD1
7.08263e-30	0.369492	5.80436	4.49289	1.46618e-25	2	TLN1
7.50811e-30	0.369483	5.07889	3.93137	1.55425e-25	2	CHCHD2
1.26563e-72	0.369428	1.86934	1.44704	2.61999e-68	2	ANKRD13A
2.88538e-147	0.369019	1.29645	1.00385	5.97302e-143	2	STRIP2
1.11423e-84	0.368758	1.64503	1.27399	2.30657e-80	2	PLEKHF2
2.64225e-65	0.368558	1.74531	1.35184	5.46972e-61	2	PAN3
2.12841e-61	0.368454	2.43875	1.88909	4.40602e-57	2	RSRP1
6.96177e-61	0.368154	1.41327	1.09497	1.44116e-56	2	SLC11A2
8.76759e-83	0.367491	1.79047	1.38785	1.81498e-78	2	MED30
6.34665e-103	0.366633	1.44767	1.1228	1.31382e-98	2	PDCD6IP
2.74004e-51	0.36641	3.00242	2.329	5.67215e-47	2	TMEM50A
7.08665e-70	0.366094	2.20931	1.71416	1.46701e-65	2	RAB11A
5.03758e-98	0.365267	1.43579	1.11464	1.04283e-93	2	TNRC18
5.22817e-84	0.364917	1.36593	1.06066	1.08228e-79	2	IPMK
4.77792e-109	0.364181	1.37992	1.07207	9.89077e-105	2	CCDC6
2.61852e-78	0.364149	1.47272	1.1442	5.42061e-74	2	ZFYVE16
6.42326e-69	0.363585	1.97041	1.53147	1.32968e-64	2	EVI2B
6.28582e-63	0.362438	1.7413	1.35447	1.30123e-58	2	MLXIP
3.59852e-89	0.362302	1.63004	1.26804	7.44929e-85	2	HNRNPH2
9.7467e-91	0.36227	1.59348	1.23964	2.01766e-86	2	TFG
2.40483e-57	0.361968	2.34347	1.82346	4.97824e-53	2	SLC25A4
6.39839e-123	0.361356	1.35733	1.05659	1.32453e-118	2	TRIT1
1.87477e-86	0.360695	1.51958	1.18343	3.88097e-82	2	ATP6V1C1
5.76844e-93	0.360107	1.76558	1.37558	1.19412e-88	2	RSU1
5.086e-76	0.359799	1.72059	1.34081	1.05285e-71	2	EPRS1
4.94921e-75	0.359372	1.83129	1.4275	1.02454e-70	2	SARS1
1.60163e-69	0.358612	2.02395	1.57851	3.31553e-65	2	ACADVL
1.3953e-21	0.358475	117.101	91.3371	2.88841e-17	2	TMSB10
5.57803e-92	0.358441	1.43032	1.11566	1.15471e-87	2	RPS6KA3
1.03052e-74	0.357836	1.45265	1.13355	2.13328e-70	2	SLC6A6
9.8761e-136	0.357186	1.32375	1.03343	2.04445e-131	2	TMEM8A
1.84904e-78	0.356897	1.95426	1.52597	3.82769e-74	2	NOP10
5.65642e-74	0.356375	1.7291	1.35065	1.17094e-69	2	PARP9
7.18833e-73	0.356365	1.56107	1.2194	1.48806e-68	2	ATAD2B
3.39773e-73	0.355983	1.70773	1.33432	7.03364e-69	2	BAX
4.00522e-77	0.355756	1.77584	1.38774	8.29121e-73	2	MPV17L2
3.29703e-68	0.355617	2.49365	1.94888	6.82519e-64	2	RBM8A
7.51452e-95	0.355486	1.41489	1.10589	1.55558e-90	2	MBOAT7
1.31671e-145	0.355413	1.28673	1.00577	2.72573e-141	2	FFAR4
2.58122e-75	0.355304	1.64789	1.28816	5.34339e-71	2	USP4
3.47047e-75	0.355264	1.65515	1.29387	7.18423e-71	2	SCAMP2
2.75433e-89	0.354646	1.45591	1.13861	5.70174e-85	2	SMAD2
4.65983e-39	0.354513	3.75994	2.94077	9.64632e-35	2	CDV3
8.8471e-79	0.354093	1.42012	1.11105	1.83144e-74	2	CASP3
4.03059e-120	0.353862	1.31814	1.03143	8.34373e-116	2	ATRIP
1.02695e-83	0.353854	1.3728	1.0742	2.1259e-79	2	ADAM9
7.72919e-75	0.353056	1.58992	1.24478	1.60002e-70	2	UNC50
2.02927e-78	0.353011	1.57056	1.22966	4.2008e-74	2	USP40
6.35945e-77	0.352925	1.4156	1.1084	1.31647e-72	2	GTF3C1
1.78277e-62	0.352606	1.67947	1.31531	3.69051e-58	2	HIST1H2BB
5.04729e-78	0.35252	2.03548	1.59421	1.04484e-73	2	PSMD4
2.11563e-66	0.352166	1.4452	1.13218	4.37957e-62	2	SLC39A10
3.19126e-74	0.351954	1.57533	1.23431	6.60623e-70	2	MTCH1
4.65145e-89	0.351825	1.57538	1.23445	9.62897e-85	2	DBN1
1.29847e-79	0.351711	1.56008	1.22256	2.68797e-75	2	ATXN10
8.46905e-61	0.351511	1.60262	1.25608	1.75318e-56	2	ATP13A3
1.48976e-84	0.351441	1.57391	1.23363	3.08396e-80	2	MED27
1.15125e-91	0.351163	1.48737	1.16602	2.3832e-87	2	AKAP11
3.82426e-75	0.35078	1.9508	1.52974	7.91659e-71	2	SDF4
2.18974e-100	0.350066	1.44855	1.13645	4.53299e-96	2	CCDC28B
2.30155e-65	0.349476	1.66568	1.30734	4.76444e-61	2	PPFIA1
1.2091e-54	0.34922	1.88302	1.47819	2.50295e-50	2	CPEB4
2.12611e-83	0.349126	1.51337	1.18809	4.40127e-79	2	MPDU1
3.40006e-70	0.347142	1.71063	1.3448	7.03847e-66	2	UBR5
4.78749e-81	0.346992	1.39077	1.09346	9.91058e-77	2	MTHFD1
5.15318e-15	0.346952	9.13946	7.18584	1.06676e-10	2	CALR
2.72801e-54	0.346947	1.56048	1.22692	5.64726e-50	2	ACAT2
4.33183e-86	0.346851	1.72386	1.35547	8.96732e-82	2	MGMT
4.36832e-83	0.346212	1.52848	1.20238	9.04286e-79	2	CAMK2D
5.11907e-67	0.345674	2.08933	1.64418	1.0597e-62	2	TOP2B
8.81753e-96	0.345124	1.44989	1.14141	1.82532e-91	2	GSE1
1.26159e-66	0.344748	2.12954	1.6769	2.61163e-62	2	DOCK8
1.49211e-64	0.344719	1.84626	1.45386	3.08882e-60	2	PBRM1
4.06892e-71	0.344609	2.00968	1.58267	8.42308e-67	2	ORMDL2
6.14726e-97	0.344429	1.38936	1.09429	1.27254e-92	2	DESI2
3.82954e-71	0.343959	1.42113	1.11968	7.92753e-67	2	CSGALNACT2
1.21993e-95	0.343743	1.46596	1.15517	2.52537e-91	2	RUFY1
1.21425e-74	0.343124	1.92218	1.51531	2.51362e-70	2	U2AF1L4
1.31126e-53	0.342722	2.8889	2.27805	2.71444e-49	2	COA3
6.58214e-66	0.342284	1.82733	1.44138	1.36257e-61	2	EIF3B
4.22249e-69	0.342098	1.97752	1.56005	8.74097e-65	2	RAB10
8.19544e-56	0.341931	1.92057	1.5153	1.69654e-51	2	NFKB1
3.67251e-47	0.341848	3.22426	2.54404	7.60246e-43	2	MATR3
8.04464e-56	0.341847	2.15786	1.70262	1.66532e-51	2	GRK2
7.62448e-94	0.341543	1.47807	1.16649	1.57834e-89	2	EOGT
1.16039e-80	0.340999	1.50134	1.1853	2.40213e-76	2	CYTH4
1.77141e-62	0.340652	2.30512	1.82032	3.66699e-58	2	LFNG
1.44189e-63	0.340563	2.06103	1.62767	2.98485e-59	2	RAD23A
1.92896e-60	0.340486	1.99936	1.57905	3.99313e-56	2	RAB4B
4.88287e-46	0.33993	2.96934	2.34601	1.0108e-41	2	PGK1
6.19402e-61	0.339479	1.40858	1.11324	1.28222e-56	2	TUBB4A
1.47395e-97	0.339324	1.32845	1.05002	3.05122e-93	2	UBTD1
1.1896e-89	0.339118	1.37733	1.08881	2.46259e-85	2	CFAP97
5.85094e-25	0.338938	5.29266	4.1845	1.2112e-20	2	PRDX1
6.11517e-35	0.338841	4.02679	3.18389	1.2659e-30	2	MCL1
7.25116e-72	0.338353	1.86035	1.47143	1.50106e-67	2	CLTB
3.48763e-66	0.337998	2.03363	1.60889	7.21974e-62	2	ACAP2
4.0144e-48	0.337767	3.18579	2.5208	8.3102e-44	2	RPL22L1
4.36422e-48	0.337746	2.98382	2.36103	9.03438e-44	2	VPS28
3.24931e-67	0.337675	1.4562	1.15232	6.72639e-63	2	MDFIC
2.77273e-80	0.337214	1.51703	1.20084	5.73983e-76	2	TBC1D15
5.12367e-52	0.337043	2.58364	2.04537	1.06065e-47	2	NKTR
2.57302e-54	0.33575	2.20944	1.7507	5.32641e-50	2	TMEM50B
1.70215e-78	0.335719	1.87253	1.48377	3.52363e-74	2	DHX9
2.3579e-92	0.334639	1.44341	1.1446	4.88108e-88	2	COX7A1
1.05843e-78	0.33425	1.45813	1.15658	2.19106e-74	2	LRCH1
1.61193e-86	0.334212	1.43036	1.13459	3.33686e-82	2	MSRA
5.06739e-77	0.333939	1.73654	1.37772	1.049e-72	2	ESYT1
8.73059e-122	0.333922	1.30624	1.03634	1.80732e-117	2	PHYHD1
5.41031e-60	0.333701	2.13534	1.69439	1.11999e-55	2	MBNL1
1.07642e-84	0.333663	1.48065	1.17493	2.22829e-80	2	IDH1
4.5919e-38	0.333486	1.66793	1.3237	9.50569e-34	2	TUBB6
1.36559e-76	0.332698	1.73253	1.37571	2.8269e-72	2	MCRIP1
1.34672e-84	0.331863	1.3517	1.07394	2.78785e-80	2	MYO9A
3.26354e-105	0.331537	1.29927	1.03251	6.75585e-101	2	MAP3K20
7.86941e-86	0.331324	1.39565	1.10927	1.62905e-81	2	FDFT1
9.67383e-69	0.330335	2.35522	1.87323	2.00258e-64	2	NDUFS7
5.79602e-95	0.330171	1.35326	1.07644	1.19983e-90	2	DIAPH2.1
1.61063e-60	0.3298	1.96099	1.56026	3.33417e-56	2	NIFK
4.12238e-81	0.329641	1.52762	1.21558	8.53374e-77	2	EEF1E1
1.82638e-68	0.329514	1.58791	1.26367	3.78078e-64	2	CAPRIN1
5.77472e-95	0.328448	1.34917	1.07447	1.19542e-90	2	TPP1
2.09926e-71	0.328441	1.46089	1.16345	4.34568e-67	2	PXK
1.93024e-57	0.328233	2.30682	1.83741	3.99579e-53	2	TMED2
1.47777e-24	0.32705	15.8623	12.6449	3.05913e-20	2	MYL6
8.29721e-71	0.326862	1.49269	1.19008	1.71761e-66	2	SPIN1
1.14782e-67	0.326687	1.54922	1.23529	2.37611e-63	2	NBR1
2.07415e-63	0.326585	1.86752	1.4892	4.2937e-59	2	DDX39B
4.64598e-81	0.326443	1.44266	1.15052	9.61764e-77	2	PIK3R5
3.38748e-84	0.326022	1.42818	1.13931	7.01242e-80	2	CRYL1
3.90855e-58	0.325168	1.50316	1.19983	8.09108e-54	2	ZC3H7A
7.43064e-78	0.325122	1.78883	1.4279	1.53822e-73	2	MDH1
1.00416e-62	0.324876	1.46745	1.17156	2.07871e-58	2	RSPRY1
2.37344e-69	0.324783	1.7172	1.37104	4.91327e-65	2	RABEP1
1.04659e-70	0.324685	1.96161	1.56629	2.16654e-66	2	MAP3K1
7.03798e-65	0.324543	2.2717	1.81407	1.45693e-60	2	U2SURP
1.24433e-100	0.324522	1.29687	1.03563	2.57588e-96	2	NAPRT
7.49312e-81	0.324197	1.50548	1.20249	1.55115e-76	2	POMC
1.26076e-81	0.324135	1.35902	1.08556	2.6099e-77	2	WDR91
1.05581e-27	0.324029	7.03806	5.62226	2.18564e-23	2	EIF5
4.13664e-87	0.323946	1.36921	1.09383	8.56325e-83	2	TMEM106A
4.24852e-65	0.323862	2.11666	1.69106	8.79486e-61	2	TM9SF3
1.643e-49	0.323643	2.85256	2.27934	3.40118e-45	2	CSDE1
1.54378e-69	0.323476	1.86845	1.49316	3.19579e-65	2	FIBP
3.29693e-111	0.323331	1.28541	1.02733	6.82498e-107	2	STAP1
1.12535e-29	0.323031	4.18372	3.34442	2.32959e-25	2	BHLHE40
5.19251e-74	0.322872	2.05344	1.64168	1.0749e-69	2	BLOC1S2
6.4142e-71	0.322677	1.92707	1.54086	1.3278e-66	2	MED10
8.5911e-69	0.322602	1.94681	1.55672	1.77844e-64	2	TOMM5
1.08511e-70	0.322586	1.66255	1.32943	2.24629e-66	2	PPP4R3B
1.09071e-66	0.322441	1.46102	1.1684	2.25789e-62	2	TIMELESS
4.1748e-100	0.32189	1.31235	1.04991	8.64225e-96	2	EIF4E3
3.98662e-63	0.321443	1.95777	1.56674	8.25269e-59	2	PA2G4
4.21615e-84	0.321078	1.61027	1.28898	8.72785e-80	2	PAFAH1B2
1.21695e-69	0.320926	1.74586	1.39766	2.51921e-65	2	SND1
4.62227e-62	0.320744	1.36948	1.09648	9.56855e-58	2	ZFYVE21
1.55164e-71	0.320447	1.42744	1.14313	3.21205e-67	2	TNK2
4.92153e-79	0.320173	1.44821	1.15998	1.01881e-74	2	DUSP23
4.56893e-95	0.319921	1.36026	1.08972	9.45814e-91	2	ZNF330
1.31221e-62	0.318523	1.75695	1.40888	2.71641e-58	2	MAP3K8
2.03538e-58	0.318423	1.48956	1.19455	4.21344e-54	2	FBXL5
2.85509e-96	0.318385	1.34105	1.07547	5.91032e-92	2	MARCHF8
2.84467e-85	0.318168	1.35851	1.08964	5.88875e-81	2	SGPP1
4.49779e-58	0.317958	1.61588	1.29627	9.31088e-54	2	ZC3H11A
6.75588e-60	0.317911	2.10518	1.68884	1.39853e-55	2	USF2
1.96039e-70	0.317591	1.92392	1.54377	4.0582e-66	2	CTNNB1
1.04206e-62	0.317315	1.61722	1.29792	2.15716e-58	2	MYD88
2.97547e-63	0.31731	1.78185	1.43005	6.15952e-59	2	STRN3
6.54672e-79	0.317124	1.6367	1.31372	1.35524e-74	2	DIABLO
3.72201e-66	0.316903	1.69428	1.36015	7.70493e-62	2	SNRNP27
2.04412e-59	0.316802	1.76801	1.41945	4.23154e-55	2	CYLD
1.78908e-80	0.316773	1.44546	1.16051	3.70358e-76	2	MRPS12
9.41838e-51	0.316206	3.05378	2.45273	1.9497e-46	2	SRRM1
1.22021e-59	0.315651	1.99312	1.60145	2.52596e-55	2	RNF187
9.78368e-72	0.315607	1.41762	1.13908	2.02532e-67	2	PI4K2A
4.57432e-72	0.315005	1.49791	1.20409	9.46929e-68	2	TMX1
5.4342e-71	0.314367	2.01388	1.61957	1.12493e-66	2	VPS25
2.40397e-116	0.313968	1.27371	1.02461	4.97646e-112	2	GAS2L1
2.84821e-63	0.313832	2.3057	1.85494	5.89607e-59	2	ARPC1B
5.39691e-69	0.313704	1.56808	1.26164	1.11721e-64	2	ATP6V1A
7.44133e-72	0.31358	1.38686	1.11592	1.54043e-67	2	SLC39A13
3.36893e-63	0.313424	1.41289	1.137	6.97403e-59	2	MICU1
2.44593e-98	0.313208	1.32151	1.06362	5.06332e-94	2	FDXR
8.99612e-58	0.312971	1.48069	1.19193	1.86229e-53	2	PATL1
1.02065e-40	0.312305	2.96072	2.38443	2.11284e-36	2	SAFB
3.37407e-93	0.312247	1.45588	1.17255	6.98467e-89	2	TSPAN17
1.80209e-82	0.312182	1.38333	1.11417	3.7305e-78	2	ERAP2
2.17289e-78	0.311577	1.75452	1.41372	4.49811e-74	2	MRPL33
1.2071e-64	0.311023	1.61322	1.30037	2.49882e-60	2	TMEM131L
2.34852e-37	0.310914	3.24034	2.61214	4.86168e-33	2	NSMCE1
1.63408e-70	0.310863	1.48537	1.19744	3.38271e-66	2	LEO1
6.24854e-75	0.310789	1.43584	1.15758	1.29351e-70	2	GDE1
4.56302e-106	0.310562	1.28019	1.03225	9.44591e-102	2	AGPAT3
2.37282e-39	0.310533	4.28434	3.45465	4.91197e-35	2	DEK
1.55095e-57	0.310486	1.77261	1.42938	3.21063e-53	2	LGALS3BP
4.17206e-131	0.310481	1.27042	1.02443	8.63658e-127	2	RAC3
8.98781e-79	0.310452	1.44834	1.16793	1.86057e-74	2	YBEY
1.1383e-64	0.310124	1.63348	1.31752	2.35639e-60	2	GCC2
6.00778e-73	0.310078	1.93865	1.56371	1.24367e-68	2	CHMP5
2.05409e-73	0.310036	1.37399	1.10829	4.25218e-69	2	DNAJC5
4.92593e-45	0.30948	1.66875	1.34657	1.01972e-40	2	MSMO1
6.00605e-70	0.30944	1.50877	1.21751	1.24331e-65	2	WDR33
1.17642e-65	0.309326	1.47693	1.19191	2.4353e-61	2	RPE
2.88687e-40	0.309065	2.99026	2.41363	5.9761e-36	2	BPTF
2.48869e-76	0.308945	1.88471	1.5214	5.15184e-72	2	CHMP3
3.39166e-69	0.30882	1.69746	1.37036	7.02108e-65	2	FLOT1
9.82918e-83	0.308084	1.31002	1.05812	2.03474e-78	2	ZFYVE26
2.42365e-52	0.308013	2.7877	2.25177	5.0172e-48	2	NDUFB8
7.05429e-62	0.307859	1.56736	1.26618	1.46031e-57	2	VPS13C
1.02954e-58	0.307479	1.44428	1.16705	2.13125e-54	2	CHD7
1.00579e-75	0.307342	1.53391	1.2396	2.08208e-71	2	MARK3
3.03729e-74	0.307032	1.70436	1.37764	6.28749e-70	2	CHIC2
6.8608e-63	0.306891	2.39401	1.93527	1.42025e-58	2	UFC1
3.09839e-57	0.30672	1.50659	1.21804	6.41398e-53	2	SPTLC2
1.67583e-99	0.306594	1.34465	1.08722	3.46914e-95	2	ABRAXAS2
5.43721e-67	0.306553	1.61945	1.30944	1.12556e-62	2	APEX1
5.79782e-65	0.306538	1.47191	1.19016	1.20021e-60	2	SINHCAF
1.47718e-73	0.306312	1.51029	1.22138	3.0579e-69	2	SH3GL1
2.35495e-58	0.30603	1.8052	1.46016	4.87498e-54	2	HDLBP
1.5793e-66	0.305973	1.3241	1.07106	3.2693e-62	2	ZBTB10
3.06543e-79	0.305945	1.82474	1.47606	6.34575e-75	2	ATP6V1D
1.86075e-75	0.304506	1.68168	1.36169	3.85194e-71	2	ANAPC15
1.3284e-60	0.304491	1.86796	1.51254	2.74993e-56	2	PSMA3
8.48208e-47	0.304021	1.57749	1.27775	1.75588e-42	2	TRPM7
1.68066e-100	0.303791	1.30035	1.05344	3.47912e-96	2	TICAM2
1.78764e-53	0.303163	2.44927	1.98507	3.70059e-49	2	KDELR2
1.34051e-70	0.303104	1.53003	1.2401	2.77499e-66	2	MANBAL
7.59771e-71	0.303102	1.87139	1.51678	1.5728e-66	2	SVBP
1.21125e-18	0.302469	6.3907	5.18198	2.50741e-14	2	SRRM2
4.89265e-65	0.302457	1.81853	1.47459	1.01283e-60	2	LRP10
8.10504e-68	0.30243	1.43489	1.16353	1.67783e-63	2	HSDL2
2.2051e-77	0.302314	1.47293	1.19448	4.56478e-73	2	C14H8orf82
1.30964e-53	0.302274	1.47408	1.19544	2.71109e-49	2	SHMT2
2.18156e-24	0.302218	5.24225	4.25149	4.51606e-20	2	HNRNPK
2.41333e-75	0.302147	1.43363	1.16274	4.99582e-71	2	DTNBP1
2.87652e-34	0.302147	3.86426	3.13409	5.95469e-30	2	PPIA
1.39534e-53	0.301978	1.80714	1.46584	2.88849e-49	2	MAPK6
1.02337e-69	0.301721	1.32726	1.07679	2.11848e-65	2	SLC36A4
5.81464e-64	0.301414	2.05309	1.66599	1.20369e-59	2	RPA3
2.79919e-19	0.301372	6.40697	5.19913	5.79459e-15	2	ENSBTAG00000051151
4.07443e-66	0.30129	1.52911	1.24091	8.43447e-62	2	KIF2A
1.5038e-52	0.300882	1.64822	1.33795	3.11302e-48	2	XRN1
5.79841e-71	0.300825	1.74322	1.41512	1.20033e-66	2	PPP4R2
2.86324e-64	0.300792	1.60072	1.29948	5.9272e-60	2	PFKL
1.6104e-62	0.300788	1.69824	1.37865	3.33369e-58	2	AGGF1
4.27e-65	0.300546	1.56569	1.27125	8.83933e-61	2	ENSBTAG00000052466
6.00367e-70	0.300177	1.759	1.42858	1.24282e-65	2	PAGR1
2.35924e-59	0.299855	2.2315	1.81273	4.88387e-55	2	HNRNPUL1
1.79465e-61	0.299793	1.47147	1.19538	3.71511e-57	2	NEDD1
1.9884e-75	0.299513	1.39219	1.13119	4.11618e-71	2	ATP6V0A1
2.94356e-65	0.299122	1.39983	1.13771	6.09347e-61	2	TBC1D9B
4.34677e-92	0.298889	1.27693	1.03799	8.99825e-88	2	NADK
2.92507e-69	0.298873	1.39655	1.13524	6.0552e-65	2	CHSY1
2.13628e-20	0.298759	5.84142	4.74879	4.42232e-16	2	EIF4G2
5.95082e-51	0.298409	2.3978	1.94977	1.23188e-46	2	RPN2
8.44213e-65	0.298265	1.63247	1.32758	1.74761e-60	2	SLC52A2
1.87239e-53	0.298221	2.29069	1.86292	3.87604e-49	2	OSTC
6.80404e-30	0.298198	3.83731	3.12076	1.40851e-25	2	PABPN1
1.40208e-59	0.297854	1.60239	1.30349	2.90245e-55	2	RNF13
4.69446e-71	0.297743	1.56675	1.27459	9.71801e-67	2	KIDINS220
3.6012e-70	0.297685	1.41573	1.15177	7.45484e-66	2	RNPEP
7.99179e-68	0.297588	1.39233	1.13282	1.65438e-63	2	JDP2
2.79913e-72	0.297413	1.47224	1.19798	5.79447e-68	2	CS
3.07283e-39	0.297143	2.90127	2.36124	6.36107e-35	2	IRF2BP2
1.27733e-56	0.297132	1.40264	1.14157	2.6442e-52	2	POR
1.20068e-55	0.297125	1.85837	1.51247	2.48553e-51	2	IRAK2
2.52872e-53	0.297091	1.82874	1.4884	5.23471e-49	2	PDLIM2
4.68505e-55	0.296434	1.56548	1.27471	9.69853e-51	2	GPAT4
5.7177e-82	0.296275	1.5262	1.24286	1.18362e-77	2	ETF1
9.18324e-76	0.296129	1.31917	1.07438	1.90102e-71	2	AVPI1
1.41197e-56	0.29611	1.73388	1.41215	2.92291e-52	2	C7H5orf15
1.84885e-68	0.296051	1.78418	1.45318	3.82731e-64	2	COMMD6
4.41653e-51	0.295703	1.39118	1.13336	9.14266e-47	2	USP36
1.05362e-65	0.295611	1.51864	1.23728	2.18109e-61	2	RIPK2
5.35057e-65	0.295536	1.5933	1.29818	1.10762e-60	2	MGA
3.74208e-61	0.295408	1.49594	1.21896	7.74647e-57	2	SMAD5
1.94136e-93	0.295301	1.28689	1.04869	4.0188e-89	2	TFEB
1.45905e-53	0.294683	1.46093	1.19103	3.02037e-49	2	SLC16A1
3.34761e-68	0.294677	1.54967	1.26338	6.92989e-64	2	FBXW11
2.35866e-89	0.294626	1.31414	1.0714	4.88266e-85	2	HPS5
6.11248e-67	0.294523	1.34238	1.0945	1.26534e-62	2	ZDHHC3
4.09768e-32	0.293881	3.72786	3.04083	8.48262e-28	2	PSMB1
2.85675e-70	0.29387	1.46781	1.19731	5.91376e-66	2	RCOR1
5.68267e-31	0.293798	1.47381	1.20226	1.17637e-26	2	ENSBTAG00000048631
1.23259e-63	0.293499	1.39954	1.14192	2.55158e-59	2	DCP2
1.52781e-76	0.293065	1.35214	1.10357	3.16271e-72	2	C2CD5
2.62315e-49	0.293014	1.6027	1.30812	5.43019e-45	2	CYP51A1
6.3087e-82	0.292845	1.36508	1.1143	1.30596e-77	2	SLC25A20
4.15404e-62	0.291939	1.37521	1.12328	8.59928e-58	2	C18H16orf87
8.54552e-75	0.291807	1.54367	1.26099	1.76901e-70	2	AKIP1
2.64197e-45	0.291747	1.46395	1.19592	5.46914e-41	2	IFI44L
1.1717e-48	0.291273	2.11222	1.72607	2.42553e-44	2	SH3BP1
2.18313e-58	0.291059	1.4987	1.22489	4.5193e-54	2	FAM71A
8.52331e-73	0.291042	1.50829	1.23274	1.76441e-68	2	NIPSNAP3A
4.24501e-60	0.290934	1.48476	1.2136	8.78759e-56	2	RASA3
4.57543e-62	0.290899	1.56667	1.28058	9.4716e-58	2	PI4KB
3.98795e-66	0.290847	1.32269	1.0812	8.25545e-62	2	STX4
4.28647e-70	0.290784	1.823	1.49023	8.87342e-66	2	MIA3
1.19103e-48	0.290527	1.52675	1.24828	2.46554e-44	2	SAP30
2.62216e-64	0.290231	1.90434	1.55731	5.42813e-60	2	EIF2S1
5.3922e-70	0.28999	1.57753	1.29028	1.11624e-65	2	P4HA1
6.08908e-45	0.289884	2.98767	2.44382	1.2605e-40	2	TAX1BP1
3.78243e-64	0.289751	1.60804	1.31544	7.83001e-60	2	RELA
5.6602e-72	0.289747	1.68445	1.37796	1.17172e-67	2	SEC61A1
7.54099e-67	0.289731	1.39935	1.14474	1.56106e-62	2	RDX
2.74586e-63	0.289695	2.19942	1.79929	5.68421e-59	2	CGGBP1
3.43609e-62	0.289438	2.07664	1.69915	7.11305e-58	2	SNW1
2.47465e-60	0.289409	1.78224	1.4583	5.12278e-56	2	OTUB1
6.4125e-71	0.289313	1.93978	1.58731	1.32745e-66	2	MAGT1
1.82212e-55	0.289095	1.42212	1.16389	3.77198e-51	2	ADAM15
1.13952e-66	0.288906	1.63263	1.33635	2.35891e-62	2	DPM3
9.83222e-66	0.288786	1.64145	1.34368	2.03537e-61	2	MRPL51
2.98343e-65	0.288671	1.44562	1.18346	6.17601e-61	2	HDAC5
1.06093e-69	0.28811	1.39569	1.14303	2.19622e-65	2	ERCC6L2
1.19709e-54	0.287808	1.75313	1.43607	2.47811e-50	2	PRPF8
3.96671e-58	0.287744	1.88527	1.54438	8.21148e-54	2	PSMD14
2.3761e-39	0.287599	3.07395	2.51837	4.91877e-35	2	RNH1
3.93889e-46	0.287456	2.57703	2.11148	8.15389e-42	2	PSMD7
6.78604e-63	0.28711	1.39708	1.14497	1.40478e-58	2	KLC1
5.17238e-56	0.28693	1.45415	1.19189	1.07073e-51	2	DAGLB
3.58914e-53	0.286917	2.53889	2.08101	7.42988e-49	2	ARID1A
5.44461e-76	0.286622	1.29969	1.06552	1.12709e-71	2	CYB5D1
4.12933e-102	0.286219	1.26829	1.04006	8.54812e-98	2	STX3
2.52989e-44	0.285846	2.90226	2.38061	5.23713e-40	2	SMARCA5
1.54649e-40	0.285324	2.94566	2.41708	3.2014e-36	2	ITGB7
5.53177e-46	0.285267	2.23173	1.83133	1.14513e-41	2	EMC10
6.654e-59	0.284761	1.58589	1.30182	1.37745e-54	2	PDS5A
3.97099e-79	0.284424	1.34801	1.10681	8.22036e-75	2	RIPOR1
1.43837e-45	0.28436	2.39223	1.96427	2.97758e-41	2	DNMT1
3.42424e-72	0.284001	2.09938	1.72424	7.08852e-68	2	MYL12B
8.34307e-73	0.283873	1.52519	1.25277	1.7271e-68	2	MRPL47
3.63974e-68	0.283546	2.00695	1.64885	7.53462e-64	2	MTPN
9.10019e-56	0.283467	1.35908	1.11664	1.88383e-51	2	CERT1
2.11212e-63	0.283395	1.56198	1.28341	4.37231e-59	2	DCAF12
7.73584e-27	0.28333	4.04328	3.32233	1.6014e-22	2	HSPD1
8.60859e-73	0.283107	1.39355	1.14524	1.78206e-68	2	OTULIN
4.99422e-70	0.283052	1.35012	1.1096	1.03385e-65	2	TYK2
5.62103e-81	0.282839	1.41619	1.16407	1.16361e-76	2	PIP4P1
5.08299e-74	0.282131	1.49756	1.23155	1.05223e-69	2	TEX261
1.25261e-55	0.281788	1.60912	1.32361	2.59304e-51	2	MTA1
1.12676e-61	0.281486	2.00008	1.64555	2.33251e-57	2	C24H18orf32
1.42874e-56	0.281469	1.48852	1.22468	2.95763e-52	2	NSD1
4.93998e-69	0.28144	1.89127	1.55608	1.02262e-64	2	MPST
2.59617e-66	0.281343	2.077	1.709	5.37432e-62	2	HMGA1
1.78623e-53	0.281182	1.9197	1.57976	3.69767e-49	2	LAS1L
8.63618e-71	0.281156	1.42859	1.17563	1.78778e-66	2	TM9SF4
8.56719e-59	0.281071	2.05148	1.68833	1.7735e-54	2	MPC2
1.48188e-39	0.280874	3.04597	2.50712	3.06765e-35	2	DDX24
1.4092e-66	0.280775	1.38617	1.14102	2.91718e-62	2	IRAK1
1.86621e-52	0.280703	1.73122	1.42513	3.86325e-48	2	FBXO9
2.17338e-49	0.28017	1.92125	1.58214	4.49912e-45	2	TUBB
1.7661e-60	0.279973	1.45438	1.19784	3.656e-56	2	UBE4A
2.89496e-54	0.279892	1.93918	1.59721	5.99286e-50	2	USP18
1.27022e-72	0.27913	1.32949	1.09561	2.62948e-68	2	NAGPA
1.43138e-56	0.278988	1.70391	1.40431	2.96311e-52	2	NAPA
2.62663e-64	0.278851	1.34278	1.10678	5.43739e-60	2	ZHX1
5.95282e-71	0.278685	1.48728	1.22603	1.23229e-66	2	SEC31A
1.86191e-56	0.278411	1.75478	1.44681	3.85434e-52	2	GRAMD1A
8.26036e-29	0.277931	4.35557	3.59235	1.70998e-24	2	MTDH
1.48765e-52	0.277741	2.16936	1.78947	3.07959e-48	2	TMCO1
1.76063e-55	0.276775	1.56006	1.28773	3.64467e-51	2	ELAVL1
3.53116e-62	0.276628	1.53746	1.2692	7.30985e-58	2	URI1
1.93178e-69	0.276602	1.77693	1.46691	3.99899e-65	2	MRPL34
1.04563e-58	0.276412	1.55986	1.28789	2.16457e-54	2	ZNHIT6
9.19967e-71	0.276198	1.44908	1.1966	1.90442e-66	2	UBLCP1
1.15041e-57	0.275591	1.55929	1.28815	2.38146e-53	2	RSL1D1
8.50045e-52	0.275205	1.60933	1.32984	1.75968e-47	2	PRPF6
1.82131e-58	0.274964	1.65457	1.36746	3.77029e-54	2	TRIP12
4.19095e-58	0.274857	1.3457	1.11226	8.67568e-54	2	KIAA0232
1.43979e-95	0.274117	1.29536	1.07121	2.9805e-91	2	PCGF2
3.49164e-71	0.27402	1.44568	1.1956	7.22805e-67	2	TMEM183A
4.53399e-75	0.273695	1.43154	1.18417	9.38581e-71	2	ATF6B
6.47381e-50	0.273687	1.44741	1.1973	1.34014e-45	2	TARS1
1.33648e-45	0.273524	1.47867	1.2233	2.76664e-41	2	NXF1
3.09648e-36	0.273323	3.17683	2.62855	6.41003e-32	2	PSMB2
1.60702e-60	0.273079	1.91145	1.58182	3.32668e-56	2	XRN2
5.68103e-48	0.271951	2.34894	1.94539	1.17603e-43	2	ATP6V1E1
5.63763e-58	0.271823	2.54643	2.10913	1.16705e-53	2	HSBP1
3.32729e-50	0.271821	1.63925	1.35775	6.88782e-46	2	JMJD6
8.7328e-68	0.271741	1.69535	1.40429	1.80778e-63	2	CHURC1
7.61542e-50	0.271137	2.43957	2.02158	1.57647e-45	2	BUD31
1.57884e-59	0.271107	1.40802	1.1668	3.26835e-55	2	TRAF7
7.21228e-58	0.27085	1.59392	1.32109	1.49301e-53	2	BUB3
1.59421e-70	0.270591	1.32955	1.10217	3.30018e-66	2	MAX
9.66209e-60	0.270281	1.44613	1.19907	2.00015e-55	2	RAB6A
6.05663e-57	0.269786	1.73736	1.44104	1.25378e-52	2	PHF20
1.90594e-51	0.269475	1.51545	1.25725	3.94549e-47	2	PPM1K
1.02206e-64	0.269259	1.68099	1.39479	2.11576e-60	2	MMADHC
5.57897e-58	0.268745	1.53632	1.27521	1.1549e-53	2	RIOK2
4.43934e-62	0.26857	1.68912	1.40221	9.18988e-58	2	PTPN11
2.83987e-74	0.26835	1.29609	1.0761	5.87881e-70	2	PRPSAP1
3.22638e-51	0.268347	2.62669	2.18087	6.67892e-47	2	UBE2D2
3.39894e-60	0.268057	1.61447	1.34071	7.03615e-56	2	ADAM10
6.42887e-67	0.267958	1.54624	1.28414	1.33084e-62	2	MXD4
3.79135e-70	0.267687	1.31463	1.09199	7.84848e-66	2	DPP3
7.24944e-53	0.267524	1.75346	1.45668	1.50071e-48	2	ARRDC1
7.40894e-34	0.267417	1.74942	1.45343	1.53372e-29	2	TNIP1
4.26043e-75	0.267156	1.34325	1.11618	8.81952e-71	2	CPSF3
1.18076e-45	0.267048	1.6552	1.3755	2.44428e-41	2	FBH1
3.30605e-62	0.267011	1.45002	1.20502	6.84385e-58	2	SRBD1
1.10363e-38	0.266823	2.86031	2.37734	2.28462e-34	2	GPBP1
2.47202e-53	0.266781	1.66088	1.38048	5.11732e-49	2	USP16
2.28957e-65	0.266778	1.89768	1.5773	4.73964e-61	2	COPB1
2.6651e-62	0.266632	1.41731	1.17815	5.51702e-58	2	PSME3
1.18073e-58	0.266157	1.51005	1.25566	2.44423e-54	2	RALA
3.92386e-52	0.265972	1.53287	1.27479	8.12279e-48	2	THAP3
2.50572e-54	0.265749	1.71179	1.42381	5.1871e-50	2	DR1
2.93531e-64	0.265735	1.32248	1.10001	6.07639e-60	2	GLMP
8.13756e-56	0.265684	1.37698	1.14538	1.68456e-51	2	CYP4V2
1.70283e-64	0.265117	1.39185	1.15821	3.52502e-60	2	WDR46
8.42622e-72	0.264779	1.32911	1.10626	1.74431e-67	2	WDR41
1.75672e-49	0.264712	2.48639	2.06958	3.63658e-45	2	CMTM7
3.09707e-61	0.264688	1.32944	1.1066	6.41125e-57	2	AGFG2
6.59544e-70	0.264474	1.64589	1.3702	1.36532e-65	2	SSBP1
7.49163e-59	0.264287	1.32572	1.10381	1.55084e-54	2	MAP3K11
2.13161e-34	0.26406	3.47842	2.89662	4.41264e-30	2	JMJD1C
5.64528e-49	0.263364	2.39804	1.99791	1.16863e-44	2	MAP2K2
1.69966e-63	0.263336	1.53458	1.27855	3.51846e-59	2	RARS1
2.78173e-61	0.263287	1.48347	1.236	5.75846e-57	2	TBC1D1
2.78675e-51	0.263042	1.44619	1.20515	5.76885e-47	2	VIRMA
1.01254e-75	0.262978	1.29247	1.0771	2.09605e-71	2	MAPK9
3.68743e-51	0.262904	1.61332	1.34455	7.63334e-47	2	SP110
7.97758e-61	0.262525	1.93893	1.61635	1.65144e-56	2	DNAJC3
5.26208e-37	0.262498	1.55295	1.2946	1.0893e-32	2	SQLE
1.11005e-62	0.26245	1.79263	1.49446	2.29791e-58	2	KCMF1
6.16334e-47	0.262347	2.24457	1.87137	1.27587e-42	2	PDCD6
4.53403e-62	0.262259	1.39994	1.16725	9.38589e-58	2	GLO1
3.12728e-48	0.26195	2.61404	2.18001	6.47378e-44	2	PSMA1
3.7345e-50	0.261637	1.46627	1.22307	7.73078e-46	2	ICAM1
3.14176e-60	0.261442	2.01024	1.67705	6.50376e-56	2	ZC3H15
4.22164e-68	0.261317	1.30418	1.08811	8.73921e-64	2	HACD2
8.65958e-58	0.260717	1.40174	1.16999	1.79262e-53	2	MED12
3.03555e-72	0.260685	1.34901	1.12601	6.2839e-68	2	VAC14
5.67275e-53	0.260636	1.7446	1.45625	1.17432e-48	2	KLF11
1.59822e-65	0.260534	1.85223	1.54621	3.30847e-61	2	STX8
6.24161e-57	0.260317	1.93106	1.61225	1.29208e-52	2	CDKN2AIPNL
7.78735e-45	0.260316	2.56479	2.14136	1.61206e-40	2	PSMB10
2.47854e-59	0.260201	1.60375	1.33909	5.13084e-55	2	PSMB5
2.16814e-64	0.26009	1.98842	1.6604	4.48826e-60	2	PSMA5
8.33278e-67	0.259891	1.29682	1.08304	1.72497e-62	2	C6orf52
1.46203e-63	0.259522	1.29859	1.08479	3.02655e-59	2	ENSBTAG00000051647
8.53403e-74	0.25951	1.42448	1.18997	1.76663e-69	2	FMC1
1.61763e-56	0.259267	1.6885	1.41076	3.34867e-52	2	RPS6KA1
2.72874e-56	0.259248	1.42599	1.19145	5.64876e-52	2	AZI2
2.00092e-40	0.259229	1.44029	1.20341	4.1421e-36	2	ETV3
1.56106e-47	0.259117	1.36432	1.14002	3.23155e-43	2	CLCN7
2.97356e-56	0.259112	1.41782	1.18473	6.15556e-52	2	CAMTA2
3.31882e-57	0.258857	1.46591	1.22514	6.8703e-53	2	RAB18
5.85938e-53	0.258647	1.97507	1.6509	1.21295e-48	2	TOR3A
4.24975e-43	0.258482	1.76616	1.47646	8.7974e-39	2	TDP2
2.11258e-52	0.257806	1.99684	1.67008	4.37324e-48	2	CCT5
2.9944e-37	0.257562	2.96298	2.47853	6.1987e-33	2	PSMB4
1.82621e-61	0.257485	1.59532	1.33456	3.78044e-57	2	LSM14A
1.75039e-63	0.257307	1.34545	1.12567	3.62349e-59	2	WASHC5
1.94169e-44	0.257039	1.59795	1.33717	4.0195e-40	2	PCM1
2.28415e-53	0.255982	1.79421	1.50251	4.72841e-49	2	RAB11B
5.04792e-61	0.255737	1.68237	1.40908	1.04497e-56	2	FAM174C
1.16143e-56	0.255623	1.43509	1.20207	2.40428e-52	2	ENSBTAG00000051080
6.22328e-55	0.255238	1.8398	1.54147	1.28828e-50	2	SDHAF2
1.71104e-53	0.255099	1.7736	1.48615	3.54203e-49	2	SUZ12
2.90236e-32	0.254968	1.62296	1.36005	6.00817e-28	2	SP140L
5.2396e-57	0.254762	2.33972	1.96097	1.08465e-52	2	BOD1L1
1.76605e-60	0.254737	1.46103	1.22455	3.65589e-56	2	CD164
1.27308e-64	0.25471	1.44726	1.21303	2.6354e-60	2	HDAC3
1.73262e-49	0.254523	2.31008	1.93646	3.58669e-45	2	ZNF326
2.83173e-48	0.254312	2.5338	2.1243	5.86196e-44	2	LAMTOR5
1.84742e-41	0.253409	2.57708	2.16195	3.82435e-37	2	NIPBL
1.58592e-52	0.253025	1.99797	1.67656	3.28302e-48	2	ENSBTAG00000038330
3.6999e-56	0.253022	1.48243	1.24396	7.65917e-52	2	HYOU1
6.3169e-59	0.252818	1.96278	1.64727	1.30766e-54	2	HIKESHI
3.23292e-28	0.252782	2.41049	2.02307	6.69248e-24	2	ARAF
1.99594e-81	0.252778	1.27947	1.07383	4.1318e-77	2	DCTN5
1.12047e-59	0.252598	1.37636	1.1553	2.31949e-55	2	ATF6
5.37706e-33	0.252588	2.85614	2.39741	1.1131e-28	2	METRNL
1.51371e-55	0.252456	2.24362	1.88344	3.13354e-51	2	NDUFA8
1.65645e-60	0.252409	1.5926	1.33698	3.42902e-56	2	TOR1A
1.34482e-52	0.252288	2.53864	2.13135	2.78391e-48	2	RNF10
7.66187e-40	0.252121	1.73531	1.45707	1.58608e-35	2	MYL9
5.09259e-58	0.252024	1.58169	1.32817	1.05422e-53	2	G3BP1
1.07281e-42	0.251988	3.16688	2.65935	2.22083e-38	2	DCTN2
6.97014e-58	0.251378	1.29764	1.09014	1.44289e-53	2	TBC1D23
1.09707e-59	0.251319	1.56037	1.31091	2.27104e-55	2	NIPSNAP2
7.25356e-46	0.250645	1.55757	1.30917	1.50156e-41	2	LDB1
3.18913e-56	0.250586	1.54038	1.29477	6.60181e-52	2	TSTD1
2.80199e-40	0.250557	2.8002	2.35377	5.80041e-36	2	BLOC1S1
1.28814e-35	0.250458	3.98231	3.34764	2.66657e-31	2	KDM6B
8.00275e-59	0.250435	1.43659	1.20766	1.65665e-54	2	RUNX1
2.00683e-62	0.250418	1.36563	1.14802	4.15435e-58	2	TMEM179B
2.34428e-44	0.250109	2.56774	2.15904	4.85289e-40	2	TRAPPC5
1.29017e-57	0.25004	1.4746	1.23995	2.67078e-53	2	DDX19A
0	2.64078	7.19193	1.15317	0	3	CTSW
1.21263e-206	2.30534	5.38305	1.08906	2.51027e-202	3	ENSBTAG00000009943
0	2.04596	4.27004	1.03404	0	3	CD8B
2.95671e-45	1.98362	7.05922	1.78496	6.12068e-41	3	NUPR1
1.60386e-154	1.78174	3.5137	1.02189	3.32015e-150	3	ENSBTAG00000010828
3.1628e-272	1.4854	2.83955	1.01414	6.54731e-268	3	CD8A
2.14992e-63	1.41237	49.0882	18.4421	4.45056e-59	3	CCL5
3.7713e-39	1.40906	4.27016	1.60796	7.80696e-35	3	ENSBTAG00000040367
8.61377e-137	1.3546	2.80265	1.09596	1.78314e-132	3	KLRK1
4.4336e-69	1.31347	5.59741	2.25213	9.178e-65	3	PLAC8B
1.00841e-65	1.28597	4.0195	1.64838	2.08751e-61	3	CD96
5.46843e-30	1.08965	4.48998	2.10973	1.13202e-25	3	PIK3R1
2.06085e-29	1.0726	3.05854	1.45421	4.26617e-25	3	SH2D1A
1.29642e-45	1.06794	3.60839	1.7212	2.68373e-41	3	NKG7
9.48314e-37	1.06258	6.245	2.98996	1.96311e-32	3	GIMAP7.3
3.34204e-38	0.999013	4.71094	2.35708	6.91835e-34	3	PVRIG
1.10138e-64	0.987774	2.2304	1.12469	2.27997e-60	3	TCF7
4.75461e-24	0.919995	4.58666	2.4241	9.84252e-20	3	GIMAP7.2
2.39346e-35	0.91301	2.25917	1.19979	4.95471e-31	3	PRF1
4.29213e-20	0.89831	3.59666	1.92966	8.88514e-16	3	NUCB2
1.04307e-58	0.877925	1.9884	1.08198	2.15927e-54	3	ENSBTAG00000039588
2.60449e-24	0.836152	3.01561	1.68915	5.39156e-20	3	ENSBTAG00000050052
8.61394e-13	0.793081	2.2944	1.32412	1.78317e-08	3	MATK
2.85189e-18	0.789659	3.89498	2.25317	5.90369e-14	3	HCST
4.75729e-17	0.787434	2.72905	1.58114	9.84808e-13	3	IL2RB
3.61011e-21	0.77377	4.49854	2.63114	7.4733e-17	3	GIMAP7
4.5737e-28	0.758	28.7506	17.0007	9.46801e-24	3	UBD
5.44798e-12	0.726907	2.96004	1.78845	1.12779e-07	3	LGALS9
2.39735e-08	0.726341	9.81024	5.92965	0.000496276	3	IL7R
2.34146e-18	0.708912	4.48048	2.74108	4.84706e-14	3	GIMAP4
1.25854e-17	0.692237	2.08586	1.29092	2.6053e-13	3	TRAT1
3.6611e-15	0.689028	4.10967	2.54911	7.57883e-11	3	GIMAP5
7.08884e-69	0.688391	91.384	56.7079	1.46746e-64	3	RPLP0
1.05694e-18	0.688118	2.14055	1.32856	2.18798e-14	3	UTRN
1.81423e-11	0.685106	24.2955	15.1109	3.75565e-07	3	HSPA1A
2.01723e-08	0.669377	5.03925	3.16857	0.000417586	3	RUNX3
2.32894e-54	0.657843	42.1975	26.7458	4.82114e-50	3	RPS19
9.5154e-16	0.65579	3.6713	2.33028	1.96978e-11	3	ENSBTAG00000000715
1.22097e-15	0.630347	1.78753	1.15478	2.52752e-11	3	RASAL2
8.8418e-07	0.623721	4.69412	3.04646	0.0183034	3	DUSP2
1.25192e-80	0.619932	122.358	79.6189	2.59161e-76	3	RPLP1
5.89412e-48	0.616875	31.6587	20.6441	1.22014e-43	3	RPL13
1.50112e-19	0.612311	2.40186	1.57117	3.10748e-15	3	GIMAP8
5.45453e-74	0.593412	75.1471	49.8055	1.12914e-69	3	RPS24
2.61583e-10	0.591152	3.53173	2.3444	5.41503e-06	3	CCND3
2.47749e-17	0.586073	1.82368	1.21485	5.12865e-13	3	CBLB
7.10465e-08	0.573884	2.90237	1.94983	0.00147073	3	VAMP5
7.38772e-24	0.553439	16.0033	10.9046	1.52933e-19	3	RPS15A
1.68914e-07	0.549745	3.4448	2.35328	0.00349668	3	SLC4A7
7.10918e-27	0.538823	22.3811	15.4057	1.47167e-22	3	RPS4X
1.85245e-59	0.536991	92.7651	63.9343	3.83475e-55	3	RPS12
1.15214e-07	0.535455	2.79263	1.92675	0.00238505	3	ENSBTAG00000033897
2.22078e-57	0.533756	63.6501	43.9666	4.59723e-53	3	RPL35A
5.65881e-47	0.533108	55.846	38.5931	1.17143e-42	3	RPL8
6.26105e-08	0.532765	2.42775	1.67813	0.0012961	3	BIN1
2.52886e-11	0.531426	2.05098	1.41901	5.235e-07	3	MYADM
7.51778e-19	0.531146	12.0234	8.32029	1.55625e-14	3	ENSBTAG00000048781
4.10956e-11	0.522683	2.66729	1.85664	8.5072e-07	3	GIMAP7.1
2.80648e-65	0.519962	190.35	132.748	5.8097e-61	3	TPT1
5.90346e-13	0.513142	8.63324	6.04927	1.22208e-08	3	EEF1D
1.14162e-32	0.511306	47.4697	33.3041	2.36326e-28	3	RPSA
3.51122e-15	0.511108	11.5445	8.10057	7.26857e-11	3	ENSBTAG00000037510
9.21228e-08	0.509748	2.19555	1.54203	0.00190703	3	AGTRAP
6.45439e-14	0.503099	9.12631	6.43943	1.33612e-09	3	EIF3E
2.68014e-28	0.503003	26.3362	18.5838	5.54816e-24	3	RPL3
2.19316e-09	0.498654	2.26944	1.60623	4.54005e-05	3	STK38
1.20411e-12	0.488749	8.16495	5.8187	2.49263e-08	3	EIF3M
2.61569e-45	0.486448	59.9046	42.7587	5.41473e-41	3	RPS27A
6.46624e-07	0.48626	2.56308	1.82971	0.0133858	3	SAMHD1
5.14543e-48	0.482964	60.7766	43.486	1.06516e-43	3	RPL23
2.17052e-11	0.479555	10.3098	7.39419	4.49319e-07	3	CORO1A
3.53377e-54	0.46888	78.2852	56.563	7.31526e-50	3	RPL32
2.71768e-47	0.461968	68.6532	49.8419	5.62586e-43	3	RPS5
2.98255e-48	0.461232	71.1001	51.6447	6.17418e-44	3	RPS3A
1.59608e-33	0.458886	43.8604	31.9105	3.30405e-29	3	RPS23
2.03961e-43	0.457185	58.7769	42.8134	4.22221e-39	3	RPL18A
3.19563e-52	0.455775	73.0594	53.269	6.61526e-48	3	RPL18
4.17448e-38	0.454355	58.3009	42.5501	8.64159e-34	3	RPS10
1.97298e-35	0.450995	37.4397	27.3886	4.08427e-31	3	RPS15
4.88039e-12	0.445513	11.1881	8.21568	1.01029e-07	3	RAC2
5.09784e-25	0.441091	30.3798	22.3771	1.0553e-20	3	RPL24
1.71394e-06	0.44025	3.38719	2.49638	0.0354803	3	ENSBTAG00000023792
8.55854e-12	0.433139	11.9408	8.84393	1.7717e-07	3	SSR4
4.97001e-35	0.433062	53.3451	39.5121	1.02884e-30	3	RPL37
8.89618e-14	0.431335	13.0727	9.6944	1.8416e-09	3	BTF3
4.05432e-33	0.428469	57.5738	42.7802	8.39285e-29	3	RPS18
6.7317e-10	0.427764	13.4612	10.0072	1.39353e-05	3	PPIB
8.40427e-27	0.427218	33.1487	24.6525	1.73977e-22	3	RPL10A
2.67419e-47	0.426852	76.2788	56.7425	5.53584e-43	3	RPL27A
3.53368e-29	0.426661	46.9206	34.9081	7.31507e-25	3	RPL28
2.93361e-08	0.42214	2.92169	2.1805	0.000607287	3	SEPTIN1
2.84157e-40	0.421576	90.8838	67.8546	5.88234e-36	3	RPS2
4.29572e-35	0.416379	50.9346	38.1655	8.89256e-31	3	RPS9
8.98648e-33	0.406388	83.4494	62.9634	1.86029e-28	3	RPL10
7.7508e-30	0.405788	46.2041	34.876	1.60449e-25	3	RPL29
9.5693e-08	0.402007	6.9073	5.22748	0.00198094	3	ENSBTAG00000051151
3.02472e-27	0.399769	34.3076	26.0045	6.26147e-23	3	RPL9
2.71429e-24	0.395933	32.7589	24.8967	5.61886e-20	3	RPS3
7.42545e-35	0.393905	78.1361	59.4668	1.53714e-30	3	RPS14
1.27825e-08	0.393659	1.89169	1.43995	0.000264611	3	RETREG1
7.79368e-37	0.393254	81.0372	61.7026	1.61337e-32	3	RPL13A
2.73773e-07	0.393033	5.33305	4.06126	0.00566737	3	GYPC
4.41894e-18	0.390864	21.8748	16.6833	9.14765e-14	3	RPS26
2.36317e-24	0.388991	42.1705	32.2041	4.892e-20	3	RPL12
1.45386e-26	0.386119	43.1527	33.0198	3.00964e-22	3	RPL7A
1.11682e-17	0.385081	20.8232	15.9451	2.31193e-13	3	ENSBTAG00000014423
2.71289e-21	0.384675	31.3473	24.0105	5.61596e-17	3	RPL35
8.1623e-10	0.380903	9.68097	7.43457	1.68968e-05	3	RPL17
5.82164e-22	0.377619	32.1872	24.7747	1.20514e-17	3	RPL27
1.39909e-19	0.375472	28.3469	21.8513	2.89625e-15	3	RPL26
3.81949e-23	0.375209	41.2331	31.7904	7.90673e-19	3	RPL37A
1.50424e-25	0.372331	36.8189	28.4438	3.11393e-21	3	RPS25
1.16485e-25	0.368593	59.945	46.4297	2.41135e-21	3	RPL14
1.98445e-20	0.366505	26.9719	20.921	4.10802e-16	3	RACK1
1.76469e-19	0.363828	32.9147	25.578	3.65309e-15	3	RPL11
1.13303e-06	0.346667	2.0119	1.58216	0.0234548	3	ENSBTAG00000040331
1.58498e-24	0.336081	85.9565	68.0939	3.28107e-20	3	RPS11
1.28889e-17	0.331292	32.6853	25.9791	2.66813e-13	3	RPS13
3.35087e-25	0.321506	80.0484	64.0574	6.93663e-21	3	NPAS2
1.44705e-19	0.321196	52.9524	42.3834	2.99554e-15	3	RPS27
1.3908e-09	0.32095	14.4101	11.5359	2.87909e-05	3	SSR2
7.32812e-12	0.318207	143.243	114.891	1.51699e-07	3	ENSBTAG00000043567
3.73774e-20	0.317076	38.7635	31.1152	7.7375e-16	3	RPL30
1.96587e-33	0.316359	120.359	96.66	4.06954e-29	3	UBA52
3.59541e-09	0.316109	16.443	13.2075	7.44286e-05	3	RPL38
7.79776e-16	0.316005	34.356	27.5979	1.61421e-11	3	RPL6
4.70496e-09	0.312508	16.2398	13.0769	9.73973e-05	3	RPL15
2.54105e-21	0.311974	52.6209	42.3882	5.26023e-17	3	FAU
5.04234e-18	0.311332	57.8582	46.6278	1.04381e-13	3	RPS28
4.00575e-12	0.308714	17.5533	14.1719	8.29231e-08	3	RPL36
2.79927e-10	0.290081	15.0176	12.2822	5.79478e-06	3	EEF1G
6.78648e-19	0.286198	52.9454	43.4184	1.40487e-14	3	RPL19
1.70619e-17	0.279027	57.8355	47.6649	3.53199e-13	3	EEF1A1
1.19048e-10	0.278399	22.0285	18.1626	2.46441e-06	3	RPS21
9.46096e-21	0.276152	57.2868	47.3069	1.95851e-16	3	RPS7
7.10141e-08	0.261758	13.6432	11.3794	0.00147006	3	NACA
7.76402e-09	0.258464	24.744	20.6854	0.000160723	3	RPL39
9.23466e-276	3.99761	22.6642	1.41886	1.91167e-271	4	STMN1
0	3.37695	12.3536	1.18914	0	4	CENPF
0	3.10316	9.03053	1.05092	0	4	TOP2A
[truncated: 1,570 more rows]

## Sheet: Table S3
Table S3. Marker genes for each cell cluster for non-immune cells.
p valule	avg_log2FC	The expression level of the gene is detected in current cell cluster	The expression level of the gene is detected in other cell clusters	Adjusted p value	Cell cluster	Gene
0	1.43743	14.0859	5.20087	0	0	FOS
0	1.40493	20.3764	7.69489	0	0	JUNB
0	1.37677	10.2656	3.95309	0	0	ATF3
0	1.26835	9.6584	4.00952	0	0	CA3
0	1.21675	53.5799	23.0528	0	0	JUN
0	1.19957	5.27997	2.29893	0	0	CLDN1
0	1.13044	12.6708	5.78775	0	0	IER3
0	1.12629	4.88785	2.23908	0	0	SERTAD1
0	1.10452	3.00964	1.39965	0	0	CCN2
0	1.08065	12.377	5.85203	0	0	BTG1
0	1.02004	6.76274	3.33472	0	0	KLF4
0	0.969634	6.50221	3.32026	0	0	ZFP36
0	0.956762	6.30746	3.24968	0	0	DCN
0	0.950864	6.09895	3.15513	0	0	NFKBIA
0	0.94865	3.76074	1.9485	0	0	F3
0	0.935901	4.63073	2.42056	0	0	GADD45B
0	0.924707	4.25854	2.24334	0	0	CDKN1A
0	0.924532	5.94839	3.13392	0	0	IER2
0	0.909284	6.07746	3.23594	0	0	GADD45A
0	0.893571	9.76171	5.25453	0	0	JUND
0	0.88997	4.64946	2.50897	0	0	LAPTM4B
0	0.874814	31.7857	17.3335	0	0	ENSBTAG00000048781
0	0.866102	2.95465	1.621	0	0	SOX4
0	0.853659	7.30497	4.04242	0	0	EGR1
0	0.84489	3.07362	1.71125	0	0	IER5L
0	0.797736	2.61611	1.50492	0	0	GADD45G
0	0.794145	4.34003	2.50283	0	0	TOB1
0	0.779272	2.95021	1.71897	0	0	HPGD
0	0.779209	3.87657	2.25882	0	0	MYC
0	0.770434	4.25294	2.49325	0	0	SELENOP
0	0.763869	14.0059	8.2483	0	0	H3F3B
0	0.736431	11.0204	6.61469	0	0	CEBPD
0	0.729614	2.93227	1.76835	0	0	MARCKSL1
0	0.711975	3.38265	2.06505	0	0	PPP1R15A
0	0.705213	8.32011	5.10315	0	0	KLF6
0	0.699004	2.71062	1.66973	0	0	ENSBTAG00000050319
0	0.698228	2.38694	1.47114	0	0	ID2
0	0.695757	7.65689	4.72725	0	0	DUSP1
0	0.69095	4.24953	2.63236	0	0	FOSB
0	0.682646	2.17162	1.35297	0	0	IRF1
0	0.678057	8.74879	5.46805	0	0	UBC
7.93e-204	0.675178	3.3436	2.09395	1.66e-199	0	ENSBTAG00000040367
0	0.674938	16.2612	10.1853	0	0	TXNIP
0	0.664814	10.7228	6.76359	0	0	LMO4
0	0.661423	2.19004	1.38466	0	0	CDKN1C
0	0.649215	136.88	87.2784	0	0	TPT1
0	0.648293	5.29338	3.37736	0	0	ARL4A
0	0.647116	4.16003	2.65641	0	0	HES1
0	0.63601	4.13393	2.66015	0	0	CITED2
0	0.635726	54.4591	35.0508	0	0	RPS4X
0	0.627092	7.94198	5.14227	0	0	ZFP36L1
0	0.623514	1.86081	1.20783	0	0	PPM1N
0	0.610881	3.02534	1.98098	0	0	ETS2
0	0.604302	98.4143	64.7359	0	0	RPS24
0	0.602102	5.43869	3.58297	0	0	PPDPF
0	0.594973	5.99939	3.97193	0	0	DDX5
0	0.594832	16.685	11.0475	0	0	EIF1
0	0.587925	3.89065	2.58845	0	0	IRX3
0	0.585765	4.24515	2.82853	0	0	TUBB4B
0	0.577829	1.9689	1.31911	0	0	BASP1
0	0.57589	2.79701	1.87644	0	0	RND3
0	0.575735	36.2751	24.3386	0	0	RPS26
0	0.57376	2.21511	1.48825	0	0	DIPK2A
0	0.572083	2.20083	1.48037	0	0	TSKU
0	0.56798	6.31484	4.25974	0	0	IGFBP2
0	0.566883	2.55242	1.72307	0	0	PDGFA
0	0.566808	4.13767	2.79337	0	0	CIRBP
0	0.565592	2.23859	1.51257	0	0	MFAP2
0	0.562967	8.38021	5.67264	0	0	ZFP36L2
0	0.561513	2.9859	2.02322	0	0	ENSBTAG00000050891
0	0.555207	1.69146	1.15114	0	0	RGS4
0	0.548306	7.37848	5.04557	0	0	EIF4A2
0	0.542489	2.63009	1.80578	0	0	CCNL1
0	0.532273	110.785	76.6038	0	0	EEF1A1
0	0.531623	100.852	69.7671	0	0	RPS3A
0	0.528064	5.0147	3.47762	0	0	HSPA5
0	0.523712	153.464	106.747	0	0	RPS12
0	0.520823	12.1008	8.43395	0	0	ENSBTAG00000016347
0	0.518359	2.47595	1.72862	0	0	TSC22D3
0	0.516052	2.24518	1.57001	0	0	DDIT3
0	0.515247	3.38924	2.37136	0	0	DLK2
0	0.510069	51.0927	35.8767	0	0	RPL9
0	0.507977	2.21576	1.55814	0	0	PNRC1
0	0.50717	3.03235	2.13357	0	0	TATDN1
0	0.506706	9.60765	6.76213	0	0	PFDN5
0	0.503135	34.5822	24.4002	0	0	RPL26
0	0.496599	14.5044	10.2803	0	0	PABPC1
4.21e-238	0.495905	2.31305	1.64022	8.81e-234	0	TIPARP
0	0.48822	9.57885	6.8288	0	0	EIF3M
0	0.476712	11.8882	8.54303	0	0	EIF3E
0	0.476518	3.206	2.30418	0	0	PLPP3
0	0.476465	2.66003	1.91186	0	0	ENSBTAG00000053829
0	0.474818	5.33176	3.83651	0	0	ATF4
2.22e-262	0.472255	3.02953	2.18379	4.65e-258	0	CTNNBIP1
0	0.470401	4.84223	3.49494	0	0	NQO2
0	0.469394	5.65452	4.08408	0	0	NSA2
0	0.469098	5.81685	4.20219	0	0	ENSBTAG00000051151
4.5e-229	0.465066	2.83232	2.05184	9.43e-225	0	CCDC3
0	0.46499	1.88435	1.36516	0	0	KRT7
0	0.460085	1.89851	1.38011	0	0	TIMP2
0	0.456969	1.54924	1.12865	0	0	ARL4D
0	0.455374	1.75782	1.28201	0	0	RND1
0	0.454792	7.67817	5.60211	0	0	ATP5MC2
0	0.454239	11.4908	8.38711	0	0	SSR2
0	0.452831	2.91923	2.13282	0	0	CCN1
9.67e-289	0.451439	2.35406	1.72155	2.02e-284	0	TGIF1
0	0.447645	3.28227	2.40669	0	0	BRD2
0	0.446832	3.44629	2.52838	0	0	PRORSD1
4.67e-274	0.444346	2.05592	1.51093	9.77e-270	0	ENSBTAG00000052155
1.83e-231	0.439539	2.62921	1.9387	3.83e-227	0	DHRS3
7.52e-268	0.438948	2.79064	2.05858	1.57e-263	0	TUT4
1.32e-297	0.434549	2.5918	1.91774	2.76e-293	0	RBPJ
0	0.431269	66.5115	49.3256	0	0	RPS19
0	0.426706	253.661	188.713	0	0	RPLP1
3.88e-264	0.426506	1.84085	1.36971	8.13e-260	0	ING1
0	0.424295	73.9692	55.122	0	0	RPS6
0	0.419697	1.7122	1.28001	0	0	TNNI2
0	0.416617	71.2197	53.3563	0	0	RPL35A
0	0.416116	1.51485	1.13529	0	0	KRT18
0	0.414652	38.7412	29.0637	0	0	FAU
0	0.414398	51.1139	38.3524	0	0	RPL10A
2.49e-239	0.413719	2.25906	1.69584	5.21e-235	0	SSBP4
0	0.413277	63.3196	47.5477	0	0	RPS20
4.89e-241	0.413223	2.7606	2.07306	1.02e-236	0	MED21
1.05e-233	0.406288	2.58697	1.95203	2.19e-229	0	ITPR2
0	0.403847	101.708	76.8753	0	0	RPL10
4.69e-213	0.401253	2.03788	1.54308	9.81e-209	0	NR4A1
0	0.401245	156.821	118.746	0	0	RPS8
3.29e-231	0.401111	2.50948	1.90036	6.89e-227	0	KLF10
0	0.39958	53.0684	40.23	0	0	RPS3
0	0.397989	54.3786	41.2688	0	0	RPL30
8.19e-244	0.396208	1.80466	1.37128	1.71e-239	0	HEXIM1
0	0.394775	22.4644	17.0866	0	0	BTF3
1.18e-283	0.387843	1.623	1.24041	2.47e-279	0	ATP1B1
0	0.386248	1.58312	1.21127	0	0	FAM71A
3.76e-242	0.38496	2.06121	1.57847	7.86e-238	0	SPRY1
3.45e-228	0.384877	2.13803	1.6374	7.22e-224	0	PRODH
0	0.382759	28.9517	22.205	0	0	HSP90AB1
4.55e-289	0.382028	2.4219	1.85846	9.53e-285	0	GABARAPL1
2.48e-254	0.381699	3.09549	2.3759	5.2e-250	0	NTAN1
3.97e-243	0.377997	1.72043	1.32388	8.3e-239	0	ENSBTAG00000054053
0	0.376247	1.71589	1.32199	0	0	ZBTB16
0	0.373505	97.4861	75.25	0	0	RPS5
0	0.372922	1.42896	1.10347	0	0	CCDC190
9.89e-177	0.372269	3.12976	2.41795	2.07e-172	0	CXCL3
0	0.369721	21.7666	16.8459	0	0	EEF1D
0	0.368736	78.4205	60.7336	0	0	RPS27A
0	0.368212	44.3391	34.3514	0	0	RPS23
3.07e-211	0.366692	3.42871	2.65916	6.42e-207	0	VMP1
0	0.365656	52.5375	40.7752	0	0	RPS27
0	0.364039	38.9304	30.2484	0	0	RPS25
0	0.362756	37.695	29.3145	0	0	RPS13
2.04e-225	0.361273	1.73152	1.34795	4.28e-221	0	PPP1R10
2.32e-247	0.36064	2.48622	1.93632	4.86e-243	0	CCND3
5.8e-234	0.359223	3.64477	2.8414	1.21e-229	0	SAT1
3.41e-172	0.358978	1.97157	1.53726	7.14e-168	0	CYP2C18
0	0.356754	82.5932	64.4986	0	0	RPL32
0	0.353513	22.3823	17.5181	0	0	ACTG1
4.83e-263	0.35032	5.97078	4.68354	1.01e-258	0	EIF2S3
1.4e-129	0.345961	2.68576	2.11311	2.93e-125	0	PLK2
2.29e-78	0.345561	3.74208	2.94503	4.79e-74	0	PDK4
0	0.343986	6.53294	5.14705	0	0	PSMG4
1.25e-197	0.343936	1.8329	1.44412	2.62e-193	0	DDIT4
4.39e-234	0.343044	1.58385	1.24867	9.19e-230	0	SOSTDC1
0	0.342743	2.27377	1.79296	0	0	ID3
1.67e-124	0.342337	2.04413	1.61233	3.49e-120	0	DLL1
4.33e-136	0.339116	1.88968	1.49384	9.06e-132	0	ERRFI1
0	0.338661	7.61018	6.01794	0	0	RTRAF
8.54e-277	0.338075	4.62105	3.6557	1.79e-272	0	EIF3H
2.07e-157	0.336994	2.39788	1.89838	4.34e-153	0	SNAI2
8.07e-194	0.33651	1.99238	1.57787	1.69e-189	0	B3GNT2
1.07e-185	0.335504	2.60861	2.06734	2.24e-181	0	ERGIC3
0	0.335331	33.1552	26.2789	0	0	RPL5
0	0.333174	98.6161	78.2803	0	0	RPL27A
2.03e-302	0.3327	1.5471	1.22847	4.25e-298	0	PGM5
3.91e-162	0.332571	4.52283	3.59167	8.18e-158	0	ENSBTAG00000033897
1.89e-196	0.332529	1.61397	1.28173	3.96e-192	0	LPGAT1
2.07e-256	0.33249	1.50082	1.1919	4.33e-252	0	LY6E
1.22e-192	0.332102	3.66418	2.91075	2.56e-188	0	DIPK1C
7.73e-140	0.330869	2.01078	1.59868	1.62e-135	0	IRX5
3.59e-191	0.327779	2.81388	2.242	7.51e-187	0	MCL1
0	0.327421	35.5714	28.349	0	0	RPL7
0	0.325694	22.278	17.7759	0	0	RPL15
1.53e-218	0.325086	1.54355	1.23214	3.2e-214	0	TOX3
6.37e-153	0.324902	1.75091	1.39784	1.33e-148	0	PLAC8
0	0.32484	3.53134	2.81937	0	0	ARL6IP1
1.12e-175	0.324345	1.78038	1.42192	2.34e-171	0	DUSP6
1.92e-143	0.324126	1.71888	1.37301	4.02e-139	0	MAFF
1.54e-151	0.321827	1.80921	1.44747	3.22e-147	0	NEK6
2.55e-114	0.319789	2.33785	1.87305	5.34e-110	0	RBBP6
0	0.3187	16.4508	13.1901	0	0	UBB
1.5e-248	0.318206	4.67555	3.7501	3.14e-244	0	GABARAP
0	0.317796	88.7654	71.216	0	0	RPS7
4.81e-296	0.316927	1.50484	1.20805	1.01e-291	0	SMOC2
7.34e-173	0.316275	3.29884	2.64943	1.54e-168	0	CTSC
3.02e-155	0.314156	2.6787	2.15453	6.33e-151	0	DNAJA1
4.49e-190	0.313111	2.25133	1.8121	9.4e-186	0	S100A13
1.12e-138	0.312759	2.4326	1.95849	2.34e-134	0	CCND2
0	0.309528	65.8432	53.1292	0	0	RPL6
3.11e-86	0.308917	1.94093	1.56681	6.51e-82	0	RAP2B
3.36e-231	0.308634	5.85703	4.729	7.03e-227	0	CLTA
2.51e-165	0.307695	3.3655	2.7191	5.25e-161	0	FGFR2
3.44e-97	0.307152	1.98995	1.60835	7.19e-93	0	BHLHE40
3.46e-168	0.304977	1.61347	1.30603	7.23e-164	0	FAM13A
3.8e-109	0.304922	1.57189	1.27242	7.96e-105	0	KRT8
3.07e-96	0.304828	1.83667	1.48685	6.43e-92	0	LAMA3
5.55e-120	0.303247	1.88274	1.52582	1.16e-115	0	FAM234A
1.88e-156	0.303163	1.80718	1.46468	3.93e-152	0	KLF11
2.12e-123	0.302331	2.50418	2.03074	4.45e-119	0	JMJD1C
3.26e-30	0.3007	1.83762	1.49189	6.82e-26	0	HIST1H2AC
0	0.299375	40.2009	32.6674	0	0	RPL11
1.29e-100	0.298179	2.89978	2.35833	2.71e-96	0	ARPC5L
0	0.297851	1.3562	1.10322	0	0	PARM1
0	0.297616	50.7159	41.2622	0	0	RPL19
1.2e-135	0.29724	1.7592	1.43165	2.51e-131	0	PLEKHA5
1.51e-159	0.296742	1.55845	1.26872	3.16e-155	0	CBX4
0	0.296225	73.9575	60.2296	0	0	RPL14
1.06e-162	0.294065	1.6989	1.38563	2.21e-158	0	SLC9A3
3.86e-124	0.293522	2.17936	1.77815	8.08e-120	0	ENSBTAG00000045504
3.05e-102	0.292587	3.52519	2.87809	6.39e-98	0	CLDN4
0	0.291762	13.3315	10.8906	0	0	PPIB
1.57e-115	0.290967	2.22376	1.8176	3.28e-111	0	STRN3
4.5e-133	0.290778	1.92885	1.57676	9.41e-129	0	ENSBTAG00000011437
0	0.290652	76.5616	62.5916	0	0	RPS9
4.94e-143	0.29056	1.97319	1.61325	1.03e-138	0	PCF11
2.39e-119	0.290179	2.06253	1.68674	5e-115	0	FKBP5
0	0.28899	1.33817	1.09526	0	0	PLAC8B
0	0.288513	17.0131	13.9294	0	0	EEF1B2
0	0.284638	79.0686	64.9112	0	0	RPL18
1.11e-126	0.284408	2.24444	1.84286	2.31e-122	0	NFIC
2.02e-229	0.283952	10.7071	8.79412	4.22e-225	0	ITM2B
6.77e-138	0.283775	3.61559	2.96999	1.42e-133	0	NSMCE1
8.72e-102	0.283168	1.95229	1.60436	1.82e-97	0	SGK1
7.31e-127	0.282779	1.5421	1.26762	1.53e-122	0	CIST1
0	0.282654	25.4414	20.9148	0	0	ENSBTAG00000014423
6.3e-245	0.282556	16.5711	13.6237	1.32e-240	0	ENSBTAG00000052187
5.06e-126	0.28166	2.1665	1.78226	1.06e-121	0	TSC22D1
7.14e-154	0.281111	9.88769	8.13714	1.49e-149	0	FTL
1.01e-247	0.277771	11.6225	9.58697	2.12e-243	0	RPL17
3.36e-104	0.277271	1.98567	1.63847	7.03e-100	0	EID1
3.6e-135	0.277213	1.49216	1.23131	7.52e-131	0	CDKN2AIP
0	0.274751	89.7681	74.2016	0	0	UBA52
3.67e-263	0.274652	1.33672	1.105	7.68e-259	0	RETREG1
8.48e-89	0.273591	1.69587	1.40292	1.78e-84	0	HOOK1
0	0.273551	69.0539	57.1269	0	0	RPL23
1.71e-103	0.273485	1.58946	1.31499	3.59e-99	0	RORC
4.69e-162	0.272719	3.73762	3.09385	9.81e-158	0	UTP14A
3.19e-135	0.271838	1.69817	1.40653	6.68e-131	0	P3H2
1.17e-161	0.271643	1.45586	1.206	2.45e-157	0	ENSBTAG00000052744
3.55e-161	0.271082	3.97071	3.29052	7.44e-157	0	HNRNPDL
0	0.270349	52.166	43.2518	0	0	RACK1
5.82e-209	0.265628	1.67323	1.39186	1.22e-204	0	NREP
0	0.265105	70.5285	58.6895	0	0	RPS11
2.89e-71	0.26422	2.04619	1.70376	6.04e-67	0	NFKBIZ
5.49e-72	0.263657	2.08703	1.73844	1.15e-67	0	BUD23
7.56e-128	0.263605	1.72164	1.43413	1.58e-123	0	MRTFB
8.18e-100	0.263401	1.67839	1.39831	1.71e-95	0	LGALS8
6.32e-254	0.26275	1.29424	1.07874	1.32e-249	0	SERPINE1
9.18e-100	0.262619	2.00351	1.67007	1.92e-95	0	CLK1
4.61e-224	0.262134	2.19953	1.83408	9.64e-220	0	APP
3.82e-131	0.261679	4.40558	3.67476	8e-127	0	RPL22L1
9.93e-194	0.260816	1.35722	1.13275	2.08e-189	0	DMRT2
1.59e-120	0.259223	1.5567	1.30068	3.33e-116	0	BEX2.1
1.31e-139	0.257803	1.51885	1.27031	2.74e-135	0	TC2N
1.48e-96	0.256953	2.08733	1.74679	3.1e-92	0	MKNK2
1.65e-93	0.255634	2.2505	1.88506	3.45e-89	0	ATXN7L3B
3.7e-93	0.254081	2.54194	2.13147	7.74e-89	0	GLUL
2.45e-192	0.252742	1.63432	1.37168	5.12e-188	0	EFEMP1
1.2e-164	0.252364	1.36498	1.14593	2.5e-160	0	MAP2K6
9.64e-129	0.25199	1.6535	1.3885	2.02e-124	0	SVIL
2.65e-106	0.251273	1.81993	1.52902	5.54e-102	0	TOB2
4.18e-88	0.250198	1.84828	1.554	8.75e-84	0	SSBP2
5.68e-90	0.250097	1.70084	1.43014	1.19e-85	0	CLK4
6.87e-296	0.582674	7.48237	4.99616	1.44e-291	1	UACA
0	0.578364	8.22977	5.51167	0	1	IL1R2
4.06e-234	0.578025	9.70179	6.49904	8.49e-230	1	RBP4
2.62e-247	0.560449	3.10498	2.10546	5.49e-243	1	LGALS1
1.64e-262	0.507736	4.91849	3.4593	3.43e-258	1	HSD17B2
0	0.49683	47.4265	33.6094	0	1	S100A4
0	0.478773	260.911	187.227	0	1	COX1
0	0.455197	19.3467	14.1117	0	1	SELENBP1
2.15e-244	0.450037	3.51952	2.57638	4.49e-240	1	PTGR1
0	0.440611	60.926	44.8917	0	1	KRT5
1.07e-286	0.437952	2.96737	2.19046	2.24e-282	1	ADAMTSL5
6.91e-210	0.430289	6.83614	5.07319	1.45e-205	1	HMGCS2
0	0.428479	7.39991	5.49847	0	1	METTL7A
1.18e-220	0.417883	29.7952	22.3024	2.47e-216	1	KRT14
0	0.41525	7.98327	5.98657	0	1	AHCY
3.16e-247	0.397095	4.66397	3.54176	6.62e-243	1	ENSBTAG00000039289
0	0.394029	136.423	103.818	0	1	COX2
0	0.383065	142.45	109.231	0	1	CYTB
2.08e-219	0.377494	5.25013	4.04141	4.35e-215	1	BLVRB
0	0.375153	85.6838	66.0642	0	1	ND4
1.93e-209	0.372116	2.92841	2.26263	4.03e-205	1	FXYD6
7.34e-223	0.363735	2.23407	1.73621	1.54e-218	1	CCDC80
3.56e-223	0.362565	3.99826	3.10977	7.45e-219	1	ADH5
1.68e-208	0.361031	6.18123	4.81275	3.51e-204	1	TSPO
1e-237	0.357065	7.06718	5.51771	2.1e-233	1	ENSBTAG00000050377
9.93e-246	0.356311	5.48758	4.28668	2.08e-241	1	ANXA8L1
2.34e-81	0.354058	4.11744	3.2214	4.91e-77	1	5-8S-rRNA.4
2.18e-239	0.351586	16.0988	12.617	4.56e-235	1	CHCHD10
5.08e-208	0.341893	4.18223	3.2998	1.06e-203	1	HSD17B13
8.32e-168	0.339378	2.99925	2.37055	1.74e-163	1	OCIAD2
3.94e-133	0.334947	3.28069	2.60097	8.25e-129	1	RARRES2
1.85e-193	0.332702	7.04694	5.59561	3.86e-189	1	HADH
3.99e-175	0.33024	2.70647	2.15274	8.35e-171	1	ENSBTAG00000021368
1.85e-186	0.329686	5.5937	4.45096	3.86e-182	1	DHRS7
7.56e-65	0.328739	4.54283	3.61715	1.58e-60	1	IGFBP6
2.78e-174	0.327931	3.07418	2.44913	5.81e-170	1	ACADSB
1.85e-182	0.325734	2.16456	1.72708	3.87e-178	1	SERPINB10
4.35e-264	0.323509	8.52931	6.81598	9.11e-260	1	ATP5F1D
4.32e-138	0.313878	2.19618	1.76678	9.05e-134	1	KRT42
1.84e-172	0.308757	6.27309	5.0645	3.86e-168	1	ENSBTAG00000037509
0	0.307944	252.51	203.976	0	1	COX3
9.74e-181	0.304217	3.7878	3.06767	2.04e-176	1	MPST
1.48e-171	0.300913	5.68979	4.61862	3.1e-167	1	ACADS
1.02e-205	0.299518	34.3851	27.9387	2.13e-201	1	ENSBTAG00000054234
1.63e-178	0.291612	39.1231	31.9631	3.42e-174	1	ND3
1.33e-191	0.288954	7.74003	6.33518	2.79e-187	1	CMBL
8.41e-178	0.27925	6.67182	5.49771	1.76e-173	1	PEBP1
8.68e-270	0.275982	140.125	115.727	1.82e-265	1	ENSBTAG00000043570
4.63e-153	0.275469	5.72212	4.72751	9.69e-149	1	ECHS1
6.41e-159	0.274242	4.33913	3.58796	1.34e-154	1	UGT1A1
1.66e-161	0.272602	4.54114	3.75927	3.47e-157	1	DUT
1.3e-137	0.271429	3.82756	3.17113	2.72e-133	1	SDHD
9.16e-150	0.267227	2.66476	2.21419	1.92e-145	1	CDH13
0	0.262206	47.0733	39.2503	0	1	SLC25A6
9.82e-101	0.258284	2.57891	2.15618	2.06e-96	1	ACAT1
6.75e-87	0.257883	2.42036	2.02418	1.41e-82	1	RBBP8
1.51e-244	0.255576	117.41	98.3491	3.17e-240	1	ATP6
7.81e-170	0.251145	6.6773	5.61046	1.63e-165	1	ATP5F1A
1.83e-244	0.250651	19.0984	16.0525	3.83e-240	1	RPL38
4.47e-133	1.04478	9.84502	4.77207	9.36e-129	2	UACA
5.94e-126	0.911825	5.72529	3.04306	1.24e-121	2	5-8S-rRNA.4
0	0.71075	9.36498	5.72202	0	2	ZFP36L2
3.68e-291	0.641207	16.4624	10.5553	7.7e-287	2	TXNIP
8.86e-241	0.622427	4.1041	2.66593	1.85e-236	2	FGFR2
3.28e-213	0.596816	3.12329	2.06516	6.85e-209	2	CCDC3
3.51e-290	0.55532	5.19746	3.53691	7.34e-286	2	NQO2
5.27e-23	0.553698	6.94036	4.72827	1.1e-18	2	CA3
2.03e-101	0.552073	4.73132	3.22695	4.24e-97	2	ENSBTAG00000051082
1.2e-63	0.474433	9.21229	6.63054	2.51e-59	2	ENSBTAG00000052759
5.49e-94	0.461386	2.72086	1.97613	1.15e-89	2	ITPR2
1.95e-123	0.460231	10.7835	7.83817	4.07e-119	2	SYNE2
2.3e-144	0.456748	4.1945	3.05622	4.82e-140	2	PNISR
6.5e-162	0.451677	14.5158	10.6139	1.36e-157	2	COL17A1
3.59e-81	0.434576	18.3602	13.5849	7.52e-77	2	ENSBTAG00000052187
1.67e-40	0.415009	2.80572	2.10433	3.49e-36	2	TUT4
8.16e-88	0.410557	1.86844	1.40569	1.71e-83	2	PLAC8
1.29e-67	0.395086	2.45073	1.86364	2.69e-63	2	HPGD
2.73e-91	0.361392	2.53882	1.97625	5.7e-87	2	ENSBTAG00000053829
2.68e-107	0.349797	1.53722	1.20624	5.62e-103	2	RGS4
0	0.348951	55.3102	43.4271	0	2	RACK1
0	0.348271	246.759	193.836	0	2	RPLP1
1.4e-73	0.347989	2.53955	1.99527	2.92e-69	2	DHRS3
2.92e-107	0.347863	3.73298	2.93318	6.12e-103	2	CIRBP
1.28e-70	0.347189	2.30177	1.80945	2.67e-66	2	PDGFA
9.41e-41	0.340115	1.77971	1.40593	1.97e-36	2	SERTAD4
1.22e-69	0.33663	4.22648	3.3469	2.56e-65	2	DDX17
1.23e-45	0.336402	1.80291	1.42793	2.58e-41	2	ENSBTAG00000052394
4.37e-82	0.334251	1.86474	1.47911	9.15e-78	2	CDKN1C
2e-16	0.331881	2.01631	1.60196	4.18e-12	2	ENSBTAG00000051191
1.65e-214	0.328975	8.84977	7.04532	3.45e-210	2	PFDN5
1.79e-74	0.324215	3.42254	2.73369	3.74e-70	2	IRX3
6.95e-43	0.319863	3.00726	2.40925	1.45e-38	2	ATRX
2.34e-209	0.318276	12.05	9.66445	4.89e-205	2	RPL17
1.92e-43	0.317316	2.04405	1.64048	4.01e-39	2	DLL1
4.69e-36	0.313186	2.31325	1.86185	9.81e-32	2	HOXC6
6.73e-72	0.312061	2.76441	2.2267	1.41e-67	2	TATDN1
4.28e-206	0.309013	10.7581	8.68388	8.96e-202	2	SSR2
2.49e-73	0.307102	4.55982	3.68554	5.2e-69	2	CCNI
0	0.306459	44.5907	36.0571	0	2	RPL37
7.84e-31	0.301176	2.47267	2.0068	1.64e-26	2	JAG1
8.11e-43	0.298057	3.15036	2.56234	1.7e-38	2	LUC7L3
3.18e-294	0.297965	114.78	93.3617	6.66e-290	2	TPT1
1.87e-42	0.296125	2.43366	1.98206	3.92e-38	2	RBPJ
1.09e-14	0.295919	3.44256	2.80415	2.29e-10	2	LAPTM4B
4.6e-36	0.295086	1.96556	1.60198	9.63e-32	2	PIK3R1
5.69e-181	0.294027	23.6874	19.32	1.19e-176	2	ENSBTAG00000048781
1.06e-110	0.292543	5.19941	4.24512	2.23e-106	2	NSA2
8.8e-26	0.290606	2.16579	1.77066	1.84e-21	2	BTBD7
0	0.287921	67.1964	55.0393	0	2	RPL35A
4.28e-30	0.285672	2.7098	2.22301	8.97e-26	2	CDH13
4.1e-272	0.282008	32.8261	26.9976	8.57e-268	2	RPL39
1.99e-21	0.280465	2.30765	1.89995	4.16e-17	2	KAT6B
7.52e-43	0.279355	1.45104	1.1956	1.57e-38	2	LRP4
8.66e-281	0.274293	83.3034	68.8799	1.81e-276	2	RPS24
1.1e-30	0.273859	2.33684	1.93281	2.31e-26	2	FERMT1
9.73e-32	0.273036	2.40712	1.99207	2.04e-27	2	MARCKS
2.13e-296	0.271972	79.4344	65.7865	4.45e-292	2	RPL18
0	0.271919	50.4787	41.8073	0	2	RPS27
6.24e-19	0.271606	2.54296	2.10658	1.31e-14	2	ASH1L
2.46e-77	0.270758	5.90801	4.89705	5.16e-73	2	CD44
6.73e-83	0.270315	4.54832	3.77118	1.41e-78	2	ENSBTAG00000023792
0	0.270186	147.626	122.413	0	2	RPS8
2.37e-24	0.269856	2.63433	2.18492	4.95e-20	2	JAG2
1.54e-29	0.267687	1.66722	1.38488	3.22e-25	2	PTPRZ1
0	0.26659	61.4668	51.0962	0	2	RPS19
6.62e-145	0.264842	10.646	8.86056	1.39e-140	2	ENSBTAG00000016347
2.03e-60	0.264476	2.99001	2.48919	4.24e-56	2	DLK2
1.4e-18	0.264158	2.42405	2.01847	2.93e-14	2	NKTR
6.45e-257	0.264008	30.6984	25.5647	1.35e-252	2	RPL26
3.58e-27	0.262316	3.19173	2.6611	7.48e-23	2	PNN
7.79e-156	0.259224	10.6731	8.91777	1.63e-151	2	EIF3E
1.99e-131	0.259191	8.5466	7.14117	4.15e-127	2	EIF3M
2.43e-195	0.256703	19.025	15.9239	5.09e-191	2	EEF2
0	0.255078	70.903	59.4126	0	2	RPS11
0	0.254591	92.2998	77.368	0	2	RPS5
1.04e-14	0.253326	1.68291	1.4119	2.18e-10	2	N4BP2L1
8.71e-61	0.252016	3.59078	3.01526	1.82e-56	2	NSMCE1
5.07e-293	0.565122	15.2124	10.282	1.06e-288	3	HSPA1A
5.7e-244	0.453614	3.4774	2.53924	1.19e-239	3	DNAJB1
0	0.441565	36.9354	27.1968	0	3	JUN
2.76e-247	0.434391	104.725	77.4973	5.78e-243	3	KRT15
0	0.427157	5.95668	4.43013	0	3	EGR1
2.91e-273	0.421031	7.29258	5.44676	6.1e-269	3	KLF6
0	0.399121	3.70398	2.80881	0	3	FOSB
7.66e-92	0.386208	3.77536	2.88867	1.6e-87	3	CLDN4
5.25e-128	0.383027	3.5668	2.73512	1.1e-123	3	RCAN1
5.55e-59	0.368241	3.95719	3.06574	1.16e-54	3	IGFBP3
1.72e-235	0.36031	3.48299	2.71324	3.61e-231	3	GADD45B
9.59e-164	0.339214	2.07401	1.63944	2.01e-159	3	SLC20A1
1.69e-222	0.320062	4.52219	3.62244	3.54e-218	3	GADD45A
4.11e-219	0.310216	6.31396	5.09234	8.6e-215	3	DUSP1
3.24e-216	0.30888	4.73285	3.82068	6.79e-212	3	KLF4
1.13e-187	0.279336	2.71535	2.23737	2.37e-183	3	PPP1R15A
2.92e-204	0.279269	2.92725	2.41208	6.12e-200	3	TM4SF1
1.32e-123	0.277856	2.41505	1.99197	2.77e-119	3	CCND2
1.21e-100	0.276489	3.4464	2.84534	2.53e-96	3	CITED2
6.16e-205	0.272175	4.5629	3.7784	1.29e-200	3	ZFP36
1.04e-16	0.27128	3.16122	2.61934	2.17e-12	3	LY6D
1.25e-114	0.268394	6.94555	5.7665	2.62e-110	3	IL1R2
2.24e-164	0.267657	3.31662	2.75501	4.68e-160	3	TOB1
1.4e-84	0.2667	2.46439	2.04845	2.93e-80	3	FGFBP1
7.14e-171	0.26564	7.08904	5.89687	1.5e-166	3	UBC
1.45e-33	0.260886	1.95613	1.63254	3.04e-29	3	CRYAB
2.26e-112	0.256226	3.57035	2.98937	4.72e-108	3	TPMT
0	0.25264	47.072	39.5103	0	3	SLC25A6
0	1.46191	10.7243	3.89303	0	4	EGR1
0	1.43564	11.5769	4.2798	0	4	ATF3
0	1.32072	6.29016	2.51817	0	4	FOSB
0	1.2137	7.88763	3.40085	0	4	ZFP36
0	1.1353	19.2927	8.78281	0	4	JUNB
0	1.12663	55.0258	25.201	0	4	JUN
0	1.05641	5.76282	2.77093	0	4	PDK4
0	1.04611	12.5094	6.05796	0	4	FOS
0	1.02452	10.3892	5.10704	0	4	KLF6
1.64e-183	0.910054	4.87168	2.59254	3.43e-179	4	RCAN1
0	0.88177	10.2153	5.54383	0	4	JUND
0	0.844765	6.50905	3.62425	0	4	KLF4
0	0.838471	8.64533	4.83478	0	4	DUSP1
0	0.83201	9.9325	5.57954	0	4	UBC
0	0.814989	4.22293	2.40037	0	4	CDKN1A
0	0.813985	2.54527	1.44777	0	4	ERRFI1
0	0.802161	5.85573	3.3582	0	4	IER2
0	0.802065	3.70888	2.12715	0	4	PPP1R15A
0	0.794093	6.0004	3.46047	0	4	GADD45A
0	0.788617	4.52676	2.62054	0	4	TOB1
0	0.785874	11.178	6.48324	0	4	IER3
5.66e-213	0.746519	5.86466	3.49557	1.18e-208	4	HSPA5
0	0.745367	3.18687	1.90102	0	4	RND3
0	0.728111	9.51803	5.74598	0	4	ZFP36L2
0	0.725678	3.0156	1.82357	0	4	CCNL1
0	0.72111	2.71169	1.64499	0	4	TIPARP
0	0.72068	3.33576	2.02418	0	4	ETS2
2.38e-134	0.705459	4.57462	2.80537	4.98e-130	4	CLDN4
0	0.643002	8.29732	5.31343	0	4	ZFP36L1
1.91e-265	0.62806	3.71046	2.40084	4e-261	4	MYC
0	0.618052	4.07198	2.6531	0	4	GADD45B
4.57e-278	0.612542	2.42596	1.58668	9.57e-274	4	BHLHE40
0	0.59605	10.0095	6.62189	0	4	BTG1
1.47e-263	0.593514	4.00042	2.65118	3.08e-259	4	VMP1
0	0.586053	3.84461	2.56113	0	4	SERTAD1
4.18e-157	0.585637	4.15802	2.77072	8.74e-153	4	HES1
4.77e-241	0.570598	2.83484	1.90881	9.98e-237	4	KLF10
4.55e-128	0.561515	2.17178	1.47158	9.53e-124	4	ADM
4.59e-226	0.561113	2.47809	1.6796	9.61e-222	4	NFKBIZ
1.02e-167	0.548614	2.27216	1.55342	2.13e-163	4	NR4A1
0	0.546274	1.77714	1.21696	0	4	FAM71A
1.66e-298	0.545603	1.99552	1.36714	3.48e-294	4	MAFF
0	0.53787	2.07135	1.42672	0	4	IRF1
1.04e-107	0.530766	3.88237	2.68732	2.17e-103	4	CLDN1
5.38e-173	0.527458	2.32738	1.61468	1.13e-168	4	SLC20A1
3.51e-233	0.526087	3.89728	2.70641	7.34e-229	4	FGFR2
3.71e-187	0.521507	2.23999	1.56048	7.77e-183	4	RAP2B
7.22e-178	0.509371	2.11509	1.48591	1.51e-173	4	HIST1H2AC
6.61e-120	0.503485	3.59463	2.53566	1.38e-115	4	DNAJB1
1.75e-143	0.500499	2.86454	2.02483	3.66e-139	4	JMJD1C
2.53e-178	0.496953	3.34357	2.36926	5.29e-174	4	TM4SF1
2.6e-120	0.478832	2.9609	2.12462	5.45e-116	4	PLK2
3.74e-61	0.464485	3.67101	2.66049	7.82e-57	4	ND6
2.3e-193	0.46312	9.77806	7.09316	4.81e-189	4	CEBPD
8.57e-145	0.461869	3.0059	2.18242	1.79e-140	4	CCN1
9.28e-108	0.457118	18.6744	13.6032	1.94e-103	4	ENSBTAG00000052187
8.53e-203	0.455618	1.75964	1.28313	1.78e-198	4	TRIB1
1.7e-241	0.453937	5.69909	4.16061	3.55e-237	4	DDX5
1.5e-177	0.45342	2.22339	1.62376	3.13e-173	4	DDIT3
1.41e-128	0.44935	3.83265	2.80693	2.95e-124	4	CITED2
1.5e-199	0.448743	4.81459	3.52756	3.14e-195	4	NFKBIA
4.4e-179	0.448099	1.69183	1.24012	9.2e-175	4	THBS1
3.67e-177	0.439407	14.462	10.6648	7.69e-173	4	COL17A1
5.45e-151	0.426071	3.92986	2.92494	1.14e-146	4	SLC38A2
2.8e-212	0.42432	1.76735	1.31701	5.86e-208	4	RND1
9.72e-61	0.421535	8.95953	6.68945	2.04e-56	4	ENSBTAG00000052759
5.7e-196	0.416297	1.66467	1.24741	1.19e-191	4	PRAG1
3.1e-195	0.411593	4.79246	3.60294	6.5e-191	4	NQO2
4.73e-147	0.406449	2.37015	1.78822	9.9e-143	4	ENSBTAG00000050319
1.17e-76	0.404383	3.81515	2.88258	2.44e-72	4	SAT1
7.29e-183	0.400621	11.8026	8.94088	1.53e-178	4	H3F3B
2.28e-112	0.390407	59.2499	45.2026	4.78e-108	4	ND1
3.86e-154	0.390001	2.77848	2.12034	8.07e-150	4	ENSBTAG00000050891
1.65e-133	0.388863	2.13952	1.63402	3.44e-129	4	DLL1
6.48e-18	0.38373	6.76799	5.18735	1.36e-13	4	UACA
1.09e-113	0.383339	2.11796	1.62375	2.29e-109	4	PCF11
4.95e-93	0.381775	4.29324	3.29503	1.04e-88	4	ENSBTAG00000051082
3.67e-123	0.374999	2.94416	2.27026	7.68e-119	4	MCL1
1.16e-89	0.374439	1.66017	1.28066	2.43e-85	4	PPM1N
7.03e-112	0.363344	1.50361	1.16884	1.47e-107	4	AREG
4.53e-128	0.358871	2.53359	1.97563	9.48e-124	4	RBPJ
2.3e-115	0.358551	2.42336	1.89009	4.81e-111	4	IER5L
1.24e-105	0.340697	2.05935	1.62619	2.58e-101	4	PNRC1
2.09e-110	0.339784	2.69225	2.12731	4.37e-106	4	CCDC3
7.19e-84	0.336994	2.04609	1.61987	1.51e-79	4	SGK1
1.02e-230	0.336399	24.3583	19.2921	2.14e-226	4	ENSBTAG00000048781
2.72e-90	0.333993	75.0005	59.5007	5.69e-86	4	ND2
7.72e-62	0.32664	1.72253	1.37353	1.61e-57	4	RESF1
6.9e-132	0.323406	9.07792	7.2549	1.44e-127	4	LMO4
4.66e-102	0.321888	3.42633	2.74114	9.75e-98	4	IRX3
2.87e-34	0.316221	2.03553	1.63487	6.01e-30	4	CCN2
7.01e-226	0.311624	13.3264	10.7375	1.47e-221	4	PABPC1
3.97e-55	0.308109	39.854	32.19	8.31e-51	4	ND3
8.89e-86	0.307382	3.08825	2.49564	1.86e-81	4	BRD2
4.33e-80	0.305681	3.07197	2.48541	9.05e-76	4	DLK2
8.88e-78	0.304	2.00409	1.62332	1.86e-73	4	AFF4
1.9e-134	0.301349	1.38506	1.12397	3.98e-130	4	HBEGF
3.58e-90	0.297058	2.46915	2.00967	7.49e-86	4	DHRS3
1.59e-91	0.294986	1.77819	1.44937	3.33e-87	4	DUSP6
3e-277	0.294125	114.776	93.6075	6.27e-273	4	TPT1
6.47e-42	0.293957	2.61341	2.13166	1.35e-37	4	CACHD1
5.29e-122	0.291735	4.89696	4.00042	1.11e-117	4	ATF4
7.6e-33	0.279052	1.93308	1.59311	1.59e-28	4	RIOK3
3.67e-135	0.278933	7.07332	5.82983	7.67e-131	4	ATP5MC2
3.12e-183	0.278646	14.2613	11.7565	6.52e-179	4	EIF1
2.26e-68	0.278142	2.04834	1.68917	4.74e-64	4	IRF2BP2
3.62e-269	0.273282	52.9759	43.8341	7.57e-265	4	RACK1
3.55e-66	0.270741	1.79946	1.49156	7.44e-62	4	KLF11
5.5e-75	0.270417	1.63647	1.35676	1.15e-70	4	BOC
1.6e-52	0.270371	2.29848	1.90568	3.34e-48	4	KAT6B
1.19e-168	0.269396	1.36566	1.13304	2.49e-164	4	BTG2
1.42e-49	0.269292	1.75966	1.46004	2.97e-45	4	ARRDC3
2.45e-138	0.269086	1.39374	1.15659	5.14e-134	4	CSRNP1
5.16e-79	0.264622	13.2145	11	1.08e-74	4	TXNIP
1.28e-35	0.263523	1.92531	1.60388	2.67e-31	4	ENSBTAG00000011437
1.26e-43	0.261569	2.13386	1.78003	2.64e-39	4	MAP3K1
6.28e-94	0.261191	1.46927	1.22595	1.31e-89	4	IFRD1
3.93e-60	0.260463	2.14828	1.79342	8.22e-56	4	TGIF1
1.04e-81	0.258184	1.55795	1.30266	2.17e-77	4	KDM6B
4.67e-39	0.256725	9.57294	8.01241	9.78e-35	4	SYNE2
1.25e-81	0.256447	2.87943	2.41051	2.62e-77	4	PLPP3
2.43e-45	0.255451	2.33653	1.95737	5.08e-41	4	ARID5B
1.73e-37	0.25409	2.17047	1.81997	3.63e-33	4	NUDT4
0	2.42155	136.853	25.5443	0	5	ENSBTAG00000036116
0	2.08489	9.73922	2.29567	0	5	ENSBTAG00000040393
0	1.97283	13.6937	3.4885	0	5	TST
0	1.95876	5.8886	1.51484	0	5	GSTA1
0	1.9564	31.2267	8.04621	0	5	FABP5
0	1.92005	23.0703	6.09622	0	5	MT2A
0	1.72042	5.18656	1.57392	0	5	MT1E.1
0	1.69425	14.3539	4.43557	0	5	HMGCS2
0	1.68769	21.7746	6.75934	0	5	MGST3
0	1.66609	13.9089	4.38278	0	5	ENSBTAG00000037509
0	1.60231	8.79563	2.89684	0	5	HSD17B13
0	1.55297	11.9313	4.06626	0	5	ACADS
0	1.49156	7.028	2.49934	0	5	COX8B
0	1.39372	8.75215	3.33092	0	5	SLC16A1
0	1.37881	10.9716	4.21899	0	5	PRDX5
0	1.34757	22.19	8.71963	0	5	BSG
0	1.33444	78.9592	31.3111	0	5	S100A4
0	1.30375	5.04302	2.04279	0	5	ENSBTAG00000051812
0	1.22769	4.38059	1.87052	0	5	FGFBP1
0	1.21678	13.5786	5.84207	0	5	CMBL
0	1.21592	13.0129	5.60204	0	5	PRDX6
0	1.19472	2.98492	1.30403	0	5	MT1E
0	1.18746	6.0056	2.63691	0	5	KRT6A
0	1.18196	26.715	11.7747	0	5	CHCHD10
0	1.1752	2.91294	1.28991	0	5	BREH1
0	1.1717	9.45367	4.19645	0	5	ETHE1
0	1.17152	25.8122	11.4594	0	5	KRT17
0	1.16939	6.64784	2.9557	0	5	MGST1
0	1.16651	7.25057	3.23011	0	5	CKMT1A
0	1.15193	3.60434	1.62203	0	5	MAOA
0	1.15014	69.2276	31.1927	0	5	S100A2
0	1.13977	7.36286	3.34151	0	5	ENSBTAG00000039289
0	1.10733	13.5822	6.30421	0	5	RBP4
0	1.07435	3.28655	1.56074	0	5	BDH1
0	1.06126	2.71847	1.30273	0	5	FABP4
0	1.0414	4.53551	2.20361	0	5	MCRIP2
0	1.02369	7.02391	3.45477	0	5	FAM162A
0	1.01917	4.65988	2.29919	0	5	CYCS
0	0.999814	9.24242	4.62181	0	5	LDHA
0	0.997025	13.4157	6.72172	0	5	COX6A1
0	0.994044	9.72411	4.88217	0	5	COX7A2
0	0.979945	2.39259	1.21304	0	5	SLC14A1
0	0.973117	3.23384	1.64733	0	5	SERPINB10
0	0.970895	7.8323	3.99596	0	5	CYC1
0	0.970778	55.4168	28.2754	0	5	S100A12
0	0.960174	2.38247	1.22458	0	5	CA1
0	0.957406	354.106	182.358	0	5	COX1
0	0.947094	3.39833	1.76263	0	5	CYP26A1
0	0.929431	3.93174	2.06442	0	5	ENSBTAG00000021368
0	0.928715	8.12525	4.26841	0	5	DHRS7
0	0.909582	9.31375	4.95808	0	5	UQCR10
0	0.909361	4.36421	2.3236	0	5	ENSBTAG00000039722
0	0.909198	2.99813	1.59645	0	5	AHCYL2
0	0.908798	8.72628	4.64787	0	5	ATP5MF
0	0.907161	10.0778	5.37382	0	5	ENSBTAG00000039555
0	0.906836	12.22	6.51758	0	5	GSTP1.1
0	0.895797	12.7009	6.82612	0	5	ATP5MC3
0	0.891346	3.55059	1.91416	0	5	IMPA2
0	0.887875	195.967	105.903	0	5	CYTB
0	0.881346	4.63233	2.51471	0	5	GLRX
0	0.84517	3.76986	2.09848	0	5	LGALS1
0	0.843218	3.71233	2.06925	0	5	ACAT1
0	0.840067	39.073	21.8269	0	5	KRT14
0	0.835527	9.17234	5.13998	0	5	ATP5F1B
0	0.82842	7.74266	4.36024	0	5	UQCRC1
0	0.825796	7.29086	4.11329	0	5	S100A8
0	0.820929	15.7697	8.92686	0	5	COX5B
0	0.818273	4.43848	2.51715	0	5	ALDH1A1
0	0.812757	2.81598	1.60311	0	5	ACOT2
0	0.80981	5.19291	2.96233	0	5	ENSBTAG00000047265
0	0.792004	6.63033	3.82929	0	5	UQCR11
0	0.78767	4.06272	2.35345	0	5	SULT1A1
0	0.782828	9.27501	5.39088	0	5	ENSBTAG00000050377
0	0.769664	9.45902	5.54822	0	5	ATP5IF1
0	0.762388	7.7749	4.58346	0	5	ECHS1
0	0.762322	5.85598	3.45237	0	5	HSD17B2
0	0.761048	4.39737	2.59474	0	5	NDUFV1
0	0.757031	4.32978	2.56198	0	5	CRIP1
0	0.756882	52.4942	31.0647	0	5	ND3
0	0.75567	7.95673	4.71254	0	5	MGC148714
0	0.752505	6.69414	3.97345	0	5	ACAA2
0	0.746012	4.97832	2.96832	0	5	UQCRB
0	0.738885	6.63503	3.97573	0	5	BLVRB
0	0.733696	108.096	65.0046	0	5	ND4
0	0.731367	7.96227	4.79593	0	5	COX5A
0	0.728476	6.95627	4.1984	0	5	ATP5MPL
0	0.727938	9.07723	5.48052	0	5	HADH
0	0.721577	4.27109	2.59013	0	5	HMGCL
0	0.719423	6.74599	4.09711	0	5	MDH2
0	0.719178	6.93748	4.21413	0	5	ANXA8L1
0	0.717664	168.648	102.552	0	5	COX2
0	0.71733	8.95762	5.44822	0	5	ATP5F1A
0	0.713598	4.57205	2.78802	0	5	NDUFB7
0	0.709223	5.71611	3.49626	0	5	UGT1A1
0	0.704859	3.19947	1.96289	0	5	GSTM1.1
0	0.695501	9.05237	5.58979	0	5	IL1R2
0	0.693963	2.13989	1.32278	0	5	GJA1
0	0.692096	4.35372	2.69475	0	5	ACSF2
0	0.689204	4.86242	3.01565	0	5	NDUFS7
0	0.685909	14.2152	8.83638	0	5	S100A10
0	0.682313	5.39922	3.36461	0	5	UQCRQ
0	0.681686	4.02919	2.51194	0	5	CISD1
0	0.681226	3.24162	2.02159	0	5	CLCA2
0	0.676457	4.48708	2.80757	0	5	ATP5MC1
0	0.6738	4.05012	2.53883	0	5	COX7B
0	0.673168	12.21	7.65723	0	5	GPX1
0	0.671626	3.99113	2.50563	0	5	ECM1
0	0.668775	1.83275	1.15287	0	5	SCGB1C1
0	0.666292	317.979	200.366	0	5	COX3
0	0.664734	7.61863	4.80587	0	5	ATP5ME
0	0.662081	6.2625	3.95769	0	5	COX6B1
0	0.660461	8.03619	5.0843	0	5	ALDOA
0	0.657764	2.71096	1.71837	0	5	CCDC80
0	0.657596	3.80719	2.4135	0	5	ACADSB
0	0.654901	3.31618	2.10617	0	5	MRPL12
0	0.652573	5.48124	3.48686	0	5	NDUFS2
0	0.650289	4.22952	2.69485	0	5	NDUFB3
0	0.64986	2.54685	1.62321	0	5	NT5E
0	0.643748	42.9258	27.4746	0	5	ENSBTAG00000054234
0	0.64334	4.6424	2.9722	0	5	UQCRFS1
0	0.639534	6.03504	3.87401	0	5	SQOR
0	0.639289	22.0434	14.1525	0	5	SELENBP1
0	0.639023	2.13566	1.37141	0	5	CBR3
0	0.636051	1.94545	1.25184	0	5	LGALS4
0	0.634924	5.18547	3.33931	0	5	ATP5PF
0	0.632304	9.27138	5.98139	0	5	AK2
0	0.631191	2.98305	1.92599	0	5	ME1
0	0.631139	2.84364	1.83604	0	5	ANAPC11
0	0.629868	4.77431	3.08533	0	5	ADH5
0	0.624337	7.7179	5.00674	0	5	ATP5F1E
0	0.618784	3.76978	2.45496	0	5	NDUFS6
0	0.609004	3.75577	2.46247	0	5	ATP5MD
0	0.601983	6.8224	4.49492	0	5	TXN
0	0.601091	4.93597	3.25406	0	5	NDUFS8
0	0.600776	2.12907	1.40391	0	5	CISD3
0	0.597991	7.45304	4.92402	0	5	HSPE1
0	0.596037	4.47023	2.95737	0	5	IDH1
0	0.591361	3.66474	2.43235	0	5	GSTO1
0	0.590142	2.73297	1.81545	0	5	AK1
0	0.589501	2.08392	1.38492	0	5	C10orf99
7.72e-295	0.588456	2.40151	1.59713	1.62e-290	5	CRYAB
0	0.580127	5.12543	3.42842	0	5	VDAC1
0	0.579119	4.15286	2.77981	0	5	NDUFAB1
0	0.569691	6.73309	4.5365	0	5	ATP5F1C
0	0.569309	2.93238	1.97625	0	5	PRDX3
0	0.568986	4.11488	2.7738	0	5	COX14
0	0.567591	5.66671	3.82357	0	5	VSIG10L
0	0.565669	7.10685	4.80168	0	5	TSPO
0	0.565025	2.88955	1.95318	0	5	CBR4
0	0.563423	5.01526	3.3938	0	5	SUCLG1
0	0.563348	6.68641	4.52489	0	5	CHCHD2
0	0.561772	2.24633	1.52182	0	5	ESRRA
0	0.561294	4.43597	3.00623	0	5	SFN
0	0.560447	20.175	13.6805	0	5	ND5
0	0.545567	3.06377	2.09906	0	5	CDC34
0	0.540639	3.1387	2.15775	0	5	IDH3B
0	0.540556	5.05333	3.47419	0	5	SFRP1
0	0.538985	9.85872	6.78531	0	5	ATP5F1D
0	0.537068	17.6583	12.1695	0	5	ATP1B3
0	0.53633	2.54845	1.75721	0	5	KRT42
0	0.535185	2.98119	2.05723	0	5	HMOX2
0	0.533771	2.24274	1.54917	0	5	ALAS1
0	0.53055	4.19888	2.90685	0	5	COA3
0	0.529982	2.91528	2.01902	0	5	GSTM1
0	0.529591	2.42685	1.6812	0	5	MTCH2
0	0.52545	3.83062	2.66129	0	5	NDUFB8
0	0.513424	7.93271	5.55732	0	5	METTL7A
0	0.511499	4.27454	2.99856	0	5	SNRNP25
0	0.510338	2.84448	1.99699	0	5	TWF2
0	0.510032	1.85933	1.30563	0	5	GLYCTK
0	0.502205	5.2228	3.68744	0	5	ATP5PO
0	0.501844	7.64913	5.40184	0	5	CD9
0	0.500386	3.42208	2.41913	0	5	TXN2
0	0.499723	4.21875	2.98368	0	5	NDUFA11
0	0.497892	1.5671	1.10973	0	5	AQP5
0	0.495196	1.94288	1.3784	0	5	IDI1
0	0.490401	4.52282	3.21946	0	5	EIF6
0	0.489207	4.04346	2.88063	0	5	NDUFB9
0	0.488732	2.46025	1.7533	0	5	REXO2
0	0.484934	3.61449	2.58266	0	5	SDHA
0	0.482818	2.11875	1.51613	0	5	NAT1
0	0.47882	3.26077	2.33981	0	5	ND4L
0	0.475161	2.87342	2.0671	0	5	PHB
0	0.474871	2.87188	2.0664	0	5	UQCRC2
0	0.473952	5.3803	3.87376	0	5	ATP5PB
0	0.473322	6.54435	4.71392	0	5	SLC25A3
0	0.473056	2.70192	1.94657	0	5	NDUFA9
0	0.472391	3.41531	2.46165	0	5	NDUFA1
0	0.469356	2.06841	1.49398	0	5	AKAP1
0	0.467673	3.40979	2.46572	0	5	TUFM
0	0.467407	4.36679	3.15834	0	5	NDUFA7
0	0.466091	7.1261	5.15875	0	5	ATP5MG
0	0.465883	2.25337	1.6315	0	5	APEH
0	0.46573	63.0094	45.6254	0	5	KRT5
0	0.464374	1.62404	1.17708	0	5	ENSBTAG00000039643
0	0.461504	3.03046	2.20081	0	5	NDUFA13
1.75e-142	0.457554	4.27904	3.11608	3.67e-138	5	KRT19
0	0.454623	3.08827	2.25351	0	5	NIPSNAP2
0	0.452366	5.12945	3.74883	0	5	COX8A
0	0.450267	2.11942	1.55122	0	5	PMVK
5.35e-289	0.448866	22.6586	16.6001	1.12e-284	5	DAPL1
2.26e-300	0.44714	4.18623	3.07058	4.72e-296	5	MPST
0	0.447007	133.439	97.8858	0	5	ATP6
0	0.443622	2.67552	1.96728	0	5	HINT2
0	0.441086	3.41846	2.51797	0	5	NDUFAF3
0	0.439264	2.01286	1.48451	0	5	LYPD3
0	0.439062	2.33488	1.72224	0	5	ABHD11
0	0.431221	1.75728	1.30326	0	5	PCCA
2.07e-294	0.427008	3.00159	2.23259	4.34e-290	5	ADAMTSL5
0	0.426624	79.6813	59.2829	0	5	ND2
0	0.424975	2.58862	1.92814	0	5	ACADVL
0	0.422949	2.04634	1.52636	0	5	PPARG
3.31e-305	0.422545	2.56051	1.91041	6.93e-301	5	CMC1
0	0.422357	1.7158	1.28034	0	5	TMEM79
0	0.414872	1.58785	1.19103	0	5	CA12
6.77e-286	0.412791	3.12583	2.34803	1.42e-281	5	ENSBTAG00000038330
0	0.412078	1.9905	1.49594	0	5	GLRX5
1.79e-274	0.411736	2.74483	2.06334	3.75e-270	5	MDH1
3.18e-285	0.407826	3.61678	2.72618	6.66e-281	5	SDHC
0	0.40769	1.9862	1.49725	0	5	ACO1
1.29e-304	0.407193	3.08729	2.32809	2.7e-300	5	PSAP
5.15e-299	0.406992	3.69871	2.78955	1.08e-294	5	CTSD
0	0.403739	13.4127	10.1387	0	5	UQCRH
0	0.398551	1.93669	1.46921	0	5	PAQR6
0	0.396962	2.02015	1.53422	0	5	ANKRD13A
0	0.395546	1.59594	1.21323	0	5	ZMIZ2
1.8e-268	0.394715	3.40449	2.58959	3.77e-264	5	JUP
2.56e-267	0.394585	2.87094	2.18395	5.35e-263	5	ESD
0	0.392148	2.2615	1.72325	0	5	PRXL2A
1.08e-269	0.391934	4.66901	3.55829	2.26e-265	5	SDHB
5.87e-254	0.391349	3.26508	2.48935	1.23e-249	5	NDUFA10
1.58e-245	0.388816	6.60224	5.0425	3.32e-241	5	HSPD1
6.81e-278	0.388326	3.0682	2.34416	1.42e-273	5	LAD1
4.8e-270	0.386093	2.33609	1.78757	1e-265	5	ISOC2
4.62e-264	0.385672	2.85428	2.18473	9.68e-260	5	POLR2L
4.79e-254	0.384052	3.11413	2.3863	1e-249	5	PHB2
0	0.3803	9.10826	6.99768	0	5	ATP5PD
0	0.379458	1.83974	1.41426	0	5	NDUFS1
0	0.379253	2.00185	1.53909	0	5	PPA1
1.91e-238	0.377092	3.53084	2.7187	4.01e-234	5	NDUFA3
1.54e-224	0.37664	3.66135	2.82008	3.22e-220	5	NDRG1
0	0.373855	1.79135	1.38242	0	5	IQGAP2
0	0.36841	1.73109	1.34097	0	5	DHRS11
9.75e-231	0.367225	3.20487	2.48465	2.04e-226	5	ETFA
5.3e-281	0.367051	2.23911	1.73613	1.11e-276	5	ETFDH
4.48e-254	0.366734	2.6217	2.03322	9.37e-250	5	NDUFC1
7.06e-189	0.366	3.059	2.37357	1.48e-184	5	ENSBTAG00000054525
7.27e-219	0.364619	4.09813	3.18291	1.52e-214	5	SDHD
0	0.363753	1.55129	1.20557	0	5	IMPDH1
0	0.363607	1.85112	1.43873	0	5	MTHFD1
1.72e-226	0.362728	3.07107	2.38835	3.59e-222	5	SMIM20
0	0.361674	23.0748	17.9582	0	5	COX4I1
7.37e-259	0.361483	6.27643	4.88535	1.54e-254	5	PPIA
0	0.360522	1.76302	1.37319	0	5	MAPK6
9.35e-261	0.359569	2.36584	1.84393	1.96e-256	5	MRPL21
3.62e-191	0.358055	3.91659	3.05578	7.58e-187	5	TPI1
9.59e-258	0.357676	2.2782	1.77796	2.01e-253	5	NDUFB1
0	0.356377	148.88	116.293	0	5	ENSBTAG00000043570
0	0.354989	1.96837	1.53902	0	5	CLUH
0	0.354894	1.57593	1.23226	0	5	IL1RN
4.81e-277	0.35439	58.203	45.5264	1.01e-272	5	ND1
0	0.354123	1.31548	1.02916	0	5	URAD
0	0.352182	1.60974	1.26107	0	5	MAL2
1.01e-219	0.349913	3.00099	2.35467	2.12e-215	5	NDUFA8
0	0.349576	225.811	177.22	0	5	ENSBTAG00000043567
0	0.347824	1.61558	1.26947	0	5	FPGS
0	0.347285	1.60086	1.25838	0	5	COMTD1
0	0.34458	2.06323	1.62487	0	5	C18H19orf33
3.19e-254	0.344129	2.23206	1.75838	6.68e-250	5	NMRAL1
2.8e-192	0.342997	3.19034	2.51527	5.86e-188	5	GSR
0	0.34236	1.74913	1.37962	0	5	PTGES2
6.32e-217	0.341448	2.59964	2.05176	1.32e-212	5	ECH1
4.79e-260	0.341071	2.11018	1.6659	1e-255	5	ACO2
5.26e-182	0.340322	6.26924	4.95185	1.1e-177	5	DBI
2.2e-231	0.338757	2.35678	1.86356	4.61e-227	5	ANTKMT
0	0.337409	1.56315	1.23717	0	5	SLC12A7
3.72e-256	0.335311	2.0873	1.65442	7.8e-252	5	ENSBTAG00000055145
1.25e-213	0.32977	2.66794	2.12278	2.61e-209	5	NDUFA2
3.83e-225	0.328864	2.45089	1.95131	8.02e-221	5	ST6GALNAC2
1.68e-186	0.32848	4.05432	3.22876	3.51e-182	5	SUCLG2
2.32e-204	0.327797	3.98935	3.17853	4.85e-200	5	SMDT1
6.07e-197	0.326891	7.6474	6.09691	1.27e-192	5	YBX1
3.01e-262	0.326751	1.99636	1.59176	6.29e-258	5	ECHDC1
0	0.324743	1.62593	1.29821	0	5	PEX11G
0	0.323334	1.50108	1.1997	0	5	CRYL1
3.54e-102	0.321413	3.7267	2.98243	7.41e-98	5	IGFBP5
2.37e-216	0.320442	2.3799	1.90588	4.96e-212	5	ADK
2.33e-298	0.319885	1.74188	1.39548	4.87e-294	5	TTC38
1.9e-186	0.316472	3.11471	2.50121	3.98e-182	5	NDUFV2
0	0.314736	1.69066	1.35928	0	5	SHMT1
2.66e-244	0.313933	1.87343	1.50707	5.56e-240	5	PDK3
1.62e-171	0.313536	3.0833	2.48103	3.39e-167	5	CAT
1.01e-258	0.313369	1.93357	1.55606	2.12e-254	5	IARS2
4.16e-115	0.312681	3.95996	3.18834	8.7e-111	5	DSP
9.95e-194	0.312104	2.60547	2.09862	2.08e-189	5	PGK1
9.42e-262	0.311978	1.85937	1.49779	1.97e-257	5	COQ9
1.77e-183	0.311754	4.85892	3.91464	3.71e-179	5	NDUFC2
5.83e-202	0.309329	8.61601	6.95326	1.22e-197	5	PLP2
3.68e-264	0.308915	1.76714	1.42652	7.71e-260	5	RBM47
2.79e-226	0.307964	2.50663	2.0248	5.84e-222	5	SOD2
3.34e-240	0.307448	1.86989	1.511	6.99e-236	5	PPA2
1.28e-181	0.304384	3.4068	2.75878	2.69e-177	5	COPS9
4.68e-163	0.303804	7.58285	6.14297	9.79e-159	5	AHCY
1.18e-226	0.302113	1.94391	1.57663	2.47e-222	5	PNKD
2.37e-261	0.301731	1.80043	1.46065	4.96e-257	5	PDHA1
4.45e-256	0.301644	1.79311	1.4548	9.32e-252	5	MTX1
1.49e-178	0.300986	2.45099	1.98946	3.12e-174	5	SYNGR2
1.54e-220	0.299353	2.10467	1.71029	3.21e-216	5	TMEM160
7.45e-220	0.29919	1.91708	1.55803	1.56e-215	5	DECR1
1.88e-149	0.298718	3.52001	2.86168	3.94e-145	5	NDUFB5
1.96e-258	0.297628	1.81266	1.47476	4.1e-254	5	OGDH
3.29e-195	0.297081	2.21809	1.8053	6.88e-191	5	PDHB
5.86e-190	0.296497	2.39977	1.95396	1.23e-185	5	GSTK1
1.97e-226	0.294579	1.92811	1.57201	4.13e-222	5	BPNT1
4.12e-169	0.292897	6.80357	5.55349	8.63e-165	5	PEBP1
2.58e-304	0.291647	1.62393	1.3267	5.4e-300	5	AIFM1
0	0.290418	1.41194	1.1545	0	5	AMACR
2.05e-292	0.290316	16.3544	13.3734	4.3e-288	5	HSPB1
4.98e-275	0.290066	1.61888	1.32402	1.04e-270	5	PCYT2
5.34e-151	0.288488	3.02067	2.4732	1.12e-146	5	NDUFS4
0	0.288306	1.37066	1.12238	0	5	SLC25A34
0	0.287885	1.41667	1.16039	0	5	UGDH
1.61e-142	0.285685	3.65269	2.99649	3.36e-138	5	TPMT
2.63e-206	0.283357	1.97247	1.62074	5.51e-202	5	NDUFA5
7.42e-220	0.281007	14.1916	11.6799	1.55e-215	5	RPL4
2.58e-270	0.279839	1.58207	1.30312	5.4e-266	5	GSS
8.6e-210	0.278923	1.86733	1.53907	1.8e-205	5	TMEM70
5.22e-241	0.278368	1.71663	1.4154	1.09e-236	5	THAP4
2.89e-179	0.275929	2.17069	1.79281	6.05e-175	5	MRPL34
1.53e-207	0.275874	1.82272	1.50547	3.2e-203	5	ATG4D
8.3e-154	0.275458	2.48931	2.05664	1.74e-149	5	OAZ1
1.45e-195	0.274413	2.05507	1.6991	3.04e-191	5	SLC25A39
1.16e-160	0.274276	2.35923	1.95077	2.43e-156	5	MRPS14
3.21e-161	0.273568	2.35177	1.94555	6.72e-157	5	NDUFA6
1.86e-138	0.272631	3.12356	2.58571	3.9e-134	5	PCBD2
1.41e-142	0.272566	2.66783	2.20855	2.95e-138	5	PRELID1
1.39e-148	0.271509	2.51682	2.08506	2.91e-144	5	NDUFB4
9.87e-166	0.271221	2.30954	1.91372	2.07e-161	5	PFDN6
2.52e-157	0.270535	2.53193	2.099	5.28e-153	5	GHITM
3.02e-155	0.268988	2.84502	2.36109	6.31e-151	5	SLC25A5
3.06e-158	0.26871	2.28947	1.90041	6.41e-154	5	FH
2.85e-197	0.268564	13.2181	10.9729	5.97e-193	5	RPS16
1.31e-161	0.267498	2.45026	2.03557	2.75e-157	5	MYLIP
5.97e-134	0.2662	12.9524	10.77	1.25e-129	5	ANXA2
1.14e-260	0.264477	1.561	1.29953	2.38e-256	5	DLD
0	0.263135	1.26197	1.05157	0	5	DEFB
3.45e-185	0.262853	1.92861	1.60738	7.23e-181	5	ALKBH7
5.23e-208	0.262593	1.83285	1.52784	1.09e-203	5	AKR1A1
2.5e-159	0.262245	2.22039	1.85134	5.24e-155	5	SURF1
9.68e-149	0.261502	2.88757	2.40887	2.03e-144	5	AGPAT2
2.24e-226	0.261241	1.68668	1.40732	4.7e-222	5	TSTD1
1.25e-126	0.261111	3.40428	2.84068	2.62e-122	5	ELOB
4.99e-157	0.260204	3.65413	3.05109	1.04e-152	5	DSG3
5.88e-134	0.259328	2.58598	2.16053	1.23e-129	5	GPI
5.24e-184	0.258191	1.78926	1.49606	1.1e-179	5	CSKMT
7.5e-142	0.256353	2.70528	2.26487	1.57e-137	5	FKBP2
2.66e-128	0.256244	5.93633	4.97029	5.56e-124	5	VDAC2
1.64e-266	0.256122	1.54754	1.29581	3.44e-262	5	PET100
2.43e-119	0.255593	3.50487	2.93583	5.09e-115	5	GATD3A
7.54e-229	0.255534	1.74249	1.45964	1.58e-224	5	SLC1A4
0	0.25522	1.28765	1.07887	0	5	ENTPD5
1.16e-200	0.254977	1.75985	1.47476	2.42e-196	5	PRELID3B
0	0.25469	1.4649	1.22783	0	5	SLC6A9
2.06e-151	0.253889	2.44651	2.05173	4.3e-147	5	LAMTOR2
2.21e-223	0.251746	1.61788	1.35883	4.63e-219	5	EMP2
0	1.5419	4.99815	1.71653	0	6	PCNA
0	1.43002	3.21261	1.19229	0	6	MCM5
0	1.29882	2.78161	1.13061	0	6	MCM3
0	1.25936	2.66272	1.1123	0	6	UHRF1
0	1.24274	2.81714	1.19044	0	6	MCM4
0	1.22608	2.81184	1.202	0	6	MCM2
0	1.1549	2.92992	1.31582	0	6	SMC2
0	1.14225	2.69133	1.21931	0	6	DTYMK
0	1.12365	7.64935	3.51053	0	6	H2AFZ
0	1.09037	2.60567	1.22373	0	6	TK1
0	1.03931	8.021	3.90271	0	6	TUBA1B
0	0.972584	8.58404	4.37436	0	6	TXN
0	0.971767	2.8295	1.44271	0	6	MCM7
0	0.953426	2.11207	1.09068	0	6	RRM2
0	0.952512	2.47036	1.27651	0	6	GMNN
0	0.951198	3.45046	1.78459	0	6	SIVA1
0	0.947993	6.96194	3.60874	0	6	DUT
0	0.937559	4.02191	2.0999	0	6	STMN1
0	0.927489	2.82662	1.48616	0	6	RPA3
0	0.925971	54.51	28.6901	0	6	S100A12
0	0.921204	2.5504	1.34678	0	6	ACACB
0	0.917089	6.91723	3.6632	0	6	DEK
0	0.907088	3.26573	1.74148	0	6	NASP
0	0.90525	3.64785	1.94773	0	6	RANBP1
1.66e-186	0.898852	4.68202	2.51103	3.48e-182	6	LY6D
0	0.887761	17.1313	9.25862	0	6	MIF
0	0.884128	17.5288	9.49734	0	6	FABP5
0	0.88338	2.47838	1.34352	0	6	DNMT1
0	0.851285	2.32386	1.2881	0	6	NXT1
0	0.845728	2.69054	1.4971	0	6	LSM4
6.24e-181	0.823208	6.17784	3.49161	1.31e-176	6	BPIFA2A
0	0.813003	4.68192	2.66493	0	6	PHGDH
0	0.810284	10.443	5.95535	0	6	PRDX1
0	0.803987	2.26478	1.29719	0	6	TYMS
0	0.795362	13.7263	7.90908	0	6	HSPA8
0	0.791661	4.84677	2.79988	0	6	PKM
0	0.788235	2.25489	1.3057	0	6	RRM1
0	0.780476	2.12784	1.23878	0	6	BRCA2
0	0.772476	4.06404	2.37914	0	6	CYCS
0	0.762718	11.8311	6.97306	0	6	ATP5MC3
0	0.758065	4.74635	2.80646	0	6	ATP5MC1
0	0.751893	6.07941	3.6101	0	6	RAN
0	0.745347	3.82827	2.28365	0	6	SLC25A5
0	0.724192	3.52824	2.13577	0	6	SNRPD1
0	0.721706	1.96762	1.19313	0	6	GINS2
0	0.718504	2.39364	1.45468	0	6	RNASEH2A
0	0.703228	17.6643	10.8494	0	6	GAPDH
0	0.70206	2.08615	1.28234	0	6	DHFR
0	0.700186	1.76255	1.08483	0	6	MCM6
0	0.699936	2.15326	1.32554	0	6	RPA2
2.33e-149	0.699803	1.99843	1.23034	4.87e-145	6	S100A7
0	0.695064	2.04027	1.26024	0	6	RFC2
0	0.694114	4.35454	2.69149	0	6	NT5C
0	0.692694	1.8058	1.11724	0	6	CDCA7
0	0.685811	1.8129	1.127	0	6	RMI2
0	0.678509	6.38598	3.99003	0	6	NME2
0	0.674492	8.15699	5.11078	0	6	ALDOA
0	0.662422	3.65988	2.31238	0	6	ENSBTAG00000038330
0	0.6618	4.78523	3.02469	0	6	ENSBTAG00000047265
0	0.661149	2.03017	1.28383	0	6	SLBP
0	0.654017	4.7182	2.99846	0	6	TPI1
0	0.647895	25.7212	16.4155	0	6	DAPL1
0	0.645485	7.96484	5.09175	0	6	COX7A2
0	0.643531	4.43827	2.84113	0	6	SNRPB
0	0.641883	1.89391	1.21376	0	6	PCLAF
5.81e-202	0.641611	4.06611	2.60636	1.22e-197	6	CRIP1
0	0.637213	5.07691	3.26422	0	6	PSMA7
0	0.636558	6.0799	3.91087	0	6	UQCR11
2.29e-125	0.635061	6.86717	4.42187	4.79e-121	6	IGFBP2
0	0.627706	10.5955	6.85749	0	6	HMGB1
0	0.627702	5.2565	3.40204	0	6	UQCRQ
0	0.626034	3.66116	2.37227	0	6	FBL
0	0.613488	2.10653	1.37686	0	6	CENPX
0	0.604616	7.58357	4.98731	0	6	PFN1
0	0.604255	4.54733	2.99128	0	6	SNRNP25
0	0.599446	42.0337	27.7426	0	6	ENSBTAG00000054234
0	0.598584	3.16253	2.08854	0	6	CCT6A
0	0.596985	2.27677	1.50525	0	6	BID
0	0.593879	9.05133	5.99704	0	6	YBX1
0	0.593855	2.97369	1.97028	0	6	NOP56
0	0.593198	4.09459	2.71419	0	6	DAD1
0	0.592921	3.07597	2.03937	0	6	ALYREF
0	0.592807	8.55663	5.67348	0	6	ATP5IF1
0	0.589982	2.30843	1.53361	0	6	SMC1A
0	0.589914	2.57413	1.71021	0	6	RNASEH2C
0	0.588959	6.2805	4.17541	0	6	CYC1
3.6e-204	0.587012	9.05781	6.02997	7.54e-200	6	PRDX6
0	0.586509	1.66926	1.11165	0	6	POLD1
0	0.583972	7.47643	4.98771	0	6	HSPD1
0	0.583198	2.32904	1.55459	0	6	BOLA3
3.25e-148	0.577847	33.5938	22.5066	6.8e-144	6	KRT14
7.91e-296	0.577472	5.15957	3.45762	1.66e-291	6	CKMT1A
0	0.572876	7.52233	5.05708	0	6	ATP5F1E
2.52e-274	0.572396	4.95543	3.33252	5.27e-270	6	ENO1
0	0.571341	6.75488	4.54598	0	6	CHCHD2
9.58e-205	0.569341	3.65138	2.46075	2e-200	6	GSTM3
1.25e-115	0.56807	10.8845	7.34177	2.62e-111	6	MT2A
0	0.566897	3.67301	2.47953	0	6	NDUFS6
0	0.560616	7.12473	4.83066	0	6	PPIA
1.09e-230	0.555074	21.0603	14.3341	2.29e-226	6	SELENBP1
0	0.553898	7.29463	4.96894	0	6	HSPE1
0	0.550444	3.04808	2.08126	0	6	HNRNPAB
0	0.548248	2.99819	2.05031	0	6	MDH1
0	0.547548	6.11481	4.18365	0	6	MDH2
0	0.54517	2.23801	1.53373	0	6	HPRT1
1.43e-268	0.541725	4.62008	3.17376	3e-264	6	MGST1
0	0.538679	1.59995	1.10141	0	6	CHEK1
0	0.534522	1.52637	1.05378	0	6	TCF19
0	0.529873	13.8531	9.59488	0	6	BSG
0	0.526189	34.2538	23.7854	0	6	PTMA.1
0	0.525964	4.533	3.14814	0	6	ERH
0	0.525787	4.87828	3.38836	0	6	ATP5PF
0	0.522199	7.05484	4.91236	0	6	COX5A
0	0.514667	2.05265	1.43676	0	6	ISYNA1
0	0.51429	3.80937	2.66708	0	6	NDUFV1
0	0.512022	2.47147	1.73309	0	6	CDK4
0	0.50977	1.65471	1.16216	0	6	LIG1
0	0.509754	13.1482	9.23452	0	6	COX5B
0	0.506983	1.63929	1.15356	0	6	POLD3
0	0.505227	2.35041	1.65598	0	6	MANF
0	0.503376	2.86605	2.02187	0	6	LSM7
0	0.503216	2.58649	1.82485	0	6	SURF1
0	0.501305	1.75848	1.24231	0	6	RFC3
0	0.500838	2.38287	1.68397	0	6	RBBP7
0	0.499559	64.6173	45.7053	0	6	KRT5
0	0.499346	2.47039	1.74762	0	6	PRDX4
4.12e-171	0.498811	2.86862	2.03009	8.62e-167	6	FGFBP1
0	0.496551	2.01717	1.42977	0	6	MTHFD1
0	0.491164	3.19692	2.27445	0	6	PA2G4
4.34e-298	0.490495	5.67109	4.03657	9.08e-294	6	COX6B1
0	0.490169	1.75039	1.24617	0	6	HAT1
7.45e-302	0.488892	17.4547	12.4377	1.56e-297	6	HSP90AA1
7.44e-277	0.484244	4.99198	3.56863	1.56e-272	6	EIF5A
0	0.484151	1.47501	1.05451	0	6	DNAJC9
0	0.483267	9.92675	7.10116	0	6	COX6A1
3.32e-290	0.482397	4.07447	2.91645	6.96e-286	6	FKBP4
2.8e-304	0.48038	7.84334	5.62202	5.86e-300	6	ENSBTAG00000039555
0	0.47836	1.50904	1.08318	0	6	CENPM
0	0.473183	5.21748	3.75854	0	6	COX8A
1.69e-97	0.468713	6.47851	4.68143	3.54e-93	6	AQP3
0	0.467559	2.13871	1.54669	0	6	CENPS
3.75e-183	0.466654	47.7489	34.5531	7.85e-179	6	S100A4
9.16e-233	0.465608	1.63216	1.18196	1.92e-228	6	ENSBTAG00000039643
4.11e-306	0.464927	2.85717	2.07004	8.6e-302	6	ENSBTAG00000030305
2.64e-261	0.462393	7.36276	5.34375	5.52e-257	6	ATP5F1B
0	0.461853	1.78366	1.29503	0	6	MSH6
0	0.461695	1.67672	1.21752	0	6	RFC4
0	0.461569	2.19202	1.59183	0	6	TUBA4A
1.18e-228	0.460786	3.88459	2.82251	2.47e-224	6	COX8B
0	0.460263	1.4446	1.05001	0	6	PKMYT1
0	0.458741	2.38631	1.73633	0	6	PAICS
0	0.457887	1.81819	1.32373	0	6	C18H19orf48
2.17e-273	0.457436	2.85434	2.07875	4.53e-269	6	PHB
5.64e-302	0.456348	2.53166	1.84515	1.18e-297	6	TMED4
0	0.455486	1.45913	1.06409	0	6	FEN1
0	0.454909	2.14183	1.56258	0	6	USP1
0	0.454663	1.46401	1.06826	0	6	HELLS
1.66e-255	0.451863	6.66599	4.8735	3.47e-251	6	ATP5MF
1.51e-197	0.449784	5.06866	3.71103	3.15e-193	6	SLC16A1
6.8e-142	0.449102	4.97665	3.64539	1.42e-137	6	IGFBP6
5.81e-256	0.447951	9.32288	6.83445	1.22e-251	6	GSTP1.1
5.49e-256	0.447833	3.28311	2.40699	1.15e-251	6	PGAM1
3.81e-305	0.447322	2.40543	1.76415	7.98e-301	6	RAD50
0	0.447189	1.57488	1.15513	0	6	LMNB1
0	0.447168	1.69767	1.24521	0	6	NUDT1
4.66e-270	0.446607	5.28615	3.8788	9.76e-266	6	VSIG10L
1.24e-267	0.446452	4.13607	3.03524	2.6e-263	6	C1QBP
1.99e-279	0.445709	2.97317	2.18297	4.17e-275	6	POLR2L
8.39e-276	0.443465	4.65983	3.42668	1.76e-271	6	SNRPD3
0	0.442312	1.43509	1.05616	0	6	WDHD1
0	0.44205	2.16697	1.59508	0	6	GRPEL1
6.53e-252	0.44141	4.08762	3.01018	1.37e-247	6	NDUFA11
0	0.440964	1.44394	1.06367	0	6	ENSBTAG00000051299
2.38e-248	0.43919	4.15342	3.06335	4.98e-244	6	UQCRB
1.01e-284	0.437651	2.53746	1.8735	2.11e-280	6	CACYBP
2.29e-274	0.437107	2.90434	2.14518	4.78e-270	6	SMC3
7.37e-183	0.436582	3.34895	2.47449	1.54e-178	6	GSTO1
2.47e-276	0.435426	2.4575	1.81726	5.16e-272	6	DKC1
8.62e-270	0.434874	5.27406	3.90153	1.8e-265	6	ATP5PB
6.8e-223	0.433665	6.40176	4.73973	1.42e-218	6	ECHS1
4.8e-262	0.433338	2.791	2.06686	1.01e-257	6	PSIP1
0	0.429282	1.7989	1.33592	0	6	CCDC167
1.64e-122	0.429165	8.89703	6.60775	3.44e-118	6	S100A11
0	0.426754	2.09071	1.55535	0	6	SUZ12
0	0.425229	1.57133	1.1702	0	6	EZH2
2.19e-63	0.425103	4.21104	3.13632	4.58e-59	6	KRT19
1.91e-287	0.424801	2.3732	1.7679	4e-283	6	MRPS23
5.29e-247	0.421404	2.79718	2.08865	1.11e-242	6	PGK1
0	0.420852	1.41589	1.05765	0	6	ATAD5
7.85e-269	0.418787	2.57415	1.9256	1.64e-264	6	TIMM10
1.06e-221	0.418694	4.7998	3.59074	2.21e-217	6	CLIC1
3.39e-254	0.418608	6.58747	4.92839	7.1e-250	6	ATP5ME
7.88e-144	0.416465	45.007	33.7219	1.65e-139	6	S100A2
1.38e-217	0.416196	4.90888	3.6787	2.89e-213	6	FAM162A
0	0.415406	2.01587	1.51152	0	6	PPM1G
2.15e-274	0.414499	2.3119	1.73458	4.5e-270	6	ACP1
9.32e-200	0.414206	3.76333	2.82413	1.95e-195	6	PRXL2B
0	0.411909	1.60065	1.20309	0	6	BRI3BP
0	0.411867	1.39086	1.04544	0	6	MCM10
8.05e-301	0.410493	5.05129	3.80042	1.69e-296	6	H2AFV
1.7e-224	0.410206	6.92961	5.21464	3.55e-220	6	UQCR10
6.23e-244	0.408844	2.56482	1.93189	1.3e-239	6	SLC1A5
2.75e-104	0.408247	2.45594	1.85065	5.75e-100	6	MT1E.1
1.27e-253	0.407284	6.47054	4.87906	2.66e-249	6	MGC148714
2.75e-171	0.405883	2.98715	2.25462	5.76e-167	6	ENSBTAG00000051812
3.52e-206	0.405764	2.84063	2.14421	7.37e-202	6	GPI
0	0.405489	1.57053	1.18572	0	6	MSH2
0	0.404521	1.42296	1.07503	0	6	ZGRF1
0	0.403415	1.54959	1.17159	0	6	TOPBP1
3.65e-283	0.400009	2.09717	1.58934	7.64e-279	6	PARP1
0	0.399055	1.82931	1.38727	0	6	RIF1
6.19e-204	0.398702	3.31668	2.51583	1.3e-199	6	ATP5MD
0	0.398668	1.61895	1.22807	0	6	DCTPP1
0	0.396189	1.36222	1.0351	0	6	CHAF1A
0	0.395828	1.37375	1.04412	0	6	PSMC3IP
2.42e-216	0.395297	3.67529	2.79444	5.06e-212	6	TOMM6
6.52e-230	0.392841	2.50078	1.90467	1.37e-225	6	MNF1
8.24e-204	0.391841	3.77587	2.8778	1.72e-199	6	NDUFB7
2.13e-174	0.391419	6.44879	4.91643	4.46e-170	6	LDHA
0	0.389468	1.74982	1.33583	0	6	ABRACL
3.83e-201	0.389428	5.6856	4.34057	8.02e-197	6	ATP5MPL
3.61e-227	0.389208	3.36582	2.56997	7.55e-223	6	SSRP1
0	0.388463	1.4247	1.08839	0	6	VRK1
3.68e-220	0.387452	3.63362	2.77783	7.69e-216	6	SNRPG
1.49e-196	0.386223	2.82668	2.16278	3.13e-192	6	MRPL12
1.06e-240	0.385537	2.43013	1.86025	2.23e-236	6	NOP58
2.34e-216	0.38534	2.94144	2.25196	4.9e-212	6	CCT5
0	0.384671	1.64484	1.25987	0	6	SPC24
3.04e-264	0.384192	1.98309	1.51946	6.36e-260	6	TSEN34
2.89e-271	0.383984	2.22894	1.70808	6.04e-267	6	SRSF10
1.46e-177	0.383465	3.62306	2.77742	3.06e-173	6	ACSF2
0	0.38337	1.55225	1.19002	0	6	NRM
7.01e-149	0.383363	6.14693	4.71254	1.47e-144	6	PRDX5
0	0.381014	1.69624	1.30254	0	6	C7H19orf67
9.68e-294	0.380651	2.00614	1.54089	2.02e-289	6	CARHSP1
1.88e-191	0.380623	3.36796	2.58695	3.94e-187	6	CISD1
0	0.378998	1.44058	1.10776	0	6	ATAD2
0	0.378547	1.36453	1.04961	0	6	CLSPN
2.06e-243	0.378139	2.19823	1.69138	4.31e-239	6	SLC25A39
1.33e-220	0.376821	2.73982	2.11003	2.78e-216	6	CANX
2.41e-198	0.376186	2.89089	2.22735	5.04e-194	6	IMPDH2
0	0.375431	1.52918	1.17881	0	6	POLD2
4.16e-191	0.375214	3.66849	2.82838	8.7e-187	6	COX14
3.48e-214	0.374739	4.06385	3.13422	7.28e-210	6	SRSF2
3.85e-192	0.373495	2.71595	2.09647	8.06e-188	6	PAFAH1B3
5.89e-278	0.371967	1.86371	1.44014	1.23e-273	6	TMEM126A
1.93e-211	0.370219	4.57784	3.54172	4.05e-207	6	PTGES3
7.43e-192	0.370078	3.03437	2.34781	1.56e-187	6	TMEM256
9.7e-189	0.368006	4.29664	3.32926	2.03e-184	6	NDUFS8
1.93e-251	0.367649	2.11678	1.6406	4.04e-247	6	LSM3
9.4e-222	0.367286	2.22311	1.72344	1.97e-217	6	ADSL
0	0.366225	1.48352	1.15093	0	6	CDK2
1.12e-146	0.366209	3.04125	2.35946	2.35e-142	6	MCRIP2
0	0.364428	1.70027	1.32073	0	6	POLE3
0	0.36393	1.40542	1.09208	0	6	GINS1
3.84e-193	0.363921	3.27279	2.54312	8.04e-189	6	TRAPPC5
2e-223	0.362341	2.17077	1.68865	4.18e-219	6	TIMM8B
9.24e-180	0.362023	3.60488	2.80486	1.93e-175	6	MRPS26
2.64e-127	0.360252	5.86207	4.56672	5.53e-123	6	ETHE1
1.97e-168	0.358274	4.21773	3.29024	4.12e-164	6	HMGN1
1.28e-229	0.35587	5.63021	4.39944	2.68e-225	6	YWHAB
6.08e-182	0.353924	4.42699	3.46391	1.27e-177	6	SUCLG1
3.04e-278	0.353046	1.81866	1.42389	6.36e-274	6	CDK2AP1
1.1e-224	0.351636	2.03208	1.59253	2.3e-220	6	TOMM5
7.95e-191	0.351403	2.97505	2.33191	1.66e-186	6	PSMB5
3.1e-279	0.351083	1.82589	1.43149	6.48e-275	6	ENSBTAG00000052466
0	0.350753	1.65809	1.30023	0	6	RFC5
1.34e-147	0.350369	3.47381	2.7248	2.81e-143	6	ATP1A1
2.98e-247	0.350171	2.05131	1.60924	6.24e-243	6	RBBP4
1.14e-191	0.34984	2.90904	2.28264	2.39e-187	6	TCP1
1.82e-192	0.348412	2.44922	1.92373	3.81e-188	6	TMEM258
0	0.347756	1.57615	1.23855	0	6	MVD
1.84e-170	0.34703	3.76466	2.95978	3.84e-166	6	COA3
1.65e-76	0.34648	3.12098	2.45465	3.46e-72	6	SULT1A1
2.73e-192	0.34647	3.30141	2.59658	5.72e-188	6	EDF1
0	0.345945	1.29292	1.01726	0	6	ORC1
7.63e-142	0.345905	6.16364	4.84964	1.6e-137	6	NCL
0	0.345617	1.59551	1.25562	0	6	HPF1
1.24e-182	0.34537	3.0166	2.37438	2.59e-178	6	STOML2
4.33e-142	0.344641	4.14907	3.26741	9.06e-138	6	EIF6
2.89e-266	0.342615	1.75754	1.38601	6.05e-262	6	LYAR
2.98e-197	0.342076	2.26321	1.78546	6.23e-193	6	NDUFB1
0	0.341981	1.38157	1.09	0	6	CDC45
3.35e-175	0.341074	2.97353	2.34747	7.01e-171	6	U2AF1
3.49e-178	0.340908	2.00507	1.58309	7.3e-174	6	CKB
2.12e-198	0.34071	2.3287	1.83887	4.44e-194	6	APEX1
2.75e-179	0.339806	2.4772	1.95735	5.75e-175	6	TIMM13
3.28e-156	0.339412	3.31498	2.62004	6.87e-152	6	COX7B
7.11e-257	0.338875	1.79223	1.41704	1.49e-252	6	PFKL
1.33e-183	0.338693	2.69064	2.12764	2.78e-179	6	NDUFA2
3.95e-225	0.337859	2.15861	1.70792	8.27e-221	6	SNRPF
1.85e-151	0.337611	3.15772	2.49886	3.87e-147	6	TUFM
0	0.336938	1.33089	1.05369	0	6	RAD51
0	0.336485	1.28576	1.01828	0	6	DTL
3.93e-215	0.336167	1.90663	1.51032	8.22e-211	6	SYNCRIP
4.18e-179	0.336115	2.64592	2.09602	8.75e-175	6	PRMT1
1.82e-174	0.334892	3.50856	2.78174	3.81e-170	6	P4HB
6.9e-176	0.332755	3.10813	2.46791	1.44e-171	6	CNIH4
2.74e-171	0.33266	3.0258	2.4027	5.73e-167	6	ARPC5L
4.6e-220	0.329371	1.90194	1.51372	9.63e-216	6	IMP4
2.5e-181	0.329258	5.64207	4.49078	5.23e-177	6	CFL1
2.57e-300	0.32799	1.60998	1.28259	5.37e-296	6	NOLC1
1.44e-166	0.327108	2.88223	2.29752	3.02e-162	6	SSB
0	0.325613	1.53658	1.22612	0	6	WEE1
3.95e-144	0.325199	223.076	178.057	8.26e-140	6	ENSBTAG00000043567
1.36e-204	0.324933	2.29686	1.83367	2.85e-200	6	YWHAH
4.17e-236	0.323953	1.82287	1.45625	8.74e-232	6	TOMM40
2.71e-252	0.323383	2.11753	1.69232	5.66e-248	6	SLC29A1
4.32e-290	0.323277	1.66653	1.33198	9.04e-286	6	EXOSC6
1.43e-178	0.323188	2.28426	1.82581	3e-174	6	TECR
0	0.320994	1.31974	1.05647	0	6	ZNF367
1.31e-171	0.320345	5.07079	4.06109	2.74e-167	6	TMA7
0	0.320247	1.54192	1.23497	0	6	TMEM97
3.73e-185	0.319126	2.33073	1.86821	7.8e-181	6	PSMA5
3.68e-204	0.3187	1.95718	1.56925	7.69e-200	6	RUVBL1
1.27e-173	0.318381	2.28433	1.83196	2.65e-169	6	NUDC
0	0.318221	1.52056	1.21958	0	6	PXMP2
0	0.317502	1.35768	1.08948	0	6	WDR76
6.96e-210	0.316684	1.79506	1.44128	1.46e-205	6	CISD3
2.13e-93	0.316644	9.90567	7.95361	4.46e-89	6	MGST3
6.97e-223	0.316607	1.82689	1.46691	1.46e-218	6	TIMM8A
1.07e-302	0.316564	1.63295	1.31123	2.24e-298	6	TFDP1
4.54e-142	0.31656	3.46107	2.77918	9.51e-138	6	NDUFB3
9.18e-246	0.315764	1.68504	1.3538	1.92e-241	6	GALK1
8.39e-209	0.315703	14.5392	11.6817	1.76e-204	6	RPL4
3.1e-161	0.31535	2.47692	1.99059	6.48e-157	6	MRPL20
3.72e-164	0.31523	2.73984	2.20207	7.79e-160	6	MRPL28
4.25e-181	0.315158	2.29244	1.84258	8.89e-177	6	UBE2I
7.08e-153	0.314835	11.3745	9.14443	1.48e-148	6	S100A10
0	0.314781	1.49019	1.19807	0	6	PYCR2
0	0.314541	1.25693	1.0107	0	6	CDC6
5.46e-155	0.31411	4.01178	3.22687	1.14e-150	6	SNRPD2
9.15e-156	0.313168	2.92292	2.35257	1.91e-151	6	LSM6
9.1e-178	0.312373	2.1097	1.69898	1.9e-173	6	RPS4Y1
3.94e-161	0.311998	2.34719	1.89072	8.25e-157	6	ANAPC11
1.36e-158	0.31128	3.6987	2.98088	2.85e-154	6	YWHAQ
1.37e-145	0.311275	132.115	106.475	2.87e-141	6	COX2
5.32e-169	0.309477	2.36405	1.90763	1.11e-164	6	RPN1
3.12e-161	0.308663	4.95513	4.00072	6.53e-157	6	HINT1
6.18e-147	0.307991	3.25134	2.62632	1.29e-142	6	SDHA
2.24e-209	0.307363	2.03954	1.64819	4.68e-205	6	TUBB
8.3e-165	0.307358	2.21494	1.78994	1.74e-160	6	UBE2M
4.42e-282	0.306112	1.59652	1.29129	9.24e-278	6	TUBGCP2
2.07e-111	0.305887	43.1241	34.885	4.32e-107	6	ENSBTAG00000036116
0	0.305258	1.32957	1.07602	0	6	GGCT
4.28e-154	0.304675	3.81839	3.09146	8.95e-150	6	NDUFB11
1.97e-299	0.304512	1.52245	1.23275	4.11e-295	6	GMPS
0	0.3041	1.41092	1.14277	0	6	SIGMAR1
6.83e-235	0.303676	1.75907	1.42517	1.43e-230	6	LARS1
2.04e-173	0.303658	2.10224	1.70323	4.28e-169	6	DDX46
2.31e-153	0.303634	2.90865	2.35662	4.84e-149	6	BCAP31
0	0.302187	2.46283	1.99741	0	6	HMGB2
3.96e-192	0.302101	1.84742	1.49839	8.29e-188	6	SHMT2
2.72e-196	0.301716	1.83068	1.48521	5.69e-192	6	IMMT
8.9e-133	0.300717	4.62777	3.75705	1.86e-128	6	ATP5PO
3.6e-114	0.300293	5.85936	4.75831	7.53e-110	6	ADIRF
2.11e-159	0.299988	2.72869	2.2164	4.41e-155	6	SARNP
0	0.299634	1.28347	1.04276	0	6	MYBL2
9.42e-140	0.29963	2.66221	2.16294	1.97e-135	6	MRPL41
1.83e-99	0.299575	2.40986	1.95799	3.83e-95	6	CST6
5.73e-129	0.298987	3.50828	2.85161	1.2e-124	6	NDUFAB1
4.08e-247	0.298984	1.69104	1.37452	8.54e-243	6	NHP2
8.43e-157	0.298384	2.36239	1.92101	1.76e-152	6	CCT8
4.43e-123	0.297293	5.6301	4.58165	9.27e-119	6	UQCRC1
2.01e-151	0.296419	2.71662	2.21206	4.2e-147	6	SRSF7
2.6e-257	0.296365	1.60634	1.30805	5.44e-253	6	MRPL15
6.87e-219	0.296247	1.70062	1.38493	1.44e-214	6	PTPMT1
1.64e-143	0.296189	3.13843	2.55594	3.43e-139	6	PARK7
6.93e-169	0.296041	2.36968	1.93007	1.45e-164	6	ARHGDIA
2.11e-192	0.295719	1.90539	1.55226	4.42e-188	6	PPIH
5.04e-183	0.293678	1.72126	1.40424	1.06e-178	6	IDI1
3.73e-88	0.293635	2.15556	1.7586	7.8e-84	6	SERPINB10
9.8e-114	0.29338	6.91164	5.63981	2.05e-109	6	ENSBTAG00000050377
5.11e-158	0.292742	1.85516	1.51446	1.07e-153	6	ACO1
1.04e-148	0.292244	2.46454	2.01262	2.17e-144	6	MESD
9.89e-126	0.291972	3.01601	2.46343	2.07e-121	6	ENSBTAG00000039722
1.87e-138	0.291737	2.90508	2.37322	3.92e-134	6	ATP6V1F
4.91e-218	0.29021	1.74777	1.42929	1.03e-213	6	SRPK1
2.45e-135	0.289845	3.92911	3.21397	5.14e-131	6	CLTB
1.53e-251	0.288934	1.63269	1.33637	3.2e-247	6	KPNB1
0	0.286613	1.26987	1.04107	0	6	CENPU
0	0.286549	1.65907	1.36021	0	6	SMC4
0	0.286541	1.27093	1.04199	0	6	BARD1
6.03e-135	0.286508	2.54659	2.08791	1.26e-130	6	NDUFB4
1.51e-161	0.285547	2.12971	1.74728	3.16e-157	6	ABHD11
1.61e-134	0.283723	2.84396	2.33622	3.36e-130	6	HDGF
0	0.283414	1.26743	1.04138	0	6	CENPK
3.67e-139	0.282583	5.12364	4.21224	7.68e-135	6	SET
6.75e-135	0.28205	5.83288	4.79709	1.41e-130	6	SLC25A3
7.06e-163	0.281922	4.47468	3.6804	1.48e-158	6	POMP
6.12e-204	0.281038	1.73235	1.42572	1.28e-199	6	CHRAC1
8.37e-137	0.280881	6.37478	5.24701	1.75e-132	6	ATP5MG
4.2e-173	0.280331	1.84424	1.51855	8.79e-169	6	MRPL18
8.01e-202	0.279775	1.73878	1.43226	1.68e-197	6	XPO1
1.89e-130	0.279576	2.43791	2.00843	3.96e-126	6	DDOST
9.38e-64	0.279551	3.99885	3.29444	1.96e-59	6	5-8S-rRNA.4
1.88e-84	0.278979	5.0294	4.1451	3.93e-80	6	BLVRB
2.15e-186	0.277786	1.75525	1.44783	4.5e-182	6	PGD
6.73e-276	0.277364	1.49901	1.23683	1.41e-271	6	NCAPH2
0	0.276896	1.37277	1.13304	0	6	TIMELESS
1.34e-101	0.27679	3.79143	3.12954	2.8e-97	6	NDUFS7
1.19e-189	0.27597	1.63038	1.34652	2.5e-185	6	PLIN3
3.29e-176	0.275028	2.12542	1.75652	6.88e-172	6	SPTSSA
4.43e-218	0.274462	9.73306	8.04689	9.27e-214	6	CALM1
0	0.273232	1.45217	1.20162	0	6	CBX5
2.46e-212	0.27297	1.66314	1.37644	5.15e-208	6	LSM2
1.35e-139	0.27249	2.31579	1.91722	2.82e-135	6	ADK
9.53e-130	0.271776	2.9548	2.44746	1.99e-125	6	RNPS1
3.73e-139	0.271502	2.20021	1.82278	7.81e-135	6	MRPS16
1.79e-114	0.271168	6.84402	5.67129	3.74e-110	6	ATP5F1A
2.68e-220	0.271166	1.5701	1.30106	5.61e-216	6	SUPT16H
9.06e-177	0.270812	1.87666	1.55548	1.9e-172	6	PPA1
7.64e-163	0.270572	2.01332	1.66902	1.6e-158	6	SMARCB1
2.28e-123	0.270226	2.97854	2.46978	4.78e-119	6	EIF1AX
1.25e-135	0.270145	2.32733	1.92991	2.61e-131	6	PTBP1
5.58e-251	0.269412	1.45609	1.20805	1.17e-246	6	PRADC1
3.38e-237	0.269174	1.54096	1.27868	7.08e-233	6	MSMO1
2.79e-131	0.268665	7.03374	5.83862	5.84e-127	6	EIF4A1
8.23e-159	0.268615	1.98243	1.64565	1.72e-154	6	PSMG3
4.22e-295	0.266995	1.44393	1.19998	8.82e-291	6	SRM
2.58e-251	0.26575	1.50635	1.25293	5.41e-247	6	MPHOSPH6
1.9e-58	0.265679	5.21203	4.33541	3.97e-54	6	TST
2.26e-157	0.265678	1.85631	1.54409	4.72e-153	6	TMEM70
3.55e-125	0.265444	3.46183	2.88004	7.44e-121	6	SEM1
5.83e-161	0.264828	1.64299	1.36745	1.22e-156	6	SHMT1
1.13e-85	0.264665	1.72065	1.43226	2.36e-81	6	MT1E
3.18e-222	0.264018	1.5487	1.2897	6.66e-218	6	CASP8AP2
3.16e-193	0.263274	1.58815	1.32324	6.61e-189	6	B9D1
1.45e-105	0.26307	3.26836	2.72357	3.04e-101	6	NDUFB8
1.4e-152	0.26282	1.92892	1.60767	2.92e-148	6	EIF3B
1.4e-116	0.262264	2.38113	1.98533	2.94e-112	6	NIFK
7.92e-172	0.261751	1.57067	1.31005	1.66e-167	6	ACAT2
6.33e-143	0.261613	1.88288	1.57061	1.32e-138	6	IFRD2
3.1e-289	0.261371	1.41392	1.17963	6.49e-285	6	NT5DC2
1.19e-119	0.261348	2.46204	2.0541	2.49e-115	6	NDUFC1
2.99e-146	0.261343	2.06485	1.72273	6.25e-142	6	NOP10
3.14e-148	0.26121	1.86511	1.55622	6.58e-144	6	CSPG4
4.13e-116	0.260442	2.63553	2.20023	8.64e-112	6	DGCR6L
2.78e-138	0.260417	2.05675	1.71707	5.81e-134	6	PDCD5
8.3e-109	0.259817	4.11294	3.4351	1.74e-104	6	CCT3
2.1e-239	0.259771	1.44725	1.20878	4.4e-235	6	TUBG1
1.44e-127	0.259223	2.46008	2.05549	3.02e-123	6	LAMTOR2
4.34e-112	0.259215	5.35008	4.47022	9.08e-108	6	PRDX2
2.9e-186	0.25906	1.56935	1.3114	6.07e-182	6	FDPS
5.62e-241	0.258666	1.54767	1.29363	1.18e-236	6	TMPO
2.82e-70	0.258397	5.97286	4.99341	5.9e-66	6	DBI
4.52e-117	0.25839	2.50789	2.09665	9.45e-113	6	RAB5IF
3.6e-145	0.257958	2.15521	1.80233	7.54e-141	6	MRPS6
5.38e-223	0.257355	1.54906	1.29598	1.13e-218	6	ASMTL
1.09e-116	0.256992	2.64803	2.21595	2.28e-112	6	PRELID1
6.91e-117	0.256597	2.97744	2.49229	1.45e-112	6	PSMB2
4.9e-220	0.256589	1.52968	1.28044	1.03e-215	6	MPP1
7.54e-173	0.256435	1.80246	1.50894	1.58e-168	6	LYPD3
2.41e-147	0.255887	1.52776	1.27945	5.05e-143	6	HMGCS1
4.91e-161	0.254535	2.14289	1.79629	1.03e-156	6	IDH2
2.73e-97	0.254384	3.23436	2.71151	5.71e-93	6	APRT
4.76e-108	0.254196	4.20713	3.52749	9.96e-104	6	VDAC1
8.94e-146	0.253847	2.8546	2.39403	1.87e-141	6	TPM3
2.07e-155	0.253198	1.86233	1.56256	4.33e-151	6	MRPL40
3.46e-118	0.252934	2.16294	1.81511	7.24e-114	6	PDHB
1.77e-19	0.252689	3.47859	2.91969	3.71e-15	6	ENSBTAG00000040393
5.54e-143	0.252482	1.93928	1.62793	1.16e-138	6	NDUFA5
3.86e-153	0.251812	1.80996	1.52008	8.07e-149	6	EXOSC4
2.92e-145	0.250682	1.87633	1.57705	6.1e-141	6	MZT2B
4.62e-285	0.250222	1.38048	1.16066	9.68e-281	6	ZMYND19
6.82e-120	0.250035	2.24251	1.88568	1.43e-115	6	CHD4
0	2.88803	8.16657	1.10321	0	7	TOP2A
0	2.78918	9.9451	1.43874	0	7	CENPF
0	2.35456	8.48483	1.65901	0	7	HMGB2
0	2.30762	17.1876	3.47178	0	7	TUBA1B
0	2.30643	6.40348	1.29453	0	7	CKS2
0	2.25326	5.13571	1.07721	0	7	MKI67
0	2.23074	5.04564	1.07497	0	7	UBE2C
0	1.98409	7.65912	1.93601	0	7	STMN1
0	1.94691	7.05958	1.83106	0	7	UBE2S
0	1.86092	3.91905	1.07892	0	7	TPX2
0	1.78032	3.96556	1.15445	0	7	CKAP2
0	1.77897	3.94319	1.14902	0	7	PTTG1
0	1.76155	3.79734	1.11996	0	7	PCLAF
0	1.74787	11.4015	3.39469	0	7	H2AFZ
0	1.70908	3.75029	1.14705	0	7	SPC24
0	1.70265	3.59962	1.10588	0	7	BIRC5
0	1.68046	4.12311	1.28634	0	7	SMC2
0	1.66442	3.91886	1.23629	0	7	SMC4
0	1.65019	3.78774	1.20677	0	7	KIF20B
0	1.62376	3.3513	1.08746	0	7	MIS18BP1
0	1.57884	8.27451	2.7699	0	7	TUBB4B
0	1.53695	10.171	3.50506	0	7	DUT
0	1.49749	2.94191	1.04193	0	7	NUSAP1
0	1.49206	3.09617	1.1007	0	7	KPNA2
0	1.49178	7.52462	2.67556	0	7	ARL6IP1
0	1.49158	3.76977	1.34061	0	7	SGO2
0	1.46652	3.06311	1.1084	0	7	PRC1
0	1.46442	17.9922	6.52	0	7	HMGB1
0	1.44512	2.98658	1.09685	0	7	NUF2
0	1.42606	2.91159	1.08353	0	7	CENPE
0	1.423	9.56944	3.56879	0	7	H2AFV
0	1.38356	2.73311	1.04753	0	7	CDC20
0	1.36715	3.98502	1.54482	0	7	TUBB
0	1.27186	2.48927	1.03087	0	7	AURKB
0	1.27075	2.53333	1.04992	0	7	KIF22
0	1.26171	2.46404	1.02763	0	7	ASPM
0	1.2588	2.49339	1.04196	0	7	CDCA3
0	1.25866	4.38609	1.83309	0	7	PCNA
0	1.21013	8.45434	3.65421	0	7	DEK
0	1.20168	2.47102	1.07432	0	7	NCAPG
0	1.19496	2.35552	1.02889	0	7	ENSBTAG00000020100
0	1.18991	2.34404	1.02746	0	7	DLGAP5
0	1.18316	2.32689	1.02473	0	7	MXD3
0	1.17823	3.23389	1.42904	0	7	RNASEH2A
0	1.14797	2.28836	1.03264	0	7	BUB1B
0	1.13523	2.28993	1.04252	0	7	KNL1
1.4e-218	1.12059	15.5628	7.1574	2.92e-214	7	MT2A
0	1.09831	2.32587	1.08633	0	7	RACGAP1
0	1.08722	2.1979	1.03448	0	7	CCNB1
0	1.07223	2.28132	1.08496	0	7	CENPA
0	1.06753	2.17029	1.03552	0	7	TACC3
0	1.06421	3.64625	1.74376	0	7	CALM3
0	1.04043	2.13965	1.04026	0	7	CCNB2
0	1.0179	2.1139	1.04391	0	7	PBK
0	1.01462	2.3601	1.16815	0	7	UHRF1
0	1.00487	46.7888	23.3155	0	7	PTMA.1
0	1.00164	2.768	1.38243	0	7	KNSTRN
0	0.998466	3.52217	1.76296	0	7	RAD21
0	0.991056	2.0391	1.02589	0	7	KIF15
0	0.97429	3.54137	1.80252	0	7	MT1E.1
0	0.966158	2.06425	1.05662	0	7	ECT2
0	0.964513	2.17089	1.11248	0	7	RRM2
0	0.959389	2.01302	1.03524	0	7	BUB1
0	0.938955	2.51873	1.3138	0	7	RRM1
0	0.935604	1.94941	1.0192	0	7	KIF11
0	0.934205	2.0145	1.05425	0	7	HMMR
0	0.928588	7.16936	3.76658	0	7	NUCKS1
0	0.907755	1.94928	1.03899	0	7	DIAPH3
0	0.902597	1.90929	1.02132	0	7	AURKA
0	0.897433	2.82864	1.51853	0	7	LSM4
0	0.885627	2.81446	1.52333	0	7	SMC1A
0	0.882804	1.88337	1.02137	0	7	KIF23
0	0.880667	8.27822	4.49604	0	7	TXN
0	0.873957	2.10205	1.14698	0	7	LMNB2
0	0.873931	1.90694	1.04054	0	7	KIFC1
0	0.85726	17.5611	9.6937	0	7	FABP5
0	0.844572	2.29604	1.27861	0	7	DTYMK
0	0.839468	6.7702	3.78353	0	7	CALM2
0	0.836121	3.63593	2.03666	0	7	MDH1
8.54e-39	0.834452	6.32877	3.54915	1.79e-34	7	BPIFA2A
0	0.833395	1.87937	1.05472	0	7	GTSE1
0	0.832996	1.84365	1.03496	0	7	ANLN
0	0.832824	1.82582	1.02507	0	7	CCNA2
0	0.832572	3.32158	1.86516	0	7	JPT1
0	0.817152	2.03208	1.15333	0	7	EZH2
0	0.816415	2.32071	1.31782	0	7	TYMS
0	0.810927	1.83764	1.04748	0	7	CENPW
0	0.809996	6.40313	3.65224	0	7	RAN
0	0.804499	8.12784	4.65368	0	7	ADIRF
0	0.800306	2.97487	1.70825	0	7	RNASEH2C
2.36e-271	0.795516	4.18905	2.41346	4.95e-267	7	CYCS
0	0.79124	1.97656	1.14215	0	7	LMNB1
0	0.786636	3.98907	2.31244	0	7	SLC25A5
0	0.778892	2.00663	1.16949	0	7	CKAP5
0	0.775279	2.62395	1.53311	0	7	CENPS
0	0.761307	2.59771	1.53255	0	7	RPA3
0	0.759772	2.6227	1.54894	0	7	USP1
0	0.75486	2.13588	1.26573	0	7	TMPO
0	0.753224	1.73946	1.03198	0	7	ESCO2
0	0.750526	1.72898	1.02768	0	7	CDK1
0	0.74937	11.9155	7.08807	0	7	ATP5MC3
0	0.745999	3.62973	2.16425	0	7	SNRPD1
0	0.744145	8.4793	5.06233	0	7	ATP5F1E
5.21e-229	0.744029	4.39372	2.62336	1.09e-224	7	CRIP1
0	0.74191	3.07246	1.83717	0	7	HP1BP3
0	0.741401	5.48296	3.27967	0	7	HNRNPA2B1
0	0.736685	5.2838	3.1709	0	7	MGST1
0	0.734511	5.39837	3.24454	0	7	HMGN1
0	0.728919	2.17071	1.30971	0	7	BUB3
0	0.727099	3.54178	2.13965	0	7	ACAT1
3.83e-230	0.716515	56.3909	34.3176	8.01e-226	7	ENSBTAG00000036116
0	0.715679	8.43368	5.13542	0	7	COX7A2
0	0.711564	1.69206	1.03327	0	7	PLK1
0	0.709795	2.08253	1.27327	0	7	MCM4
5.79e-177	0.70604	36.853	22.5909	1.21e-172	7	KRT14
0	0.702994	1.6516	1.01457	0	7	HJURP
0	0.702092	1.81199	1.11379	0	7	MPHOSPH9
0	0.700683	2.25319	1.38635	0	7	CENPX
0	0.698723	1.78304	1.09856	0	7	CCDC34
0	0.692163	1.77789	1.10038	0	7	HMGN5
0	0.686222	2.54006	1.5786	0	7	CBX3.1
0	0.685781	6.75563	4.19977	0	7	CYC1
0	0.685771	1.72965	1.07528	0	7	NCAPD2
0	0.680947	1.625	1.0136	0	7	CDCA8
8.73e-183	0.680734	47.6494	29.726	1.83e-178	7	S100A12
0	0.680422	4.27603	2.66817	0	7	NDUFV1
0	0.679791	1.62744	1.01594	0	7	CKAP2L
0	0.677085	4.36959	2.73286	0	7	PHGDH
0	0.676117	1.61702	1.01201	0	7	NDC80
0	0.671836	2.39329	1.50229	0	7	MCM7
0	0.669482	2.32596	1.46241	0	7	TUBB6
0	0.667583	1.64931	1.03834	0	7	ASF1B
0	0.667185	1.7501	1.1021	0	7	ENSBTAG00000040098
0	0.663098	2.04349	1.29051	0	7	TK1
0	0.65554	1.6764	1.06424	0	7	FAM83D
0	0.652245	2.49716	1.58892	0	7	TUBA4A
0	0.649762	1.66714	1.06261	0	7	MND1
0	0.648306	1.5983	1.01976	0	7	CEP55
7.18e-307	0.645612	5.38234	3.44051	1.5e-302	7	UQCRQ
0	0.642603	3.33879	2.13868	0	7	SMC3
6.94e-293	0.641531	7.85545	5.03559	1.45e-288	7	PFN1
0	0.641128	8.32443	5.33772	0	7	ATP5F1B
3.1e-278	0.64041	2.89607	1.85792	6.48e-274	7	SIVA1
0	0.639108	2.22999	1.4319	0	7	MTHFD1
4.62e-277	0.638947	14.9201	9.58142	9.67e-273	7	MIF
4.92e-238	0.637408	12.6257	8.11662	1.03e-233	7	HSPA8
2.79e-277	0.636817	7.65027	4.92012	5.83e-273	7	DBI
0	0.636736	1.97407	1.26965	0	7	BRCA2
0	0.635056	2.06478	1.32955	0	7	GMNN
0	0.634583	1.63491	1.05309	0	7	CDC25B
4.99e-276	0.629511	3.12513	2.02007	1.05e-271	7	RANBP1
0	0.626732	2.05179	1.32883	0	7	ANP32E
0	0.625044	1.67214	1.08421	0	7	CENPM
0	0.624305	1.59036	1.03172	0	7	ENSBTAG00000046373
0	0.623477	2.60443	1.69055	0	7	HMG20B
0	0.623051	1.81859	1.18081	0	7	MSH2
0	0.620399	2.14488	1.39523	0	7	PMF1
0	0.618804	1.55676	1.01378	0	7	KIF20A
6.11e-98	0.617553	1.92345	1.25366	1.28e-93	7	S100A7
0	0.616456	1.58397	1.03318	0	7	MELK
0	0.614898	12.1703	7.9469	0	7	CALM1
1.14e-291	0.614736	3.15499	2.06036	2.38e-287	7	ALYREF
0	0.610624	1.55733	1.01992	0	7	KIF4A
0	0.605587	3.41258	2.24276	0	7	LMNA
0	0.601056	1.81346	1.19557	0	7	H1-4
0	0.600209	1.8567	1.22479	0	7	CMC2
0	0.59991	1.95725	1.29139	0	7	MCM2
0	0.596588	1.57396	1.04089	0	7	ENSBTAG00000054548
0	0.596571	1.89508	1.25326	0	7	H1-2
0	0.59356	1.63019	1.08033	0	7	RHNO1
7.71e-302	0.593138	9.25502	6.13515	1.61e-297	7	PRDX1
0	0.590225	1.52853	1.01531	0	7	CDCA2
0	0.58777	2.4527	1.63195	0	7	UBALD2
9.57e-229	0.586301	3.37811	2.24999	2e-224	7	ENSBTAG00000051812
0	0.585313	1.82591	1.21698	0	7	WEE1
0	0.584398	9.15992	6.109	0	7	AK2
0	0.581415	1.50903	1.0085	0	7	IQGAP3
0	0.581155	1.82589	1.22048	0	7	GINS2
0	0.574949	1.76739	1.18647	0	7	NRM
1.65e-229	0.573258	4.53991	3.05126	3.44e-225	7	TPI1
2.15e-296	0.573237	157.194	105.651	4.5e-292	7	COX2
0	0.571786	1.52035	1.02287	0	7	ESPL1
0	0.570661	1.7069	1.14927	0	7	HMGB3
0	0.569431	2.07044	1.39523	0	7	DNMT1
9.09e-141	0.568509	4.65244	3.1372	1.9e-136	7	KRT19
2.55e-265	0.566437	3.7121	2.50672	5.33e-261	7	NDUFS6
3.48e-246	0.565902	3.11084	2.10147	7.29e-242	7	HNRNPAB
4.62e-155	0.562843	11.6688	7.89936	9.67e-151	7	MGST3
0	0.559339	1.5666	1.06311	0	7	TCF19
7.8e-271	0.558046	3.40962	2.31589	1.63e-266	7	HDGF
4.2e-235	0.556321	283.492	192.785	8.78e-231	7	COX1
0	0.556308	1.5399	1.04719	0	7	CLSPN
0	0.55414	2.67674	1.82303	0	7	YWHAH
1.73e-215	0.553989	18.3645	12.5087	3.61e-211	7	HSP90AA1
1.22e-234	0.552418	7.36532	5.02224	2.54e-230	7	HSPE1
0	0.552331	2.14535	1.46295	0	7	REEP4
0	0.552222	1.81908	1.24056	0	7	DDX39A
2.46e-225	0.550595	5.26356	3.59363	5.14e-221	7	CLIC1
3.64e-261	0.548732	5.94079	4.06125	7.62e-257	7	COX6B1
0	0.545922	1.97977	1.35605	0	7	RPA2
0	0.545675	1.79363	1.22876	0	7	MCM3
1.51e-229	0.545148	7.37607	5.05497	3.15e-225	7	HSPD1
0	0.544406	2.56663	1.75987	0	7	PRDX4
4.96e-229	0.544103	4.21877	2.89331	1.04e-224	7	SNRPB
0	0.543838	1.48655	1.01969	0	7	TROAP
0	0.53792	1.69424	1.16693	0	7	GPSM2
0	0.536796	2.03151	1.40032	0	7	KRTCAP3
0	0.536659	1.5613	1.07631	0	7	DBF4
8.99e-277	0.535908	13.1853	9.09426	1.88e-272	7	S100A10
0	0.535804	1.79641	1.23912	0	7	PSAT1
0	0.532045	2.45395	1.69709	0	7	RBBP7
0	0.531291	1.45844	1.00914	0	7	TTK
6.74e-273	0.527617	3.0001	2.08117	1.41e-268	7	ENSBTAG00000030305
3.43e-157	0.527353	4.16278	2.88825	7.17e-153	7	ATP5MC1
6.14e-242	0.525973	4.92773	3.42226	1.28e-237	7	ATP5PF
0	0.525721	1.46419	1.01704	0	7	SPAG5
1.73e-255	0.524691	6.62892	4.60782	3.63e-251	7	CHCHD2
0	0.5239	1.46565	1.01934	0	7	SKA3
2.53e-207	0.52336	4.15467	2.89061	5.3e-203	7	PKM
0	0.522083	1.77636	1.23699	0	7	CDK5RAP2
0	0.521474	1.56005	1.08682	0	7	CDC45
4.23e-302	0.519669	2.23659	1.56009	8.85e-298	7	SUZ12
1.24e-228	0.517809	5.4164	3.78299	2.6e-224	7	COX8A
2.07e-243	0.517158	10.2367	7.15289	4.34e-239	7	COX6A1
9.32e-236	0.51443	1.98551	1.39	1.95e-231	7	GCAT
4.16e-230	0.51409	4.96141	3.47415	8.71e-226	7	PITX1
0	0.513843	1.47213	1.03101	0	7	NCAPG2
9.6e-253	0.513766	3.21462	2.25149	2.01e-248	7	FKBP2
8.17e-292	0.511188	2.57134	1.80417	1.71e-287	7	NDUFV3
2.57e-243	0.509629	3.34128	2.34693	5.37e-239	7	TMEM256
0	0.509223	1.53373	1.0776	0	7	CDKN2C
0	0.507393	1.4749	1.03758	0	7	MYBL2
3.37e-192	0.507383	4.98872	3.50955	7.05e-188	7	CKMT1A
8.39e-207	0.505953	4.37044	3.07765	1.76e-202	7	UQCRB
1.18e-229	0.504768	6.95401	4.90101	2.47e-225	7	ATP5MF
0	0.501422	1.86892	1.32022	0	7	MCM5
0	0.499458	1.54083	1.08994	0	7	VRK1
3e-176	0.499399	2.57197	1.81941	6.28e-172	7	NASP
1.83e-196	0.499386	4.07765	2.88456	3.82e-192	7	DYNLL1
1.06e-167	0.496729	5.26731	3.733	2.22e-163	7	SLC16A1
0	0.495799	1.5669	1.1112	0	7	PSRC1
0	0.494676	1.44058	1.02241	0	7	CENPN
0	0.494552	1.61357	1.14528	0	7	POLA1
6.9e-252	0.494426	6.12557	4.3482	1.44e-247	7	ATP5MPL
1.31e-201	0.493423	2.85554	2.0284	2.74e-197	7	GSTM1.1
1.14e-239	0.492392	2.92205	2.07712	2.38e-235	7	PSIP1
0	0.488367	1.44968	1.03338	0	7	FBXO5
0	0.48772	1.87835	1.33955	0	7	NXT1
1.92e-169	0.48755	5.17839	3.69341	4.02e-165	7	FAM162A
1.92e-219	0.485377	4.46096	3.18651	4.01e-215	7	ERH
5.64e-214	0.484637	2.68504	1.91894	1.18e-209	7	PTBP1
2.78e-222	0.482867	7.92673	5.672	5.81e-218	7	ENSBTAG00000039555
0	0.48279	1.94299	1.39039	0	7	HLTF
1.3e-156	0.481454	7.30917	5.23523	2.71e-152	7	ALDOA
0	0.477764	1.40031	1.00555	0	7	DEPDC1
0	0.476944	1.60398	1.15246	0	7	ENSBTAG00000049323
2e-196	0.472814	3.50385	2.52473	4.18e-192	7	ATP5MD
0	0.471971	1.73925	1.25396	0	7	NUDT1
0	0.470989	1.43745	1.03708	0	7	CENPK
2.25e-209	0.470696	2.42862	1.75253	4.72e-205	7	SERPINB10
5.19e-185	0.470632	3.6002	2.59808	1.09e-180	7	HNRNPD
1.81e-157	0.470511	3.40121	2.45469	3.79e-153	7	ENSBTAG00000039722
6.16e-155	0.469944	4.61987	3.33551	1.29e-150	7	PSMA7
0	0.469279	1.41804	1.02429	0	7	CDKN3
1.89e-183	0.468956	4.98829	3.60398	3.96e-179	7	EIF5A
8.59e-251	0.468308	6.09151	4.40302	1.8e-246	7	YWHAB
4.4e-193	0.466152	4.18708	3.031	9.2e-189	7	NDUFA11
3.18e-203	0.465363	2.58794	1.87441	6.66e-199	7	CHD4
5.79e-204	0.464897	3.61578	2.61971	1.21e-199	7	COX7B
2.26e-159	0.463953	245.345	177.874	4.74e-155	7	ENSBTAG00000043567
0	0.462255	1.39747	1.01436	0	7	SGO1
3.92e-211	0.459482	2.88873	2.10082	8.2e-207	7	PGK1
0	0.459044	1.4181	1.03162	0	7	MIS18A
0	0.45683	1.65091	1.20283	0	7	TUBG1
2.22e-214	0.456436	2.80756	2.0461	4.65e-210	7	LSM7
0	0.455751	1.52392	1.11114	0	7	ATAD2
5.66e-185	0.453793	153.009	111.715	1.19e-180	7	CYTB
2.98e-222	0.450298	2.61354	1.91283	6.24e-218	7	MNF1
0	0.44925	1.39678	1.02304	0	7	POLQ
2.88e-262	0.448219	2.24428	1.64494	6.03e-258	7	LSM3
3.07e-209	0.446379	8.33139	6.11426	6.43e-205	7	YBX1
9.28e-184	0.444668	5.78491	4.25048	1.94e-179	7	MDH2
7.39e-240	0.444066	2.15471	1.58384	1.55e-235	7	BOLA3
0	0.443473	1.4903	1.09591	0	7	TRIM59
5.89e-179	0.443301	3.95736	2.91044	1.23e-174	7	HSP90B1
0	0.442243	1.45905	1.07385	0	7	FEN1
4.06e-98	0.442018	8.34919	6.14588	8.49e-94	7	PRDX6
4.97e-251	0.441597	2.10082	1.54688	1.04e-246	7	CARHSP1
0	0.441451	1.53858	1.133	0	7	POLD1
0	0.44134	1.37813	1.01492	0	7	RAD51AP1
0	0.440351	1.60909	1.18583	0	7	CCDC18
5.1e-125	0.438937	5.7906	4.2716	1.07e-120	7	PTMS
1.81e-221	0.438517	1.58849	1.17214	3.78e-217	7	TUBA1C
0	0.438178	1.82357	1.34592	0	7	CCDC167
2.75e-200	0.437789	3.33438	2.46166	5.76e-196	7	EIF1AX
7.83e-201	0.437149	2.60954	1.92739	1.64e-196	7	TMEM258
2.28e-158	0.436336	5.41663	4.00294	4.76e-154	7	UQCR11
2.52e-156	0.436	6.74182	4.98343	5.27e-152	7	COX5A
0	0.435868	1.38582	1.02447	0	7	PLK4
1.48e-203	0.435527	7.82646	5.78707	3.11e-199	7	ATP5IF1
1.19e-189	0.434192	3.74108	2.76881	2.5e-185	7	DAD1
1.54e-124	0.433462	3.73854	2.76833	3.23e-120	7	NT5C
3.7e-190	0.432258	3.48494	2.58269	7.74e-186	7	SSRP1
3.19e-234	0.432151	2.17619	1.61289	6.67e-230	7	RBBP4
2.88e-170	0.430966	4.20841	3.12165	6.04e-166	7	NDUFS7
0	0.430039	1.61453	1.19837	0	7	CBX5
2.73e-189	0.429387	2.85353	2.11897	5.72e-185	7	CANX
0	0.42925	1.65629	1.23004	0	7	RFC4
2.74e-176	0.428267	3.32516	2.47111	5.73e-172	7	CNIH4
0	0.428027	1.62957	1.21122	0	7	BRI3BP
3.96e-186	0.427456	2.51355	1.869	8.28e-182	7	PSMA5
3.56e-164	0.427177	90.8833	67.5913	7.45e-160	7	ND4
5.65e-177	0.427114	3.18619	2.36972	1.18e-172	7	HNRNPU
0	0.426485	1.72661	1.28472	0	7	CYB5B
7.28e-166	0.425496	4.22742	3.14767	1.52e-161	7	SRSF2
1.36e-117	0.424861	6.28767	4.68375	2.84e-113	7	ACADS
0	0.424025	1.62443	1.21076	0	7	NEDD1
1.63e-169	0.421969	6.58943	4.91839	3.4e-165	7	PPIA
2.68e-103	0.420801	4.54657	3.39633	5.62e-99	7	ENO1
2e-217	0.419283	2.33671	1.74739	4.19e-213	7	ACP1
2.3e-183	0.417861	2.73204	2.04503	4.82e-179	7	EPCAM
0	0.417378	1.36286	1.02048	0	7	SPC25
0	0.417245	1.35186	1.01235	0	7	ENSBTAG00000050477
0	0.415345	1.39645	1.04711	0	7	ARHGEF39
0	0.4141	1.7218	1.29219	0	7	ASMTL
0	0.413138	1.34517	1.01021	0	7	PIMREG
4.83e-229	0.412718	2.03399	1.52795	1.01e-224	7	TSEN34
0	0.411224	1.35567	1.01944	0	7	CENPT
3.28e-288	0.408791	1.86243	1.40288	6.86e-284	7	ESRP1
3.29e-219	0.408146	2.21081	1.66605	6.88e-215	7	SMARCB1
0	0.407401	1.33747	1.00842	0	7	KIF2C
0	0.407373	1.41456	1.06657	0	7	ATAD5
1.05e-205	0.407169	2.15253	1.62323	2.19e-201	7	NDUFA5
2.5e-163	0.406933	3.70549	2.79477	5.22e-159	7	SNRPG
0	0.406092	1.39999	1.05652	0	7	RAD51
1.4e-175	0.404541	4.71162	3.55952	2.93e-171	7	PTGES3
4.98e-157	0.404088	3.833	2.89665	1.04e-152	7	NDUFB7
5.75e-181	0.400623	2.65088	2.00813	1.2e-176	7	ILF2
1.22e-219	0.400166	2.01145	1.52422	2.55e-215	7	PPM1G
1.74e-167	0.399985	5.9402	4.50188	3.63e-163	7	CFL1
1.37e-153	0.396875	5.16226	3.92074	2.87e-149	7	VSIG10L
0	0.395714	1.67125	1.27034	0	7	MAL2
0	0.394247	1.33504	1.01581	0	7	KIF18A
2.4e-165	0.394228	3.45624	2.62984	5.02e-161	7	SDHA
3.8e-189	0.394201	7.44541	5.6653	7.94e-185	7	ATP5F1A
1.39e-280	0.394177	1.76761	1.34502	2.91e-276	7	ABRACL
7.3e-144	0.39272	2.20956	1.68301	1.53e-139	7	ACOT2
3.41e-297	0.39259	1.73261	1.31983	7.14e-293	7	SRSF3
0	0.392213	1.61474	1.23037	0	7	CSE1L
1.56e-159	0.39137	3.09472	2.35943	3.26e-155	7	BCAP31
0	0.391072	1.47036	1.12125	0	7	CHEK1
0	0.390475	1.58198	1.20686	0	7	PRADC1
0	0.390449	1.35782	1.03587	0	7	POLH
0	0.38951	1.40137	1.06979	0	7	ENSBTAG00000039334
3.91e-112	0.388468	6.21025	4.74426	8.18e-108	7	PRDX5
7.08e-36	0.388354	3.22641	2.46498	1.48e-31	7	SULT1A1
1.16e-115	0.38681	2.35604	1.80194	2.42e-111	7	ENSBTAG00000023026
7.97e-217	0.38528	1.98075	1.51653	1.67e-212	7	PSMD1
7.24e-256	0.385154	1.93309	1.48016	1.51e-251	7	CTCF
1.17e-162	0.384958	6.49602	4.97466	2.46e-158	7	ATP5ME
1.31e-269	0.382536	1.86728	1.43236	2.74e-265	7	XPO1
3.7e-166	0.382406	6.41531	4.92155	7.74e-162	7	MGC148714
0	0.381661	1.74231	1.33732	0	7	KPNB1
0	0.379872	1.51852	1.16699	0	7	SAE1
2e-145	0.37986	1.86223	1.43115	4.18e-141	7	MT1E
0	0.379081	1.35604	1.0427	0	7	BARD1
1.75e-157	0.379008	2.19478	1.68771	3.66e-153	7	BDH1
4.61e-118	0.378233	18.2383	14.0321	9.66e-114	7	ND5
1.61e-215	0.377394	2.03195	1.56425	3.36e-211	7	IARS2
0	0.37579	1.31618	1.01435	0	7	SKA1
0	0.375634	1.53277	1.18141	0	7	LIG1
0	0.374553	1.33984	1.03348	0	7	TNFAIP8L1
2.91e-201	0.373317	1.96337	1.51573	6.1e-197	7	GLRX5
0	0.372242	1.3743	1.06176	0	7	TTF2
6.32e-186	0.371856	2.31046	1.78549	1.32e-181	7	RAD50
0	0.371839	1.69885	1.31286	0	7	CENPC
0	0.371816	1.63341	1.26232	0	7	RFC3
0	0.371557	1.40714	1.08765	0	7	RANGAP1
2.3e-162	0.371319	3.90391	3.01801	4.81e-158	7	GNB2
7.08e-171	0.370592	2.34422	1.81317	1.48e-166	7	PDHB
1.29e-195	0.370549	2.02161	1.56369	2.69e-191	7	HPRT1
4.59e-230	0.370171	1.92368	1.48834	9.6e-226	7	IMMT
1.93e-177	0.370102	2.21736	1.71563	4.04e-173	7	SNRPF
2.28e-139	0.369649	3.24322	2.51016	4.77e-135	7	TUFM
0	0.369467	1.46148	1.13129	0	7	PCK2
6.97e-124	0.368923	3.61433	2.7988	1.46e-119	7	ACSF2
6.19e-128	0.368168	6.79531	5.26478	1.3e-123	7	UQCR10
2.83e-162	0.367571	2.3149	1.79425	5.93e-158	7	NDUFB1
4.45e-163	0.367144	2.269	1.75919	9.31e-159	7	PAICS
2.14e-125	0.366437	2.97791	2.30995	4.47e-121	7	PA2G4
1.1e-126	0.365049	2.75456	2.13875	2.29e-122	7	CCT6A
0	0.36468	1.36525	1.06031	0	7	NSD2
2.12e-146	0.364538	3.63438	2.82289	4.43e-142	7	MRPS26
0	0.362207	1.61985	1.2602	0	7	HAUS4
3.05e-150	0.362084	2.48594	1.93416	6.37e-146	7	ARHGDIA
9.85e-160	0.361799	2.34358	1.82376	2.06e-155	7	MRPS16
5.38e-158	0.361768	59.6984	46.4579	1.13e-153	7	KRT5
3.28e-93	0.361751	4.33454	3.37323	6.86e-89	7	HSD17B13
1.94e-145	0.360971	2.74621	2.13831	4.06e-141	7	NDUFA2
5.2e-155	0.359646	2.38094	1.8556	1.09e-150	7	SURF1
3.04e-135	0.359189	3.00899	2.34581	6.37e-131	7	PSMB5
1.62e-184	0.358006	2.03472	1.58757	3.38e-180	7	UBL4A
0	0.357338	1.55375	1.21286	0	7	MAGOHB
8.46e-132	0.356789	4.44321	3.46971	1.77e-127	7	SNRPD3
0	0.35624	1.29506	1.0117	0	7	NCAPH
8.65e-71	0.355784	5.26499	4.1143	1.81e-66	7	NME2
6.28e-188	0.355613	2.08168	1.62691	1.31e-183	7	ENSBTAG00000024657
6.96e-165	0.355485	2.45515	1.91896	1.46e-160	7	ADK
0	0.355144	1.38057	1.07932	0	7	GGCT
5.4e-151	0.35457	2.40247	1.87898	1.13e-146	7	HRAS
7.17e-181	0.353694	2.25668	1.76602	1.5e-176	7	CCAR1
6.42e-138	0.353346	3.01556	2.36048	1.34e-133	7	U2AF1
6.97e-190	0.352788	2.03527	1.59376	1.46e-185	7	SMTN
1.21e-132	0.352617	2.6978	2.11282	2.54e-128	7	PAFAH1B3
2.25e-142	0.35253	5.04194	3.94889	4.71e-138	7	ATP5PB
3.87e-155	0.352063	2.60921	2.04422	8.09e-151	7	BANF1
0	0.351741	1.30708	1.02427	0	7	FANCI
0	0.351696	1.4978	1.17377	0	7	POLD3
5.41e-153	0.350874	2.54703	1.99715	1.13e-148	7	HNRNPUL1
9.04e-135	0.350638	3.81497	2.99184	1.89e-130	7	YWHAQ
2.49e-134	0.35055	11.9839	9.39877	5.22e-130	7	COX5B
2.29e-147	0.350531	264.925	207.779	4.79e-143	7	COX3
3.46e-147	0.349864	17.5791	13.7936	7.25e-143	7	ACTB
2.24e-84	0.349778	5.529	4.33863	4.7e-80	7	TST
7.14e-62	0.349756	4.08965	3.20921	1.49e-57	7	DSP
3.58e-199	0.348952	1.95119	1.53199	7.49e-195	7	HNRNPUL2
0	0.348884	1.57762	1.23874	0	7	NCAPH2
8.63e-136	0.347211	13.8204	10.8642	1.81e-131	7	ANXA1
6.47e-113	0.347202	3.6385	2.86025	1.35e-108	7	NDUFAB1
0	0.347081	1.34408	1.05668	0	7	MCM10
2.65e-177	0.346985	14.9195	11.7301	5.55e-173	7	RPL4
2.35e-209	0.34643	1.92585	1.51473	4.93e-205	7	RPN2
1.61e-136	0.345627	7.0214	5.5256	3.37e-132	7	ANP32B
6.56e-136	0.345168	2.61111	2.05551	1.37e-131	7	NDUFC1
2.99e-158	0.344333	2.18694	1.72259	6.25e-154	7	MTCH2
5.84e-237	0.343753	1.7494	1.3785	1.22e-232	7	LSM2
4.33e-231	0.342721	1.46808	1.15766	9.06e-227	7	ENSBTAG00000037775
9.81e-230	0.342551	1.78164	1.40508	2.05e-225	7	LONP1
1.4e-119	0.342512	3.57798	2.82184	2.92e-115	7	TOMM6
0	0.341817	1.43345	1.13106	0	7	MZT1
1.2e-272	0.341801	1.66565	1.31429	2.5e-268	7	SS18
1.51e-161	0.341516	1.92451	1.51884	3.16e-157	7	ACO1
0	0.34109	1.30679	1.03164	0	7	BRCA1
1.96e-140	0.340357	2.27352	1.79573	4.11e-136	7	SFPQ
0	0.339202	1.49775	1.18394	0	7	TOPBP1
1.17e-167	0.339011	2.17213	1.71725	2.45e-163	7	ELOC
0	0.338654	1.27232	1.00613	0	7	FOXM1
1.73e-114	0.337049	5.8071	4.59724	3.62e-110	7	UQCRC1
1.28e-105	0.336941	76.0909	60.2426	2.68e-101	7	ND2
0	0.33692	1.47001	1.16385	0	7	RMI2
1.12e-73	0.336487	3.68864	2.92128	2.35e-69	7	ENSBTAG00000040393
5.55e-152	0.336082	2.27708	1.80388	1.16e-147	7	SMARCC1
5.92e-133	0.33592	2.80767	2.22446	1.24e-128	7	SARNP
3.6e-82	0.335448	18.4847	14.6498	7.53e-78	7	SELENBP1
3.06e-141	0.335008	2.65848	2.10759	6.4e-137	7	GHITM
4.43e-142	0.334783	2.47771	1.96459	9.27e-138	7	RBM8A
3.3e-150	0.334446	1.51306	1.19999	6.91e-146	7	ENSBTAG00000039643
8.41e-115	0.333067	4.55282	3.61424	1.76e-110	7	NDUFS2
3.5e-121	0.333037	2.55962	2.03199	7.33e-117	7	IMPA2
6.31e-125	0.33277	2.22378	1.76571	1.32e-120	7	CDK4
5.89e-124	0.329937	2.74807	2.18628	1.23e-119	7	SRRM1
2.73e-203	0.329662	1.80283	1.43455	5.72e-199	7	CDK2AP1
9.05e-53	0.329439	1.77154	1.40988	1.89e-48	7	FABP4
7.74e-152	0.329119	1.66276	1.3236	1.62e-147	7	SLBP
2.78e-133	0.328727	2.32563	1.85175	5.82e-129	7	UBE2I
6.29e-114	0.328408	3.50736	2.79332	1.32e-109	7	NDUFB3
2.4e-121	0.328298	2.384	1.8988	5.02e-117	7	CACYBP
6.4e-137	0.32825	2.38516	1.89978	1.34e-132	7	ANAPC11
9.95e-142	0.327861	2.15287	1.71523	2.08e-137	7	NDE1
2.46e-147	0.327386	2.08921	1.66506	5.14e-143	7	EVL
3.98e-128	0.327225	2.47969	1.97648	8.34e-124	7	KIF5B
1.72e-161	0.327156	2.16019	1.7219	3.6e-157	7	SNRPC
0	0.326951	1.32062	1.05282	0	7	NCAPD3
1.35e-157	0.326857	2.08652	1.66352	2.82e-153	7	MRPL51
9.4e-121	0.326549	4.06681	3.24304	1.97e-116	7	SNRPD2
9.52e-151	0.325175	2.16125	1.72511	1.99e-146	7	SRSF1
8.48e-227	0.324413	1.63061	1.30225	1.78e-222	7	HNRNPA3
1.53e-122	0.324315	3.13149	2.50105	3.21e-118	7	HNRNPM
1e-133	0.324212	2.35997	1.88499	2.1e-129	7	SMARCA5
4.68e-91	0.324148	21.1696	16.9097	9.8e-87	7	DAPL1
4.85e-157	0.323906	2.10784	1.68396	1.01e-152	7	PRRC2A
8.03e-109	0.323355	4.20242	3.35861	1.68e-104	7	NDUFS8
0	0.323184	1.28156	1.02436	0	7	KNTC1
3.12e-120	0.322788	2.51339	2.00951	6.53e-116	7	CBR4
8.9e-248	0.322059	1.62184	1.29736	1.86e-243	7	TUBGCP2
1.85e-96	0.321926	6.21014	4.96812	3.87e-92	7	LDHA
8.48e-105	0.320165	2.52342	2.02121	1.78e-100	7	NOP56
1.54e-120	0.319979	2.9522	2.36495	3.21e-116	7	LSM6
4.23e-258	0.319775	1.70083	1.3627	8.86e-254	7	RSRC1
1.4e-278	0.319711	1.56767	1.25606	2.92e-274	7	ZMYM1
3.46e-167	0.318996	1.82756	1.46502	7.24e-163	7	TOMM40
0	0.318501	1.33592	1.07128	0	7	WDHD1
0	0.318379	1.26496	1.01446	0	7	MTFR2
0	0.317781	1.26545	1.01528	0	7	SPDL1
4.11e-204	0.317301	1.62435	1.30365	8.59e-200	7	RFC2
5.04e-273	0.317186	1.5646	1.2558	1.06e-268	7	MPHOSPH6
2.75e-186	0.316666	1.84803	1.48382	5.75e-182	7	RCC2
0	0.316637	1.31461	1.05555	0	7	CENPQ
9.43e-101	0.314853	42.4755	34.1475	1.97e-96	7	S100A2
7.47e-115	0.314617	5.08096	4.08542	1.56e-110	7	TMA7
2.64e-74	0.313008	3.0165	2.42817	5.53e-70	7	OCIAD2
0	0.312288	1.26721	1.02057	0	7	ERCC6L
6.34e-183	0.312011	1.67696	1.35082	1.33e-178	7	PLIN3
1.65e-107	0.311235	2.755	2.2204	3.45e-103	7	PRELID1
1.35e-125	0.311166	2.66378	2.14698	2.83e-121	7	DYNC1H1
8.62e-217	0.311021	1.63255	1.31595	1.8e-212	7	C7H19orf67
9.28e-281	0.310821	1.52988	1.23337	1.94e-276	7	PPIL1
0	0.30996	1.33929	1.08035	0	7	SKA2
0	0.30956	1.482	1.19581	0	7	PTMA
5.04e-105	0.309101	3.6965	2.98361	1.06e-100	7	COA3
0	0.308917	1.42376	1.14932	0	7	LBR
0	0.308682	1.466	1.18362	0	7	BRD8
1.83e-180	0.308556	1.77221	1.43097	3.83e-176	7	CHRAC1
6.22e-120	0.308374	2.75209	2.22246	1.3e-115	7	SRSF7
1.47e-127	0.308174	1.98835	1.60592	3.07e-123	7	TOMM5
9.94e-160	0.307348	1.79434	1.45005	2.08e-155	7	CISD3
4.86e-142	0.307298	2.00348	1.61912	1.02e-137	7	GOT2
2.02e-122	0.307131	2.92616	2.36506	4.22e-118	7	H2AFY
3.62e-190	0.306929	1.76155	1.42397	7.57e-186	7	CRYBG1
3.36e-244	0.306384	1.64852	1.3331	7.03e-240	7	POLE3
5.04e-285	0.304534	1.53797	1.2453	1.06e-280	7	ENSBTAG00000045937
8.6e-77	0.304433	2.32791	1.88505	1.8e-72	7	CYP26A1
7.62e-163	0.303887	1.88183	1.52441	1.59e-158	7	MRPL18
0	0.303755	1.31713	1.06706	0	7	RAD18
3.48e-90	0.303501	3.01637	2.44411	7.28e-86	7	PGAM1
0	0.302916	1.42068	1.15162	0	7	ASRGL1
1.61e-94	0.302729	6.49185	5.26306	3.36e-90	7	TAGLN2
9.83e-177	0.301879	5.35363	4.34284	2.06e-172	7	S100A8
2.04e-92	0.301554	3.84848	3.12257	4.27e-88	7	ENSBTAG00000047265
1.27e-153	0.301269	1.77284	1.43873	2.66e-149	7	RBM47
0	0.30119	1.26987	1.03061	0	7	CIP2A
6.56e-176	0.300817	1.75777	1.42694	1.37e-171	7	ALDH7A1
7.13e-94	0.300803	5.67799	4.60939	1.49e-89	7	ETHE1
2.85e-151	0.300801	1.94672	1.58035	5.97e-147	7	MZT2B
2.05e-123	0.299814	1.98479	1.61236	4.29e-119	7	EIF3B
0	0.299397	1.29785	1.05463	0	7	SAPCD2
4.25e-115	0.298665	6.48053	5.2687	8.89e-111	7	ATP5MG
8.74e-288	0.298438	1.48563	1.20802	1.83e-283	7	ACAD9
4.36e-271	0.298408	1.50683	1.22528	9.13e-267	7	SMS
2.9e-127	0.298376	1.99147	1.6194	6.08e-123	7	GRPEL1
3.6e-128	0.298188	2.41525	1.96425	7.53e-124	7	HNRNPR
0	0.297933	1.25354	1.01965	0	7	RECQL4
0	0.297901	1.31226	1.06744	0	7	PKMYT1
9.98e-194	0.297129	1.61625	1.31542	2.09e-189	7	EBP
2.48e-126	0.296764	2.28068	1.85665	5.19e-122	7	CCDC47
3.84e-119	0.296548	2.30332	1.87536	8.04e-115	7	TMED4
0	0.296289	1.35514	1.10355	0	7	CENPJ
2.36e-133	0.296269	2.26218	1.84222	4.94e-129	7	LSM5
6.03e-83	0.296258	4.49	3.65649	1.26e-78	7	ENSBTAG00000039289
5.43e-163	0.29605	1.86887	1.52216	1.14e-158	7	STIP1
0	0.295482	1.35498	1.10403	0	7	ZWILCH
9.97e-200	0.29527	1.60982	1.31187	2.09e-195	7	RFC5
7.78e-136	0.295195	2.25286	1.836	1.63e-131	7	HCFC1R1
1.61e-135	0.295116	1.9438	1.58421	3.36e-131	7	BPNT1
0	0.295058	1.34704	1.09789	0	7	CEP72
0	0.29483	1.45954	1.18977	0	7	CDC27
1.29e-153	0.294756	1.90815	1.55554	2.69e-149	7	PDZD11
7.38e-98	0.294638	2.26846	1.84942	1.54e-93	7	NDUFS3
0	0.294597	1.39345	1.13608	0	7	NUP37
2.13e-228	0.294538	1.55331	1.26646	4.46e-224	7	HPF1
2.72e-152	0.294313	2.10919	1.71996	5.69e-148	7	ROCK1
1.51e-101	0.293736	3.06362	2.49926	3.17e-97	7	PSMB2
6.27e-108	0.292833	3.00968	2.45679	1.31e-103	7	RNPS1
1.42e-96	0.292385	34.9139	28.509	2.98e-92	7	ENSBTAG00000054234
0	0.292298	1.33433	1.08962	0	7	POC1A
2.48e-98	0.291401	2.81496	2.30013	5.19e-94	7	NIPSNAP2
1.03e-78	0.28992	4.46334	3.65078	2.16e-74	7	UGT1A1
5.98e-135	0.289783	2.09669	1.71515	1.25e-130	7	OARD1
3.78e-114	0.289369	2.20129	1.80122	7.91e-110	7	UBE2M
6.11e-111	0.289283	3.42708	2.80441	1.28e-106	7	P4HB
8e-123	0.289096	2.49952	2.04565	1.67e-118	7	PPP1CB
3.06e-121	0.288936	2.93318	2.40083	6.4e-117	7	TPM3
4.97e-104	0.288553	3.5304	2.89042	1.04e-99	7	SEM1
1.89e-106	0.287214	2.53386	2.07646	3.95e-102	7	PNRC2
1.23e-154	0.287153	1.72292	1.41197	2.57e-150	7	IDI1
0	0.286886	1.44407	1.18366	0	7	NT5DC2
5.23e-97	0.286627	3.63562	2.98054	1.09e-92	7	HNRNPH1
1.12e-156	0.286309	1.66255	1.36328	2.35e-152	7	GALK1
5.84e-141	0.285936	2.19666	1.80172	1.22e-136	7	IDH2
0	0.285149	1.3337	1.09451	0	7	TEX30
1.77e-88	0.285109	4.89795	4.01965	3.7e-84	7	SQOR
1.38e-93	0.284396	2.66542	2.18853	2.89e-89	7	MRPL12
1.14e-123	0.284231	1.96038	1.60983	2.39e-119	7	PARP1
1.15e-89	0.283786	2.70054	2.21832	2.4e-85	7	POLR2L
9.24e-95	0.283745	4.60166	3.78006	1.93e-90	7	ATP5PO
7.67e-41	0.282367	22.0609	18.1393	1.61e-36	7	ACTG1
2.23e-120	0.280142	2.24118	1.84563	4.67e-116	7	NUDC
0	0.280073	1.41814	1.16791	0	7	XRCC1
8.4e-93	0.279961	3.09112	2.54589	1.76e-88	7	GSR
0	0.279691	1.37227	1.13043	0	7	YIF1B
5.21e-94	0.279263	3.06946	2.52928	1.09e-89	7	NDUFA10
3.01e-67	0.278855	11.9056	9.81314	6.29e-63	7	BSG
1.13e-158	0.278794	1.54164	1.27075	2.36e-154	7	HAT1
7.91e-193	0.278415	1.63208	1.34564	1.65e-188	7	PAGR1
7.14e-97	0.278358	3.91619	3.22901	1.49e-92	7	NDUFA7
3.14e-178	0.278022	1.65903	1.36824	6.57e-174	7	SRRT
1e-142	0.277576	1.89301	1.56169	2.1e-138	7	PPIH
4.28e-89	0.277249	3.17662	2.62123	8.95e-85	7	EDF1
0	0.276664	1.27154	1.04965	0	7	ATAD2.1
1.37e-67	0.276444	2.38667	1.97049	2.87e-63	7	CST6
0	0.276372	1.31968	1.08961	0	7	ZGRF1
5.01e-106	0.275664	2.55146	2.10769	1.05e-101	7	PPP1CA
7.04e-139	0.275353	2.04634	1.69079	1.47e-134	7	MANF
2.26e-99	0.275062	2.54925	2.10674	4.73e-95	7	CLCA2
3.6e-237	0.274729	1.51076	1.2488	7.54e-233	7	PPP5C
1.23e-121	0.273914	2.16062	1.78699	2.57e-117	7	PPP1CC
[truncated: 4,815 more rows]

## Sheet: Table S4
Table S4. Marker genes for each cell cluster of human stomach.
p valule	avg_log2FC	The expression level of the gene is detected in current cell cluster	The expression level of the gene is detected in other cell clusters	Adjusted p value	Cell cluster	Gene
0	3.70625	37.9837	2.91007	0	0	APOD
0	3.57853	22.1572	1.85469	0	0	MFAP5
0	3.2934	89.7966	9.15899	0	0	MGP
0	3.25481	14.7725	1.5476	0	0	CFD
0	2.73354	10.9372	1.64448	0	0	MEDAG
0	2.71001	27.9174	4.26659	0	0	S100A4
0	2.62197	32.1208	5.21789	0	0	LINC00152
0	2.62027	13.0428	2.12126	0	0	C3
0	2.55098	8.14086	1.38915	0	0	IGFBP6
0	2.55038	16.324	2.78668	0	0	TNFAIP6
0	2.50382	11.051	1.94839	0	0	HAS2
0	2.50049	72.0228	12.7277	0	0	DCN
0	2.46407	31.4617	5.70194	0	0	LUM
0	2.45381	9.16804	1.67342	0	0	DPT
0	2.40937	17.138	3.22602	0	0	GEM
0	2.36808	10.4771	2.02946	0	0	MT1A
0	2.29274	9.09488	1.85615	0	0	PTGDS
0	2.28875	9.57314	1.95917	0	0	NNMT
0	2.28566	18.397	3.77307	0	0	THBS1
0	2.21676	9.19685	1.97847	0	0	GSN
0	2.20579	12.1906	2.6425	0	0	IGFBP7
0	2.12442	8.02569	1.84064	0	0	C1R
0	2.1016	5.88026	1.3701	0	0	GPNMB
0	2.09846	8.19699	1.91406	0	0	EFEMP1
0	2.09714	6.73022	1.57299	0	0	C7
0	2.06878	9.17947	2.18803	0	0	SERPING1
0	2.06761	16.779	4.00271	0	0	IL6
0	2.05512	28.9084	6.95621	0	0	ANXA1
0	2.05143	53.6918	12.9529	0	0	TXN
0	2.04322	17.7269	4.30092	0	0	PLA2G2A
0	2.03398	11.8869	2.90254	0	0	CTSL
0	2.00372	11.3682	2.83473	0	0	MIR4435-2HG
0	1.98266	10.4965	2.65585	0	0	HMOX1
0	1.9715	7.27274	1.85446	0	0	C1S
0	1.95741	5.2035	1.33985	0	0	PTX3
0	1.93855	7.39829	1.93005	0	0	CCDC80
0	1.92953	4.94826	1.29899	0	0	SERPINF1
0	1.92558	7.80997	2.05585	0	0	NR4A3
0	1.9187	64.1209	16.9596	0	0	CCL2
0	1.90386	84.238	22.5108	0	0	MT2A
0	1.89187	32.9696	8.88391	0	0	TIMP1
0	1.86167	9.04402	2.48853	0	0	S100A13
0	1.85963	38.0438	10.4829	0	0	SOD2
0	1.79661	6.92958	1.99468	0	0	BDKRB1
0	1.73677	6.78419	2.03554	0	0	TIMP2
0	1.73455	28.8556	8.67119	0	0	MT1X
0	1.7254	26.8211	8.11107	0	0	CXCL2
0	1.72223	13.6126	4.1257	0	0	CXCL1
0	1.69253	8.42916	2.60785	0	0	SPARCL1
0	1.68799	4.77248	1.48118	0	0	CFH
0	1.68685	10.9416	3.39849	0	0	PTGS2
0	1.66905	4.87527	1.53308	0	0	GFPT2
0	1.66822	15.8351	4.98238	0	0	TCEB1
0	1.64388	7.99994	2.55994	0	0	UAP1
0	1.60996	8.64284	2.83147	0	0	FBLN1
0	1.60232	4.42829	1.45844	0	0	HSPB8
0	1.59348	6.01781	1.99413	0	0	C11orf96
0	1.58422	14.9682	4.99199	0	0	EMP1
0	1.57293	11.1354	3.74291	0	0	EIF1B
0	1.56345	37.3688	12.6434	0	0	HSPE1
0	1.54169	32.6758	11.2236	0	0	S100A10
0	1.53426	5.96585	2.05975	0	0	RND3
0	1.50661	6.74145	2.37257	0	0	ICAM1
8.48932e-192	1.49734	8.7387	3.0953	2.62201e-187	0	MT1M
0	1.48354	6.21093	2.2211	0	0	SERPINE1
2.71633e-294	1.46591	6.18357	2.23849	8.38965e-290	0	UGDH
2.24427e-286	1.46129	6.03835	2.19294	6.93165e-282	0	TIMP3
8.23155e-300	1.45819	7.02069	2.55517	2.5424e-295	0	MGST1
0	1.45498	4.34536	1.58501	0	0	KLHL21
0	1.44837	38.3205	14.0419	0	0	S100A6
0	1.44523	6.18138	2.27002	0	0	OGN
6.02947e-289	1.43368	8.38896	3.10548	1.86226e-284	0	CLU
5.1766e-288	1.42698	4.53481	1.68654	1.59884e-283	0	CYBRD1
1.74914e-301	1.42563	4.58784	1.70786	5.40239e-297	0	TFPI2
4.59099e-298	1.42264	4.21637	1.57283	1.41797e-293	0	AKR1C1
0	1.4198	4.40855	1.64776	0	0	IL1R1
0	1.39897	14.4193	5.46779	0	0	IER3
4.43813e-290	1.39649	4.8679	1.84908	1.37076e-285	0	FTLP3
0	1.38741	3.94788	1.50908	0	0	GJA1
2.42332e-278	1.38526	6.46529	2.47505	7.48466e-274	0	MYC
0	1.37948	27.2134	10.4597	0	0	IFITM3
0	1.3721	4.01791	1.55224	0	0	HSPE1P2
0	1.3677	26.3376	10.2061	0	0	VIM
3.15853e-287	1.36582	4.04396	1.56911	9.75544e-283	0	EGR3
0	1.35649	4.4058	1.7206	0	0	MMP2
0	1.35642	21.7458	8.49287	0	0	S100A11
1.83238e-279	1.35149	7.14967	2.80187	5.6595e-275	0	FSTL1
8.5675e-278	1.34648	5.95875	2.34328	2.64616e-273	0	MAT2A
3.57091e-264	1.31224	6.21831	2.50407	1.10291e-259	0	FN1
5.20329e-232	1.31136	5.34612	2.15418	1.60709e-227	0	PLAC9
0	1.30739	18.5242	7.48476	0	0	RGS2
3.09475e-220	1.30443	6.1049	2.47176	9.55843e-216	0	VEGFA
1.23227e-262	1.28762	6.1117	2.50351	3.80598e-258	0	INSIG1
0	1.26013	72.0134	30.066	0	0	CXCL8
0	1.24583	11.0901	4.67631	0	0	CREM
0	1.23452	12.2295	5.19733	0	0	LDHA
3.54527e-215	1.22372	4.76363	2.03968	1.09499e-210	0	CXCL12
8.06639e-214	1.20581	4.60737	1.99741	2.49139e-209	0	IL6ST
1.01849e-200	1.19662	4.71707	2.05803	3.1457e-196	0	CLEC2B
8.78713e-210	1.17908	4.50651	1.99022	2.71399e-205	0	ATP13A3
1.55683e-195	1.1783	3.97542	1.75662	4.80843e-191	0	CRABP2
0	1.16888	78.9956	35.1346	0	0	FTL
1.17841e-198	1.15241	7.17173	3.22637	3.63963e-194	0	MAP1LC3B
1.51013e-204	1.15013	4.07723	1.83714	4.6642e-200	0	IGFBP4
9.81124e-293	1.13408	6.50295	2.96292	3.0303e-288	0	CD44
4.26733e-199	1.13128	5.72425	2.61318	1.31801e-194	0	TNFRSF12A
1.31177e-175	1.13	4.27436	1.95303	4.05152e-171	0	CHMP1B
4.57966e-297	1.12342	13.4427	6.17027	1.41447e-292	0	CYCS
8.47904e-160	1.12034	4.94361	2.27399	2.61884e-155	0	DDX21
1.75396e-190	1.10557	5.35756	2.48977	5.41729e-186	0	GPRC5A
2.66997e-176	1.09795	6.96573	3.25424	8.24646e-172	0	SOCS3
1.74632e-168	1.09692	4.34013	2.02907	5.3937e-164	0	PEA15
3.04593e-159	1.0621	24.1405	11.5618	9.40766e-155	0	MT1E
0	1.05933	12.3524	5.92736	0	0	IFITM2
2.22036e-145	1.05616	4.42248	2.12682	6.85781e-141	0	BAG3
7.84874e-279	1.05532	12.4781	6.00434	2.42416e-274	0	SNHG5
3.50332e-173	1.04496	4.29807	2.0831	1.08203e-168	0	ABI3BP
1.46079e-142	1.02485	3.82337	1.87904	4.51179e-138	0	ELOVL5
4.67407e-198	0.992046	7.68043	3.86145	1.44363e-193	0	NAMPT
5.98433e-135	0.990064	5.42248	2.72998	1.84832e-130	0	RP4-765C7.2
0	0.984926	15.6856	7.92519	0	0	CXCL3
0	0.984616	29.2435	14.7785	0	0	LGALS1
8.002e-168	0.970845	6.01179	3.06726	2.4715e-163	0	CD55
1.66079e-89	0.963497	5.61275	2.87829	5.1295e-85	0	IGFBP5
4.28447e-175	0.962918	10.4742	5.37344	1.3233e-170	0	PRDX1
2.26218e-119	0.948317	5.88768	3.05121	6.98697e-115	0	RTN4
4.74608e-117	0.941989	6.2304	3.24301	1.46587e-112	0	MFAP4
1.16842e-237	0.935569	13.4228	7.01794	3.60877e-233	0	ANXA2
5.87057e-87	0.927226	5.16387	2.71552	1.81318e-82	0	KLF4
6.82876e-121	0.921635	5.57413	2.94264	2.10913e-116	0	EMP3
5.13159e-95	0.912561	4.91305	2.61001	1.58494e-90	0	RAB7A
2.22403e-81	0.907597	27.8144	14.8271	6.86914e-77	0	MT1G
1.84469e-143	0.899137	7.54637	4.04642	5.69751e-139	0	RP11-761N21.2
5.9729e-115	0.898629	6.09011	3.26671	1.84479e-110	0	MT-TW
8.50183e-113	0.897019	7.31766	3.92955	2.62588e-108	0	CD59
5.64542e-129	0.894982	7.50298	4.03476	1.74365e-124	0	CDKN1A
1.57445e-116	0.888246	4.61385	2.49272	4.86285e-112	0	PRNP
7.0609e-103	0.885589	4.48521	2.4277	2.18083e-98	0	RPL26P19
1.93871e-143	0.879657	6.83692	3.71584	5.98791e-139	0	IFI27
1.11458e-106	0.875086	5.05025	2.75351	3.44249e-102	0	RPL39P3
2.52821e-123	0.873115	6.67098	3.64213	7.80863e-119	0	AC090498.1
7.38126e-138	0.869035	9.66974	5.29431	2.27977e-133	0	SEC61G
2.76994e-129	0.85965	9.03881	4.98116	8.55525e-125	0	EIF4A3
6.08053e-135	0.859508	8.95076	4.93313	1.87803e-130	0	HSPH1
1.00226e-230	0.855034	18.9632	10.4838	3.09559e-226	0	CD63
9.07734e-88	0.848383	4.36577	2.42478	2.80363e-83	0	GLA
3.15277e-88	0.83661	6.34909	3.55522	9.73763e-84	0	NPC2
2.2448e-120	0.834549	8.29976	4.65416	6.93329e-116	0	POMP
2.50603e-170	0.822022	14.9568	8.46032	7.74013e-166	0	RPL36AL
1.12715e-128	0.812984	8.54864	4.86591	3.48131e-124	0	ID2
1.02357e-131	0.802208	5.03886	2.88964	3.16141e-127	0	PLAUR
6.77183e-89	0.782349	3.86439	2.24683	2.09155e-84	0	IFI16
1.00867e-78	0.774912	5.98281	3.4965	3.11538e-74	0	LGALS3
4.53699e-85	0.771127	7.8482	4.59873	1.40129e-80	0	SH3BGRL3
4.09368e-63	0.764942	5.20068	3.06048	1.26437e-58	0	CD99
3.29847e-99	0.760663	10.2107	6.02664	1.01877e-94	0	TOMM7
3.24744e-147	0.753588	11.9403	7.0821	1.003e-142	0	RP11-543P15.1
0	0.753371	36.6715	21.7541	0	0	EIF1
0	0.749168	76.7495	45.6619	0	0	B2M
3.90303e-65	0.745835	5.32187	3.17356	1.20549e-60	0	RPS4Y1
8.14876e-63	0.729603	4.95333	2.98721	2.51683e-58	0	ERRFI1
4.10403e-57	0.723154	3.92945	2.38035	1.26757e-52	0	PFDN2
2.14072e-100	0.72143	10.2442	6.2131	6.61184e-96	0	SUB1
5.93238e-102	0.719107	7.64781	4.64584	1.83227e-97	0	SDCBP
7.36514e-75	0.716855	7.27731	4.42768	2.2748e-70	0	ZFP36L1
7.17135e-89	0.710993	5.5067	3.36404	2.21494e-84	0	PLIN2
4.30604e-87	0.703619	4.33806	2.6637	1.32996e-82	0	SLC2A3
6.06943e-85	0.703344	4.11473	2.52705	1.8746e-80	0	NR4A2
2.34004e-106	0.701907	12.1673	7.47995	7.22743e-102	0	HSPD1
1.52494e-51	0.69676	4.16464	2.5694	4.70993e-47	0	RP11-92K2.2
2.40322e-98	0.689495	10.6764	6.62012	7.42258e-94	0	SELK
1.5046e-52	0.686778	6.63925	4.12457	4.64711e-48	0	RPS27L
6.79609e-92	0.686017	9.30251	5.78214	2.09904e-87	0	LAPTM4A
4.96889e-92	0.669841	13.973	8.78309	1.53469e-87	0	CST3
5.14939e-43	0.665933	4.3754	2.75773	1.59044e-38	0	AMD1
4.61678e-52	0.664309	7.15247	4.51314	1.42594e-47	0	ID3
0	0.663261	60.6723	38.3115	0	0	TMSB10
2.24354e-46	0.661765	4.24343	2.68229	6.9294e-42	0	AC016739.2
2.64421e-69	0.653335	7.81675	4.96996	8.1669e-65	0	SOX4
5.1338e-46	0.651631	4.06652	2.58859	1.58563e-41	0	YWHAG
1.44743e-75	0.649561	9.57995	6.10697	4.47052e-71	0	TCEAL9
9.53771e-84	0.647528	8.289	5.29148	2.94582e-79	0	NFKBIA
9.54735e-62	0.644566	8.44642	5.40305	2.94879e-57	0	SHFM1
1.76294e-70	0.634044	7.31005	4.71036	5.445e-66	0	ANXA5
1.79058e-139	0.625812	17.2568	11.1834	5.5304e-135	0	NPM1
5.79203e-64	0.625714	8.80519	5.70663	1.78893e-59	0	ITM2B
2.41613e-126	0.624569	14.7988	9.59873	7.46247e-122	0	HSPA8
1.95737e-70	0.623243	9.21894	5.98503	6.04552e-66	0	USMG5
6.19752e-126	0.623219	15.9673	10.3663	1.91417e-121	0	ZFAS1
9.79822e-53	0.622684	5.73348	3.72368	3.02628e-48	0	SFPQ
9.27887e-45	0.62199	6.41076	4.16554	2.86587e-40	0	GADD45B
4.59848e-38	0.621862	5.04857	3.28072	1.42029e-33	0	ATP6V0E1
5.99346e-51	0.619066	6.2849	4.09205	1.85114e-46	0	UBE2D3
8.70428e-171	0.615885	18.1998	11.8759	2.6884e-166	0	MTATP6P1
2.18879e-45	0.611758	5.29528	3.46522	6.7603e-41	0	RP11-475C16.1
0	0.609733	10.8108	7.08448	0	0	S100A8
1.37566e-47	0.608593	5.48081	3.59451	4.24885e-43	0	TPM4
4.89714e-74	0.606912	4.65157	3.05422	1.51253e-69	0	ATP1B3
2.7662e-46	0.601121	6.81105	4.49013	8.54369e-42	0	ARF4
1.21404e-91	0.599361	11.6396	7.68268	3.74967e-87	0	HSPA1B
8.3587e-73	0.596167	9.66587	6.39406	2.58167e-68	0	SKP1
5.15426e-44	0.5894	6.36783	4.23218	1.59194e-39	0	SLC38A2
6.10288e-52	0.587118	6.33309	4.21575	1.88494e-47	0	MCL1
5.83557e-39	0.584003	6.91832	4.61528	1.80238e-34	0	POLR2L
3.24528e-41	0.58332	5.36386	3.57998	1.00234e-36	0	CTD-2287O16.1
5.30249e-50	0.578699	7.95913	5.32917	1.63773e-45	0	NDUFS5
7.78672e-46	0.575241	8.32281	5.58605	2.40501e-41	0	EGR1
1.40265e-26	0.573219	3.97551	2.672	4.33222e-22	0	ZFAND5
1.06314e-37	0.57237	4.61242	3.10191	3.28362e-33	0	RPL23AP42
6.55896e-29	0.567712	4.7057	3.17487	2.0258e-24	0	MGST3
1.33989e-28	0.566419	4.87384	3.29126	4.13837e-24	0	SNU13
6.81525e-212	0.559614	31.3723	21.2856	2.10496e-207	0	RPL23A
9.07828e-41	0.557618	6.65413	4.52097	2.80392e-36	0	SNRPG
1.41467e-134	0.542961	22.5844	15.501	4.36935e-130	0	HSPA1A
1.05018e-52	0.541104	12.0956	8.31264	3.24359e-48	0	PFDN5
2.06801e-54	0.540545	10.054	6.91223	6.38725e-50	0	OST4
4.33965e-254	0.534841	7.75096	5.34998	1.34035e-249	0	BCL2A1
0	0.534784	107.159	73.9676	0	0	RPS27
1.85347e-24	0.533608	6.61575	4.57032	5.72463e-20	0	SAP18
3.08796e-33	0.533039	4.54451	3.1407	9.53748e-29	0	PNRC1
3.12844e-60	0.532051	10.8125	7.47759	9.66249e-56	0	RAN
1.37486e-60	0.527281	12.8529	8.91814	4.24638e-56	0	COX6C
3.86854e-41	0.526564	5.25365	3.64712	1.19484e-36	0	LMNA
5.50979e-49	0.517889	8.94874	6.24974	1.70175e-44	0	UBL5
2.84303e-217	0.516745	38.8476	27.1524	8.78099e-213	0	RPL41
6.4752e-43	0.51302	5.76007	4.03639	1.99993e-38	0	SQSTM1
1.85394e-32	0.509417	8.38057	5.8874	5.72608e-28	0	COMMD6
3.36364e-28	0.508704	4.53463	3.18718	1.0389e-23	0	RP11-425L10.1
7.59422e-30	0.508684	4.25388	2.98989	2.34555e-25	0	PTP4A1
1.41817e-24	0.495824	6.01551	4.26594	4.38017e-20	0	SLIRP
1.54012e-30	0.491768	7.46493	5.30871	4.75682e-26	0	SEC61B
1.42681e-32	0.489174	6.48539	4.6204	4.40684e-28	0	RP11-234A1.1
1.14574e-31	0.484406	4.3979	3.14358	3.53873e-27	0	RPL7P1
4.1872e-19	0.483117	5.02648	3.5961	1.29326e-14	0	MRPL33
0	0.481257	7.88175	5.64612	0	0	S100A9
1.41077e-71	0.48103	13.7001	9.81563	4.35732e-67	0	NDUFA4
2.61809e-45	0.476108	10.696	7.68954	8.08624e-41	0	DDX5
2.82833e-86	0.473732	14.8299	10.679	8.73557e-82	0	RPL22
1.24179e-141	0.473057	29.5998	21.3248	3.83539e-137	0	RPL24
1.38896e-82	0.469715	16.1762	11.681	4.28994e-78	0	ATP5E
6.82942e-72	0.462804	14.7491	10.7015	2.10934e-67	0	PPIA
2.26637e-13	0.461965	4.4047	3.1978	6.9999e-09	0	ATP5H
2.56167e-62	0.460581	15.2955	11.1152	7.91199e-58	0	UBA52
1.11965e-195	0.45961	48.7101	35.4211	3.45815e-191	0	RPL35A
2.42076e-16	0.459156	5.06015	3.68081	7.47677e-12	0	YBX1
8.21632e-24	0.455788	5.3946	3.93327	2.53769e-19	0	TBCA
1.2655e-278	0.448783	41.1111	30.1205	3.90863e-274	0	FTH1
1.06976e-78	0.447254	18.4698	13.5465	3.30406e-74	0	FAU
5.15642e-116	0.443325	24.7581	18.2081	1.59261e-111	0	RPL38
1.12867e-159	0.439504	38.3694	28.2931	3.48601e-155	0	RPL37
5.53223e-160	0.437867	36.522	26.9615	1.70868e-155	0	RPS25
1.82347e-203	0.437174	59.9355	44.2672	5.63196e-199	0	RPL21
9.20977e-27	0.436438	19.0498	14.077	2.84453e-22	0	ZFP36
2.47852e-14	0.433422	5.2019	3.85203	7.65515e-10	0	DAD1
2.00452e-61	0.42768	16.0431	11.9273	6.19115e-57	0	RPL14
5.16612e-22	0.421783	4.96198	3.70412	1.59561e-17	0	HNRNPH3
1.46947e-148	0.421037	18.4125	13.7521	4.53862e-144	0	SAT1
3.02844e-27	0.41893	8.36728	6.25855	9.35364e-23	0	COX7B
2.02173e-59	0.418916	18.1138	13.5489	6.24433e-55	0	SERF2
3.69148e-21	0.415787	3.98751	2.98908	1.14015e-16	0	TUBA1C
2.62185e-15	0.414012	6.27287	4.708	8.09786e-11	0	SOD1
3.78974e-15	0.412768	6.05045	4.54498	1.1705e-10	0	PPP1R15A
1.92473e-33	0.406124	10.5119	7.93278	5.94473e-29	0	TMA7
2.93924e-09	0.383629	4.07238	3.12151	9.07815e-05	0	C4orf3
9.80626e-11	0.380779	4.68198	3.59587	3.02876e-06	0	HNRNPH1
2.79072e-13	0.380704	4.40195	3.38097	8.61941e-09	0	NCL
1.08408e-104	0.375653	32.3302	24.9188	3.34829e-100	0	RPS13
1.77752e-21	0.370404	6.80402	5.26335	5.49006e-17	0	TAGLN2
1.01949e-18	0.36789	5.64653	4.37558	3.14881e-14	0	NR4A1
2.40657e-14	0.367878	4.10694	3.18256	7.43293e-10	0	RPS27AP16
8.67671e-98	0.364968	29.6159	22.9963	2.67989e-93	0	RPL26
1.38208e-10	0.362692	6.65974	5.17936	4.2687e-06	0	NDUFB1
2.06328e-26	0.360196	9.32705	7.26632	6.37264e-22	0	HNRNPA2B1
5.28268e-18	0.359341	6.05166	4.7174	1.63161e-13	0	RP11-466H18.1
8.9376e-13	0.351947	6.78615	5.31713	2.76047e-08	0	TMEM258
1.78801e-35	0.337245	16.3204	12.9185	5.52244e-31	0	UBC
5.46799e-13	0.33271	6.03045	4.78844	1.68884e-08	0	MYL12A
3.8524e-16	0.329426	7.19975	5.72994	1.18985e-11	0	DUSP1
9.18564e-15	0.326356	4.23378	3.37665	2.83708e-10	0	LITAF
2.86801e-14	0.323837	9.20882	7.35732	8.85815e-10	0	UQCRB
9.34517e-101	0.322567	40.4918	32.3791	2.88635e-96	0	TPT1
2.80125e-20	0.322021	9.34191	7.47305	8.65193e-16	0	COX7A2
1.17438e-98	0.32201	38.6169	30.8917	3.62719e-94	0	RPL32
4.32736e-09	0.307467	5.48856	4.43508	0.000133655	0	EIF4G2
2.85318e-117	0.306889	52.1588	42.1643	8.81233e-113	0	RPL31
2.23558e-16	0.303955	7.64651	6.19389	6.90482e-12	0	HSPA5
1.75791e-11	0.302222	6.46293	5.24145	5.42948e-07	0	HNRNPC
6.01409e-38	0.299802	13.0755	10.6221	1.85751e-33	0	RPL9P9
2.78844e-65	0.299317	25.6544	20.8477	8.61237e-61	0	RPL27
1.21306e-94	0.297453	42.5994	34.6626	3.74666e-90	0	RPL30
5.65829e-09	0.297235	6.3325	5.15346	0.000174762	0	COX6B1
5.75207e-120	0.296802	68.2384	55.5498	1.77658e-115	0	RPL34
1.47872e-37	0.291277	12.3798	10.1165	4.56717e-33	0	CALM2
2.07117e-45	0.286787	19.3232	15.8397	6.39701e-41	0	RPS26
5.00576e-29	0.285937	13.5171	11.0869	1.54608e-24	0	MT-ND4L
4.45024e-87	0.28334	32.791	26.944	1.3745e-82	0	RPL39
3.09079e-47	0.274726	8.56785	7.08225	9.5462e-43	0	COL1A1
3.19824e-72	0.272278	37.0808	30.7033	9.87808e-68	0	MT-ND1
2.39859e-24	0.270369	14.1829	11.7591	7.40828e-20	0	NACA
3.78443e-31	0.268647	14.8826	12.354	1.16886e-26	0	HSP90AB1
4.84375e-44	0.268452	25.1989	20.9203	1.49604e-39	0	RPL36
2.18853e-11	0.262868	9.76594	8.13922	6.75949e-07	0	H2AFZ
1.85794e-09	0.258444	3.9348	3.28945	5.73842e-05	0	RPL13AP5
1.38714e-32	0.25823	19.0682	15.9432	4.28433e-28	0	MYL6
5.48118e-16	0.25379	10.9845	9.21261	1.69292e-11	0	BTF3
0	4.72107	1049.89	39.8071	0	1	PGA5
0	4.08002	1833.71	108.423	0	1	PGC
0	3.31779	13.8644	1.39042	0	1	CHIA
0	3.2127	34.6214	3.73444	0	1	PGA3
0	3.20507	1540.28	167.024	0	1	LIPF
0	2.89006	18.5355	2.50039	0	1	REG1A
0	2.58368	14.5909	2.43398	0	1	CXCL17
0	2.38826	6.72717	1.28497	0	1	NBPF12
0	2.34075	11.3324	2.23711	0	1	AZGP1
0	2.13222	8.2643	1.88514	0	1	PDIA2
0	1.77575	5.38184	1.57173	0	1	KCNE2
0	1.63432	40.4481	13.0292	0	1	MT1G
0	1.63167	14.8641	4.79684	0	1	MUC1
0	1.61404	4.84145	1.58161	0	1	ERO1B
0	1.56899	4.77671	1.60996	0	1	AKR7A3
0	1.53898	3.65903	1.25918	0	1	GPT2
0	1.49805	9.74661	3.45062	0	1	CD24
0	1.46084	5.95784	2.16437	0	1	METTL7A
0	1.40468	3.07756	1.1624	0	1	FMO5
0	1.36266	3.07407	1.1954	0	1	LEPR
0	1.35879	4.47675	1.74553	0	1	CA9
0	1.25595	11.1109	4.65234	0	1	GLUL
0	1.22695	26.3566	11.2601	0	1	MT1E
0	1.21635	99.6686	42.8945	0	1	MT-ND3
0	1.20215	7.54784	3.28049	0	1	XBP1
0	1.12603	10.4062	4.76786	0	1	NEAT1
0	1.09152	3.4976	1.64131	0	1	DCXR
0	1.07986	22.2197	10.5116	0	1	CYSTM1
0	1.07928	7.42326	3.51317	0	1	P4HB
1.88155e-232	0.987799	3.34725	1.68784	5.81136e-228	1	CDK5RAP3
0	0.976672	13.3053	6.76111	0	1	EEF2
1.82214e-256	0.972375	4.43821	2.26201	5.62785e-252	1	MT1F
0	0.966407	9.69746	4.96296	0	1	SSR4
0	0.959365	80.1808	41.2356	0	1	MT-ND2
0	0.954809	16.3702	8.44556	0	1	CST3
2.34369e-286	0.941317	3.03449	1.58023	7.23873e-282	1	KIAA1324
1.68932e-211	0.899239	3.29563	1.76702	5.21763e-207	1	STARD10
7.06422e-176	0.887449	3.87308	2.09367	2.18185e-171	1	MT1H
2.06375e-231	0.874053	2.8701	1.56596	6.37409e-227	1	EPN1
4.60669e-213	0.870312	3.18983	1.74493	1.42282e-208	1	SEC61A1
1.51347e-225	0.859274	4.67504	2.57702	4.67451e-221	1	IGFBP2
9.28626e-284	0.849602	6.23853	3.462	2.86815e-279	1	MT1M
1.70945e-217	0.830802	3.65324	2.05391	5.2798e-213	1	FMOD
2.20879e-190	0.827455	2.92666	1.64924	6.82207e-186	1	SELENBP1
1.7008e-208	0.793152	4.32966	2.49857	5.2531e-204	1	CTSD
9.87887e-171	0.77685	3.0728	1.7934	3.05119e-166	1	BRI3
1.91987e-138	0.749686	3.22073	1.91547	5.9297e-134	1	SNHG25
2.86778e-177	0.745848	3.93438	2.34614	8.85741e-173	1	GLTSCR2
1.08055e-204	0.729335	8.05777	4.8603	3.33739e-200	1	GNAS
0	0.729275	17.1965	10.3731	0	1	MT1X
2.25404e-152	0.694334	3.03033	1.87273	6.96182e-148	1	RRBP1
8.87244e-144	0.693154	3.05553	1.88984	2.74034e-139	1	SMIM22
1.18396e-124	0.668091	3.27462	2.06085	3.65677e-120	1	CAPN2
9.40119e-285	0.65506	79.3081	50.3645	2.90365e-280	1	MT-CYB
1.8651e-137	0.653624	3.24039	2.05986	5.76055e-133	1	VSIG2
1.62941e-114	0.633319	3.32174	2.1415	5.0326e-110	1	SERPINB1
3.16544e-138	0.630196	2.99721	1.93646	9.77678e-134	1	SLC12A2
4.16301e-155	0.615891	3.40652	2.22285	1.28579e-150	1	CKB
7.9428e-126	0.609109	3.41646	2.23984	2.45321e-121	1	HDLBP
3.31286e-243	0.580287	67.6853	45.27	1.02321e-238	1	MT-CO2
1.35634e-129	0.574492	5.08898	3.41737	4.1892e-125	1	SERP1
1.99719e-100	0.545225	2.83455	1.94247	6.16853e-96	1	ADI1
2.33331e-90	0.534491	3.336	2.30318	7.20666e-86	1	PABPC4
3.17e-97	0.530552	3.30026	2.28474	9.79085e-93	1	PRDX4
1.25494e-103	0.525589	4.39974	3.05639	3.87601e-99	1	CCNI
3.88219e-207	0.524269	7.54225	5.24421	1.19905e-202	1	CLDN18
3.04861e-83	0.518198	3.44741	2.40713	9.41594e-79	1	NUPR1
2.92503e-124	0.486544	9.14617	6.52792	9.03424e-120	1	TMBIM6
1.0838e-80	0.485128	3.2927	2.35242	3.34742e-76	1	ERP29
3.19577e-85	0.483747	2.88002	2.05955	9.87045e-81	1	ATP5D
5.2457e-83	0.46624	21.9315	15.8751	1.62019e-78	1	MALAT1
4.25268e-75	0.438852	3.10527	2.29083	1.31348e-70	1	JTB
3.68625e-58	0.43208	3.03435	2.24904	1.13853e-53	1	MPC2
1.11508e-101	0.424025	4.43263	3.30383	3.44403e-97	1	HERPUD1
3.42116e-178	0.410783	105.224	79.151	1.05666e-173	1	MT-ATP6
1.12632e-59	0.404437	3.07555	2.32368	3.47877e-55	1	ATP1B1
1.21252e-91	0.402751	3.87208	2.9289	3.74498e-87	1	SGK1
1.84103e-79	0.401186	5.4179	4.10263	5.68621e-75	1	CIRBP
1.94652e-81	0.401155	6.71378	5.08402	6.01201e-77	1	EEF1D
6.42758e-114	0.400896	3.54852	2.68761	1.98522e-109	1	TSC22D3
0	0.362466	9.22153	7.17282	0	1	PSCA
6.47011e-66	0.336218	5.69947	4.51464	1.99836e-61	1	TMEM59
1.00973e-38	0.326585	3.00533	2.39651	3.11865e-34	1	CYB5A
9.55346e-56	0.310732	4.27507	3.4467	2.95068e-51	1	PRDX5
1.31507e-69	0.297924	4.66772	3.79683	4.06174e-65	1	ANXA10
3.79281e-42	0.297576	3.01771	2.45526	1.17145e-37	1	TMED9
9.58689e-43	0.277652	3.22588	2.66114	2.96101e-38	1	CANX
6.59217e-48	0.259374	4.69145	3.91948	2.03606e-43	1	KRT18
0	2.29395	28.276	5.76594	0	2	COL3A1
0	2.24778	38.6165	8.13062	0	2	COL1A2
0	2.21941	9.94316	2.13509	0	2	POSTN
0	2.10728	22.2027	5.15289	0	2	COL1A1
0	1.89012	23.9253	6.45468	0	2	SPARC
0	1.74553	5.67102	1.69124	0	2	GPC3
0	1.73801	9.35172	2.80349	0	2	ID1
0	1.69968	17.5081	5.38997	0	2	RPL10P9
0	1.66861	4.3657	1.37326	0	2	DLK1
0	1.59602	6.7545	2.23431	0	2	COL5A1
0	1.56781	8.05026	2.71552	0	2	OLFML3
0	1.51428	6.42504	2.24922	0	2	TNC
0	1.49124	6.29639	2.23967	0	2	PTN
0	1.46272	5.66879	2.05668	0	2	GPC6
0	1.43024	30.8036	11.4303	0	2	FOSB
0	1.42143	4.63237	1.72945	0	2	ISLR
0	1.36247	10.4294	4.05617	0	2	ID3
0	1.36173	32.2332	12.5424	0	2	DNAJA1
0	1.29684	18.0928	7.36407	0	2	JUNB
0	1.29466	8.10904	3.3055	0	2	MDK
0	1.29106	6.15323	2.51453	0	2	NREP
2.13885e-198	1.28001	4.33483	1.78505	6.60604e-194	2	PLAT
0	1.27098	7.43511	3.08095	0	2	MFAP4
0	1.26368	40.2722	16.7725	0	2	FOS
3.68538e-239	1.26009	4.08947	1.70743	1.13827e-234	2	MEST
2.40463e-252	1.23933	5.0974	2.1591	7.42693e-248	2	MEG3
1.79687e-228	1.18078	4.32883	1.9095	5.54982e-224	2	LTBP4
4.70353e-170	1.15722	4.48781	2.01223	1.45273e-165	2	DNAJB4
1.03141e-206	1.11305	8.57903	3.96621	3.18562e-202	2	CCNL1
5.10838e-193	1.08496	6.02381	2.83966	1.57778e-188	2	KLF10
2.17188e-157	1.07661	3.74121	1.77386	6.70805e-153	2	RPL10P6
1.33732e-188	1.06503	4.66033	2.22746	4.13045e-184	2	VCAN
1.48e-165	1.05291	4.34118	2.09243	4.57114e-161	2	PMP22
3.72632e-202	1.04874	8.2854	4.00507	1.15091e-197	2	NR4A1
0	1.04827	26.8534	12.9849	0	2	ZFP36
0	1.04643	30.3016	14.671	0	2	LGALS1
0	1.04344	23.3957	11.3509	0	2	HNRNPA1
5.91123e-174	1.02554	5.47464	2.6893	1.82574e-169	2	SERPINH1
1.67113e-199	1.02391	6.43036	3.16234	5.16145e-195	2	FBLN1
2.41229e-291	1.02166	26.7177	13.1597	7.45059e-287	2	DNAJB1
0	1.0156	8.92714	4.41556	0	2	TUBA1A
1.62533e-227	1.00952	9.89138	4.91316	5.02e-223	2	BEX3
2.6578e-194	0.997907	5.95853	2.98359	8.20887e-190	2	FSTL1
1.24989e-175	0.982336	4.50902	2.28228	3.86041e-171	2	PLAC9
4.50389e-196	0.948011	17.0297	8.82729	1.39107e-191	2	HSPB1
1.8675e-124	0.943444	4.79547	2.4936	5.76796e-120	2	SERTAD1
7.25753e-131	0.943012	4.66739	2.42772	2.24156e-126	2	MAGED2
1.55774e-130	0.935444	3.95643	2.06874	4.81125e-126	2	CCNG2
5.13358e-138	0.931657	3.76369	1.97314	1.58556e-133	2	FHL1
3.88507e-128	0.930082	4.42132	2.32043	1.19994e-123	2	ADAMTS1
7.3857e-153	0.929566	6.37794	3.34852	2.28115e-148	2	SOCS3
8.44163e-62	0.907284	4.59347	2.44919	2.60728e-57	2	ZFAND2A
1.38453e-128	0.903362	3.81566	2.04	4.27625e-124	2	XIST
9.79247e-159	0.902783	9.27327	4.95985	3.0245e-154	2	EIF4A3
2.53529e-101	0.899465	4.15711	2.22857	7.83051e-97	2	ITM2C
0	0.885526	32.3609	17.5166	0	2	RPS4X
0	0.881276	33.7611	18.3285	0	2	DCN
2.35975e-108	0.867852	5.48256	3.00424	7.28832e-104	2	RPL10AP6
1.64303e-289	0.857913	27.1358	14.9722	5.07467e-285	2	RPL10A
2.67627e-98	0.857383	4.12678	2.27779	8.26594e-94	2	IRF1
2.41202e-78	0.856364	4.47812	2.47346	7.44975e-74	2	CYR61
3.14204e-278	0.854767	25.1471	13.9052	9.70449e-274	2	RPL6
0	0.845804	56.172	31.2541	0	2	RPS3A
6.56651e-121	0.837353	4.17626	2.33733	2.02813e-116	2	RBP1
3.79026e-164	0.834022	10.6374	5.96721	1.17066e-159	2	TCEAL9
7.75666e-88	0.833787	4.427	2.48379	2.39572e-83	2	CTSC
2.32814e-91	0.832947	4.42411	2.48361	7.1907e-87	2	SPTSSA
6.52644e-135	0.826396	11.3778	6.41636	2.01575e-130	2	HNRNPK
2.1585e-123	0.825816	8.01005	4.51898	6.66674e-119	2	NAP1L1
0	0.814777	45.8998	26.0939	0	2	RPS15A
1.93428e-230	0.812069	14.394	8.19831	5.97421e-226	2	LUM
8.73154e-78	0.798732	5.37879	3.09202	2.69682e-73	2	CACYBP
0	0.797957	39.2109	22.5527	0	2	RPL23
4.44253e-88	0.795653	5.1293	2.9549	1.37212e-83	2	IGFBP5
1.34366e-68	0.788762	4.09251	2.36891	4.15004e-64	2	ITM2A
7.6608e-84	0.786745	3.89241	2.25624	2.36612e-79	2	CALU
0	0.763983	47.2496	27.8238	0	2	RPL13A
9.34957e-123	0.753762	9.2185	5.46708	2.88771e-118	2	EGR1
8.32076e-81	0.751257	5.70775	3.3909	2.56995e-76	2	C6orf48
2.53238e-124	0.748978	8.94819	5.32439	7.82152e-120	2	ZFP36L2
1.70414e-265	0.746056	31.1569	18.5767	5.2634e-261	2	RPL5
8.77791e-76	0.745985	4.07123	2.42751	2.71115e-71	2	RBBP6
8.07055e-115	0.740826	9.6077	5.74921	2.49267e-110	2	LAPTM4A
1.33663e-74	0.730676	4.24234	2.55652	4.12833e-70	2	OGN
2.03901e-301	0.729431	34.293	20.6835	6.2977e-297	2	RPL24
0	0.717524	54.306	33.0257	0	2	RPL30
9.57765e-94	0.708868	8.01141	4.90138	2.95815e-89	2	SNRPE
1.79535e-81	0.706014	6.73173	4.12663	5.54511e-77	2	GADD45B
8.3717e-279	0.702141	35.2113	21.6429	2.58568e-274	2	RPS16
6.48409e-66	0.70007	5.13564	3.1612	2.00268e-61	2	WSB1
3.56943e-290	0.698537	39.399	24.2775	1.10245e-285	2	RPL15
3.3354e-69	0.697917	3.93554	2.42611	1.03017e-64	2	2022-09-07
5.62155e-161	0.697566	9.29135	5.72915	1.73627e-156	2	STMN1
6.31421e-89	0.695173	8.93426	5.51811	1.95021e-84	2	DYNLL1
1.90345e-97	0.694357	11.3522	7.01551	5.879e-93	2	EIF4A2
2.13396e-60	0.692709	4.30814	2.66541	6.59094e-56	2	NOP58
7.92345e-110	0.692428	7.99585	4.94792	2.44724e-105	2	TUBB
2.70827e-137	0.690711	16.3963	10.1583	8.36475e-133	2	RPL9P9
0	0.686134	55.504	34.4967	0	2	RPL35A
6.03617e-62	0.684747	4.62863	2.87954	1.86433e-57	2	RBMX
1.1834e-50	0.681647	4.5019	2.80672	3.65504e-46	2	BRD2
1.34404e-88	0.677881	6.72317	4.20254	4.15119e-84	2	MT-TL1
6.11345e-185	0.677736	24.2388	15.1528	1.8882e-180	2	RPS26
1.9335e-100	0.674149	11.9961	7.51801	5.97181e-96	2	HSPD1
2.76184e-52	0.671461	4.19606	2.63458	8.53022e-48	2	RBM25
2.54097e-79	0.669779	7.57538	4.76191	7.84803e-75	2	HNRNPDL
3.36822e-55	0.664846	5.22007	3.29259	1.04031e-50	2	RPS3AP26
7.32664e-84	0.663331	5.86269	3.70182	2.26291e-79	2	CKS2
1.16811e-79	0.662765	7.34455	4.6393	3.60781e-75	2	SRSF3
0	0.658397	63.281	40.0937	0	2	RPS27A
2.70946e-290	0.654413	40.6644	25.8354	8.36844e-286	2	RPS23
4.1084e-116	0.652421	13.5264	8.60568	1.26892e-111	2	GAS5
5.4033e-133	0.650262	18.5782	11.8373	1.66886e-128	2	HSP90AB1
2.95041e-87	0.644914	8.4667	5.41471	9.11262e-83	2	HES1
2.34889e-47	0.640292	4.21745	2.70584	7.25478e-43	2	RPL6P27
2.97701e-81	0.63841	6.70983	4.31054	9.19479e-77	2	ATF3
1.17583e-54	0.63697	4.37703	2.8147	3.63166e-50	2	DYNC1I2
0	0.634706	80.0595	51.5641	0	2	RPS29
6.79985e-68	0.633873	6.87744	4.43212	2.1002e-63	2	PPP1R15A
5.99232e-58	0.630523	6.52678	4.21592	1.85079e-53	2	SLC38A2
1.10447e-294	0.629939	49.5289	32.0057	3.41125e-290	2	RPL10
1.49979e-233	0.623733	37.5096	24.3433	4.63225e-229	2	RPL9
9.29633e-97	0.623284	11.2978	7.33446	2.87127e-92	2	SON
1.87694e-130	0.621675	19.3154	12.5534	5.79713e-126	2	RPS7
1.49573e-304	0.620942	55.9786	36.3998	4.6197e-300	2	EEF1A1
1.73682e-56	0.610883	5.53784	3.62615	5.36435e-52	2	HNRNPH3
5.91476e-45	0.606224	4.26137	2.79935	1.82683e-40	2	MYC
8.53603e-121	0.602385	15.7995	10.4066	2.63644e-116	2	ZFAS1
1.18686e-56	0.600674	6.82436	4.5003	3.66572e-52	2	ZFP36L1
1.88444e-58	0.598443	5.83427	3.85334	5.82028e-54	2	MORF4L1
3.7e-54	0.598203	6.36723	4.20604	1.14278e-49	2	CDKN1A
2.57672e-258	0.598112	47.176	31.1653	7.95845e-254	2	RPS12
0	0.597664	58.9321	38.9437	0	2	RPS14
1.87011e-167	0.597268	27.1518	17.9474	5.77601e-163	2	RPS8
3.47942e-43	0.596847	3.97206	2.62631	1.07465e-38	2	PHLDA1
1.54066e-122	0.594723	23.2898	15.4218	4.75847e-118	2	HSPA1A
4.92496e-49	0.594471	5.9318	3.92855	1.52112e-44	2	HNRNPD
6.56101e-50	0.589494	6.77446	4.50215	2.02643e-45	2	ARF4
6.84761e-184	0.589362	30.3799	20.1916	2.11495e-179	2	RPL27
2.53942e-194	0.588721	35.1081	23.3445	7.84326e-190	2	RPS3
1.89544e-45	0.588299	5.68505	3.78128	5.85427e-41	2	SSR2
3.88418e-57	0.588043	7.82684	5.20676	1.19967e-52	2	SNHG8
1.77825e-34	0.585445	4.00913	2.67186	5.49231e-30	2	TRA2B
4.21053e-235	0.579245	39.6595	26.5447	1.30046e-230	2	RPS25
2.22819e-39	0.578802	3.7388	2.5032	6.88198e-35	2	FUS
9.83503e-37	0.578469	3.99946	2.67834	3.03765e-32	2	RPL13AP25
6.21965e-248	0.576537	47.4121	31.7932	1.921e-243	2	RPS19
3.111e-177	0.57593	30.8483	20.6947	9.60864e-173	2	RPS11
2.657e-143	0.574912	12.4754	8.37509	8.20641e-139	2	RGS2
4.73265e-157	0.5701	24.0756	16.2166	1.46173e-152	2	H3F3B
7.14795e-64	0.567253	9.64034	6.50627	2.20772e-59	2	LDHB
1.64682e-42	0.56656	4.28887	2.89595	5.08637e-38	2	IER2
3.57233e-249	0.56337	48.3509	32.72	1.10335e-244	2	RPL37A
2.61445e-266	0.562774	52.7653	35.7221	8.07499e-262	2	RPL7
1.25265e-37	0.562413	3.97474	2.69157	3.86893e-33	2	EID1
1.21926e-44	0.56193	5.24606	3.55366	3.7658e-40	2	SRSF2
2.58182e-38	0.561839	5.11253	3.46342	7.97421e-34	2	LUC7L3
1.42352e-31	0.558141	4.42856	3.00778	4.39669e-27	2	OSTC
3.30969e-99	0.55682	16.6118	11.2927	1.02223e-94	2	NPM1
1.29308e-38	0.553453	3.85037	2.62359	3.9938e-34	2	YWHAG
1.26199e-176	0.548617	33.7535	23.0764	3.89778e-172	2	RPLP2
5.01706e-289	0.546114	63.8858	43.753	1.54957e-284	2	RPL21
2.91563e-46	0.544284	7.11868	4.8815	9.00521e-42	2	SNHG6
4.35156e-95	0.543602	15.4545	10.6027	1.34402e-90	2	RPL22
8.01611e-152	0.541649	29.2381	20.0861	2.47586e-147	2	PTMA
0	0.541193	78.7248	54.0999	0	2	RPL34
2.28943e-149	0.5407	30.9231	21.2577	7.07114e-145	2	RPS24
1.08084e-152	0.539599	27.8484	19.1586	3.33829e-148	2	RPS15
3.42817e-39	0.538934	5.29685	3.64571	1.05882e-34	2	LMNA
4.0416e-224	0.533849	46.3426	32.0092	1.24829e-219	2	RPL27A
1.0325e-39	0.532502	5.97488	4.13076	3.18899e-35	2	SUMO2
9.51658e-77	0.531267	13.9901	9.68043	2.93929e-72	2	RPL4
2.41445e-33	0.528883	4.4044	3.05265	7.45728e-29	2	SRP9
6.16994e-198	0.528589	42.5049	29.4658	1.90565e-193	2	RPL11
9.24987e-79	0.527679	15.6311	10.8428	2.85691e-74	2	RPS5
2.46442e-192	0.526182	37.8034	26.2503	7.61162e-188	2	RPL39
3.29961e-47	0.522918	4.05462	2.82186	1.01912e-42	2	FN1
2.67864e-28	0.52017	4.00902	2.79545	8.27324e-24	2	NUCKS1
9.18355e-39	0.516062	7.23949	5.06241	2.83643e-34	2	ID2
6.55574e-77	0.509018	11.2833	7.92881	2.0248e-72	2	H2AFZ
2.78161e-66	0.502808	13.8196	9.75292	8.59129e-62	2	HSPA8
1.06939e-148	0.494018	32.0178	22.7341	3.30292e-144	2	RPS20
4.63148e-30	0.488724	4.14626	2.95485	1.43048e-25	2	RPS3AP6
1.03424e-153	0.488288	34.5454	24.6264	3.19434e-149	2	RPS13
4.1791e-100	0.483994	16.7695	11.9901	1.29076e-95	2	IFITM3
2.53802e-23	0.482643	4.39392	3.14458	7.83894e-19	2	RPS27AP16
2.02665e-28	0.47543	5.68756	4.09079	6.25951e-24	2	EIF3E
6.60285e-39	0.472703	7.1285	5.13689	2.03936e-34	2	SNRPD2
1.20667e-35	0.469608	7.88575	5.69478	3.72692e-31	2	UQCRH
1.7131e-25	0.46958	4.449	3.21295	5.29107e-21	2	C12orf57
3.18965e-293	0.468769	103.265	74.6174	9.85155e-289	2	RPS27
8.12822e-109	0.468633	28.663	20.7133	2.51048e-104	2	HSP90AA1
2.48175e-23	0.468039	4.32011	3.12321	7.66514e-19	2	HNRNPA0
6.47122e-24	0.466748	3.89339	2.81723	1.9987e-19	2	TCP1
1.42356e-56	0.460557	8.57152	6.22897	4.3968e-52	2	HMGB1
2.41735e-27	0.459897	4.2189	3.0673	7.46624e-23	2	DDX3X
1.39574e-24	0.455301	4.43866	3.23737	4.31087e-20	2	SRSF11
1.50321e-20	0.455275	4.41853	3.22275	4.64281e-16	2	RPL13AP5
9.64804e-29	0.453858	10.7179	7.82504	2.97989e-24	2	HSPA1B
2.39174e-47	0.453285	11.9728	8.7447	7.38714e-43	2	RPSA
1.12537e-74	0.449284	19.1884	14.0537	3.47582e-70	2	RPL28
4.49728e-186	0.447678	51.4937	37.7563	1.38903e-181	2	RPS18
2.39794e-26	0.44335	4.63284	3.40711	7.40626e-22	2	MORF4L2
5.64829e-36	0.443146	6.93784	5.10298	1.74453e-31	2	SOX4
6.4363e-49	0.443008	12.2811	9.03394	1.98791e-44	2	BTF3
8.17959e-33	0.442768	6.56497	4.82999	2.52635e-28	2	SEPP1
2.98738e-21	0.442582	4.08859	3.00845	9.22681e-17	2	HMGN1
7.50614e-102	0.441922	28.613	21.0636	2.31835e-97	2	RPL3
1.47105e-92	0.441851	21.8541	16.0888	4.54349e-88	2	RPL36A
7.54268e-106	0.441066	26.8534	19.7799	2.32963e-101	2	RPL19
4.99388e-33	0.441007	7.0743	5.21107	1.54241e-28	2	HSPH1
7.64466e-46	0.436529	10.2424	7.56825	2.36113e-41	2	RAN
7.2787e-35	0.434862	9.46856	7.0045	2.2481e-30	2	OST4
6.00884e-39	0.434442	10.4506	7.73321	1.85589e-34	2	DDX5
1.86661e-21	0.433203	5.32915	3.94685	5.7652e-17	2	TBCA
1.69218e-17	0.432944	3.79444	2.81072	5.22646e-13	2	ERH
1.23079e-31	0.431918	9.22458	6.83796	3.80143e-27	2	SELK
1.22504e-16	0.431397	4.35906	3.23243	3.78365e-12	2	RAB1A
1.17133e-68	0.430868	20.3883	15.1243	3.61778e-64	2	HSPE1
1.05492e-30	0.430399	4.29988	3.19075	3.25824e-26	2	BTG2
7.32736e-22	0.42934	4.36577	3.24203	2.26313e-17	2	RP11-864N7.2
7.91791e-39	0.428415	8.7072	6.47013	2.44552e-34	2	JUN
2.03833e-90	0.424109	26.2897	19.5937	6.29557e-86	2	RPLP0
2.07985e-137	0.423601	41.0096	30.5751	6.42384e-133	2	RPL32
1.37333e-25	0.421976	4.45794	3.32741	4.24168e-21	2	RBM8A
1.6961e-22	0.419748	4.50603	3.3685	5.23857e-18	2	TRMT112
9.83131e-25	0.417517	6.42278	4.80881	3.0365e-20	2	PSMA7
2.12769e-99	0.41475	29.6675	22.2551	6.57157e-95	2	RPL13
2.25499e-90	0.412348	24.3373	18.287	6.96475e-86	2	RPL38
1.2114e-18	0.412167	4.14396	3.11416	3.74153e-14	2	C4orf3
1.20876e-30	0.411657	4.18644	3.14719	3.73338e-26	2	EMP3
3.44483e-23	0.409893	4.29915	3.23588	1.06397e-18	2	SF3B6
1.03251e-66	0.407933	19.9742	15.0546	3.18902e-62	2	RPS9
6.51335e-102	0.407261	28.7591	21.6859	2.01171e-97	2	RPL23A
4.7299e-100	0.406845	30.3718	22.9086	1.46088e-95	2	RPL26
4.15661e-32	0.406123	6.02403	4.54603	1.28381e-27	2	SRSF7
1.06023e-44	0.405592	9.80184	7.39967	3.27462e-40	2	RP11-543P15.1
1.05736e-25	0.402714	4.25315	3.21723	3.26577e-21	2	SPARCL1
3.56877e-159	0.402243	55.1929	41.7634	1.10225e-154	2	RPL31
4.30631e-95	0.400087	30.0734	22.79	1.33005e-90	2	UBB
1.10469e-32	0.398661	8.63467	6.54993	3.41195e-28	2	SKP1
2.86803e-112	0.39427	36.2207	27.5594	8.8582e-108	2	RPL41
1.49881e-48	0.389841	17.2097	13.1347	4.62923e-44	2	RPL18
7.26706e-14	0.387046	3.88978	2.97449	2.24451e-09	2	AC007969.5
2.05221e-21	0.386432	7.44697	5.69708	6.33846e-17	2	ATP5G2
3.4041e-124	0.384433	42.8676	32.84	1.05139e-119	2	RPS6
3.13528e-16	0.382443	4.83697	3.71062	9.68362e-12	2	RPL7P9
1.34401e-40	0.378409	15.1219	11.6331	4.1511e-36	2	NACA
5.90656e-18	0.37679	4.80769	3.70264	1.8243e-13	2	SNRPF
2.60503e-54	0.376617	18.5448	14.284	8.0459e-50	2	RPL7A
8.29705e-23	0.375755	6.7523	5.20401	2.56263e-18	2	HNRNPC
6.90504e-16	0.37167	4.75117	3.67212	2.13269e-11	2	CTD-2287O16.1
2.89949e-226	0.368266	487.313	377.528	8.95535e-222	2	MT-RNR2
3.34306e-21	0.367817	4.77474	3.7002	1.03254e-16	2	TPM4
2.36999e-14	0.366655	4.14688	3.21623	7.31996e-10	2	CD99
1.98069e-102	0.365666	36.7831	28.5477	6.11755e-98	2	RPL37
1.31231e-39	0.361749	8.22671	6.40219	4.05319e-35	2	TUBA1B
4.71715e-17	0.360592	5.24343	4.08382	1.45694e-12	2	TSC22D1
6.15523e-17	0.355641	6.2072	4.85106	1.9011e-12	2	PPIB
4.8476e-28	0.353558	10.2369	8.01193	1.49723e-23	2	SRP14
4.72755e-13	0.352412	4.30783	3.37421	1.46015e-08	2	EIF5
5.49787e-18	0.347542	6.01414	4.72664	1.69807e-13	2	RP11-466H18.1
1.13637e-41	0.346862	15.3157	12.0426	3.50978e-37	2	RPL14
2.75061e-14	0.34559	4.54517	3.57699	8.49553e-10	2	RP11-475C16.1
2.55974e-50	0.345051	17.4151	13.7105	7.90603e-46	2	FAU
2.63591e-11	0.339452	4.01803	3.17562	8.14128e-07	2	KDELR2
9.17296e-12	0.338941	4.03295	3.18853	2.83316e-07	2	RPL23AP42
1.38608e-15	0.337321	4.34807	3.44154	4.28105e-11	2	MARCKS
4.18625e-10	0.327428	4.7467	3.78291	1.29296e-05	2	RPL3P4
6.06301e-12	0.32682	5.87213	4.6818	1.87262e-07	2	SAP18
4.39064e-21	0.322686	7.52419	6.01619	1.35609e-16	2	COMMD6
8.30987e-08	0.322116	3.97835	3.18227	0.00256659	2	PDIA6
9.77482e-58	0.319362	19.7792	15.8515	3.01905e-53	2	MYL6
7.57589e-09	0.315737	4.14503	3.33029	0.000233989	2	PARK7
4.63391e-36	0.314575	13.5374	10.8853	1.43123e-31	2	PPIA
6.63224e-12	0.314136	5.12811	4.12471	2.04843e-07	2	SLC25A3
9.55898e-12	0.312091	4.35922	3.51124	2.95239e-07	2	CLK1
1.48905e-08	0.310767	3.70724	2.98882	0.000459908	2	NEDD8
5.94839e-09	0.308194	3.8285	3.09209	0.000183722	2	PRDX6
1.06157e-07	0.304761	3.92273	3.17575	0.00327877	2	EIF3H
5.28453e-59	0.304577	28.375	22.9746	1.63218e-54	2	EIF1
5.4771e-29	0.29965	15.6607	12.7235	1.69166e-24	2	RPL18A
2.61006e-12	0.294065	5.38935	4.39556	8.06144e-08	2	ATP5G3
1.24218e-10	0.285599	3.9386	3.23124	3.8366e-06	2	SNRPD1
1.46153e-73	0.284205	49.9711	41.036	4.51409e-69	2	RPLP1
2.91441e-41	0.277105	24.948	20.5883	9.00145e-37	2	RPS17
4.0584e-15	0.271	8.85582	7.33921	1.25348e-10	2	HNRNPA2B1
1.64564e-12	0.269682	5.27832	4.37837	5.08272e-08	2	RP11-761N21.2
2.45361e-08	0.26967	3.89057	3.22727	0.000757821	2	SNRPB2
1.79269e-37	0.269594	19.555	16.2219	5.53692e-33	2	MALAT1
1.93199e-09	0.266366	4.66766	3.88075	5.96714e-05	2	SFPQ
2.60662e-22	0.263319	13.8481	11.5378	8.0508e-18	2	RACK1
1.35559e-07	0.260601	3.87714	3.23641	0.00418689	2	PTGES3
8.71096e-27	0.25362	18.5791	15.5839	2.69047e-22	2	RPS21
5.05654e-09	0.252288	4.87782	4.09524	0.000156176	2	TPI1
3.94936e-14	0.250062	9.60687	8.07804	1.2198e-09	2	ATP5L
0	5.46003	153.818	3.49442	0	3	GKN1
0	5.10736	86.9467	2.52222	0	3	TFF1
0	4.95338	72.2709	2.33264	0	3	TFF2
0	4.40804	28.7048	1.35208	0	3	GKN2
0	4.31344	38.9784	1.96042	0	3	MUC5AC
0	3.63296	28.2045	2.27347	0	3	S100P
0	3.19957	13.1403	1.43034	0	3	MSMB
0	3.1582	18.3451	2.05497	0	3	CA2
0	2.89747	89.5633	12.02	0	3	SPINK1
0	2.76185	7.67914	1.13218	0	3	DPCR1
0	2.73809	63.357	9.49613	0	3	AGR2
0	2.73638	7.76347	1.165	0	3	AKR1B10
0	2.6534	12.5659	1.99729	0	3	KRT19
0	2.61999	28.8768	4.69733	0	3	PSCA
0	2.57589	9.88326	1.6576	0	3	CTSE
0	2.5405	14.7139	2.52906	0	3	ANXA10
0	2.48487	20.3809	3.64087	0	3	CLDN18
0	2.36362	11.1571	2.16786	0	3	TSPAN8
0	2.3045	7.69812	1.55833	0	3	NQO1
0	2.18143	13.2413	2.91915	0	3	KRT8
0	2.15983	23.6569	5.29401	0	3	LYZ
0	2.11101	4.88523	1.13086	0	3	SFN
0	2.07694	10.5405	2.49825	0	3	FXYD3
0	2.06041	6.94181	1.66428	0	3	ELF3
0	1.98928	4.70354	1.18466	0	3	LAMB3
0	1.98779	12.0781	3.04519	0	3	RNASE1
0	1.92824	4.38945	1.15332	0	3	CYP3A5
0	1.91522	5.62195	1.49056	0	3	VSIG1
0	1.88609	9.22938	2.4969	0	3	MT-TE
0	1.87186	4.62558	1.2638	0	3	FOXQ1
0	1.80216	4.38982	1.25876	0	3	ARL14
0	1.70471	31.1123	9.54474	0	3	CYSTM1
0	1.69352	3.75221	1.16007	0	3	GPX2
0	1.67487	3.4753	1.08844	0	3	SULT1C2
0	1.62995	5.23548	1.69158	0	3	KLF5
0	1.62707	4.70114	1.52197	0	3	GDF15
0	1.61422	9.97264	3.25748	0	3	KRT18
0	1.59994	4.28031	1.41204	0	3	MAL2
0	1.58608	3.39152	1.12963	0	3	F2RL1
0	1.58538	3.64937	1.21611	0	3	LMO7
0	1.56222	3.54149	1.19925	0	3	TACSTD2
0	1.557	14.6248	4.97033	0	3	MUC1
0	1.53726	3.77219	1.29967	0	3	HPGD
0	1.53192	3.76851	1.30322	0	3	TSPAN1
0	1.50017	3.82414	1.35188	0	3	PLAC8
0	1.49556	3.34071	1.18476	0	3	S100A14
0	1.47619	4.18054	1.50264	0	3	ADH1C
0	1.46747	3.65922	1.32323	0	3	AKR1C3
0	1.46659	9.4744	3.42818	0	3	IFI27
0	1.46641	7.37977	2.6706	0	3	EZR
0	1.44342	3.23174	1.18829	0	3	AGR3
0	1.43798	4.27358	1.5773	0	3	KLF2
0	1.37661	4.38513	1.68881	0	3	RBM47
0	1.34583	4.77971	1.88048	0	3	VSIG2
2.25039e-216	1.3361	7.54534	2.98862	6.95056e-212	3	PIGR
1.14484e-83	1.3347	201.167	79.7574	3.53597e-79	3	MT-RNR1
3.08833e-269	1.3292	5.05379	2.01135	9.53863e-265	3	MT-TM
0	1.3091	4.79636	1.93568	0	3	TSPO
0	1.30624	3.36248	1.35969	0	3	C19orf33
0	1.2933	38.8057	15.8334	0	3	ACTG1
0	1.27708	4.25097	1.75407	0	3	SMIM22
0	1.27708	3.97622	1.64071	0	3	GOLM1
4.26633e-192	1.27461	7.1732	2.96494	1.3177e-187	3	CD55
0	1.22501	3.43542	1.46965	0	3	CDH1
0	1.19182	4.9773	2.17882	0	3	EPCAM
0	1.15489	3.61452	1.62328	0	3	SMIM24
5.15713e-239	1.14674	4.10516	1.85408	1.59283e-234	3	MT-TP
1.04732e-246	1.13412	3.84696	1.75273	3.23475e-242	3	PDK4
2.68022e-256	1.12324	7.74533	3.55559	8.27813e-252	3	JUND
5.49639e-306	1.09493	3.95601	1.85205	1.69762e-301	3	SPINT2
2.22147e-195	1.0732	3.42628	1.62839	6.86123e-191	3	TMPRSS2
7.08297e-288	1.05942	3.98917	1.9141	2.18765e-283	3	NDRG1
2.78817e-209	1.0462	9.20588	4.45787	8.61154e-205	3	KLF6
1.97312e-242	1.0305	5.19078	2.5411	6.09419e-238	3	IGFBP2
3.61454e-221	1.00419	3.8969	1.9428	1.11639e-216	3	ACTN4
1.74014e-286	1.00013	3.13913	1.56943	5.37459e-282	3	PERP
2.3468e-143	0.986939	4.63008	2.3361	7.24833e-139	3	TXNIP
1.24449e-189	0.95859	3.2918	1.69383	3.84373e-185	3	HMGCS1
8.29973e-173	0.954932	3.8691	1.99594	2.56346e-168	3	CTNNA1
1.34313e-272	0.951728	21.0573	10.8869	4.14839e-268	3	ACTB
4.28729e-154	0.934166	7.37143	3.8578	1.32417e-149	3	SQSTM1
8.11143e-204	0.933998	3.12889	1.63768	2.5053e-199	3	ANXA4
6.31263e-198	0.925121	11.6317	6.12568	1.94972e-193	3	JUN
2.36189e-227	0.921145	3.91611	2.06806	7.29495e-223	3	HMGA1
1.48969e-130	0.915824	3.58159	1.89839	4.60106e-126	3	CA9
1.60349e-202	0.907499	3.44216	1.83504	4.95255e-198	3	VAMP8
3.81663e-158	0.902239	3.42486	1.83249	1.17881e-153	3	ALDH2
1.83292e-124	0.900093	9.84816	5.27716	5.66116e-120	3	HES1
5.75998e-225	0.898474	11.0252	5.91452	1.77903e-220	3	GSTP1
2.78195e-200	0.887039	5.86361	3.17059	8.59233e-196	3	PPDPF
2.16739e-216	0.872384	9.13544	4.99017	6.69421e-212	3	TAGLN2
1.96105e-134	0.862459	4.74868	2.61184	6.05688e-130	3	GPRC5A
3.89111e-98	0.840393	9.00104	5.027	1.20181e-93	3	NEAT1
1.65793e-147	0.830961	3.91687	2.20189	5.12068e-143	3	RHOB
3.281e-12	0.82014	635.63	360.013	1.01337e-07	3	MT-RNR2
9.39074e-146	0.813859	3.20976	1.8259	2.90042e-141	3	COTL1
5.1365e-137	0.802528	7.41441	4.25101	1.58646e-132	3	ATF3
3.03537e-174	0.802524	6.13243	3.516	9.37504e-170	3	LGALS3
2.09284e-117	0.782083	4.3392	2.52336	6.46394e-113	3	CTSD
3.24238e-154	0.774145	3.52292	2.05998	1.00144e-149	3	BLVRB
2.4598e-129	0.768955	3.66587	2.15129	7.59734e-125	3	LGALS3BP
2.1032e-271	0.765049	75.7317	44.5631	6.49594e-267	3	MT-CO2
1.72223e-133	0.762303	3.08053	1.81614	5.31926e-129	3	STARD10
5.70665e-126	0.753823	4.01975	2.38383	1.76256e-121	3	TM9SF3
4.79485e-291	0.753424	96.5082	57.2481	1.48094e-286	3	MT-ND4
1.0646e-167	0.745563	3.15966	1.88453	3.28811e-163	3	HN1
7.72583e-121	0.74016	10.0838	6.03693	2.3862e-116	3	HLA-B
2.58014e-92	0.734802	3.21991	1.93485	7.96903e-88	3	ACADVL
1.74071e-175	0.726776	5.49248	3.31885	5.37635e-171	3	CLIC1
8.78861e-127	0.716279	3.7037	2.25431	2.71445e-122	3	ATP1B1
1.32589e-125	0.712646	3.83159	2.33803	4.09515e-121	3	TMBIM1
1.94194e-98	0.711924	3.97908	2.42925	5.99787e-94	3	SCP2
2.9717e-211	0.710286	107.871	65.9308	9.17839e-207	3	MT-CO1
1.05114e-132	0.705133	3.68588	2.26086	3.24655e-128	3	TSPAN3
1.15325e-99	0.701578	6.73961	4.14418	3.56192e-95	3	HLA-A
1.3984e-114	0.688394	6.03583	3.7455	4.3191e-110	3	P4HB
5.45809e-119	0.684402	24.449	15.2137	1.68579e-114	3	MT-ND5
4.93968e-92	0.65738	3.49014	2.21285	1.52567e-87	3	MT-TV
2.87047e-120	0.655949	4.92308	3.12448	8.86573e-116	3	ALDOA
5.99733e-83	0.644757	3.36564	2.15267	1.85234e-78	3	SERPINB1
1.8669e-110	0.631904	3.96595	2.55932	5.76611e-106	3	BSG
2.88461e-98	0.627479	11.9102	7.70958	8.9094e-94	3	HSPA1B
7.07975e-133	0.622026	15.05	9.77886	2.18665e-128	3	RPS2
3.95777e-103	0.615552	3.57402	2.33269	1.2224e-98	3	CYB5A
5.69064e-121	0.612221	3.89435	2.54764	1.75761e-116	3	TXNDC17
4.94921e-113	0.605552	5.02089	3.29983	1.52861e-108	3	ATPIF1
8.15101e-106	0.590449	30.9084	20.5274	2.51752e-101	3	HSP90AA1
1.97402e-111	0.589307	4.84837	3.22253	6.09695e-107	3	RAC1
6.95719e-264	0.581705	116.805	78.0457	2.1488e-259	3	MT-ATP6
7.0514e-87	0.577773	4.45379	2.98403	2.17789e-82	3	PTP4A1
3.26931e-123	0.566638	10.9987	7.42619	1.00976e-118	3	ANXA2
9.82174e-137	0.56183	3.45336	2.33945	3.03354e-132	3	FABP5
3.82724e-79	0.558617	5.53824	3.7602	1.18208e-74	3	CXCL17
5.3589e-96	0.549143	6.81736	4.65916	1.65515e-91	3	PFN1
4.63358e-97	0.541008	4.31154	2.96328	1.43113e-92	3	TUBA1C
5.41247e-89	0.540757	4.349	2.98955	1.6717e-84	3	CSTB
2.92851e-74	0.54071	5.31099	3.65095	9.04501e-70	3	CALR
9.68048e-113	0.538033	6.59869	4.54458	2.98991e-108	3	ATP5O
1.6536e-88	0.512502	4.11804	2.88677	5.10731e-84	3	KLF4
2.24126e-70	0.510981	5.91572	4.15133	6.92235e-66	3	HLA-C
3.78611e-96	0.506382	3.20142	2.25376	1.16938e-91	3	RPS2P46
4.17603e-91	0.503293	7.99139	5.63788	1.28981e-86	3	LRRC75A-AS1
8.39684e-95	0.502199	18.0584	12.7498	2.59345e-90	3	UBC
3.77762e-39	0.501313	6.99411	4.94108	1.16676e-34	3	TMSB4XP4
7.00745e-99	0.500946	5.25348	3.71234	2.16432e-94	3	UQCR10
2.96085e-72	0.494561	26.5175	18.8215	9.14489e-68	3	FOS
7.73901e-99	0.494115	6.0794	4.31636	2.39027e-94	3	MT-TL1
9.20281e-94	0.489978	5.18891	3.69469	2.84238e-89	3	DBI
3.37323e-59	0.487041	3.32592	2.373	1.04186e-54	3	GADD45A
4.09412e-73	0.485409	4.05782	2.89848	1.26451e-68	3	COX5A
9.05292e-42	0.482491	4.09891	2.93376	2.79608e-37	3	BIRC3
8.33243e-99	0.471407	4.14648	2.99069	2.57356e-94	3	MGST1
5.98554e-110	0.467384	66.2998	47.953	1.8487e-105	3	MT-ND3
7.97684e-71	0.464325	4.76375	3.45282	2.46373e-66	3	PCBP1
1.36141e-84	0.458108	5.59144	4.07023	4.20485e-80	3	COX5B
1.56486e-66	0.45808	3.60099	2.62136	4.83323e-62	3	CANX
2.89011e-63	0.446343	4.35683	3.19748	8.9264e-59	3	BTG2
6.90632e-122	0.444497	22.3847	16.4492	2.13309e-117	3	S100A6
1.28913e-73	0.438172	8.93196	6.59241	3.98161e-69	3	TMBIM6
1.33855e-48	0.425823	5.48497	4.08309	4.13426e-44	3	CD24
9.2997e-81	0.417215	4.33444	3.24593	2.87231e-76	3	MGST3
7.93164e-54	0.402122	7.0361	5.32453	2.44977e-49	3	HSP90B1
1.77347e-43	0.402045	7.565	5.72507	5.47753e-39	3	EGR1
1.60797e-59	0.397109	3.7664	2.86012	4.96638e-55	3	CD164
1.3906e-149	0.391781	6.15952	4.69471	4.29502e-145	3	ALDH1A1
4.02429e-65	0.391615	4.36638	3.32839	1.24294e-60	3	ENO1
1.40706e-45	0.387971	4.48978	3.43111	4.34585e-41	3	PRDX5
5.40985e-48	0.38783	3.20869	2.45233	1.67089e-43	3	TMED10
2.47244e-46	0.376232	20.5917	15.8648	7.63637e-42	3	HSPA1A
1.14451e-42	0.375269	3.00326	2.3154	3.53492e-38	3	JTB
1.85544e-64	0.374605	4.48518	3.45949	5.7307e-60	3	PDIA3
1.55836e-52	0.373225	3.17035	2.44768	4.81314e-48	3	DAZAP2
1.55483e-98	0.372506	102.2	78.9434	4.80226e-94	3	MT-CO3
1.67198e-61	0.371198	6.33254	4.89594	5.16408e-57	3	YWHAZ
4.21257e-53	0.36723	4.09801	3.17706	1.30109e-48	3	PDIA6
4.1286e-63	0.361988	6.93216	5.39386	1.27516e-58	3	ATP5I
2.99135e-53	0.360341	4.66242	3.63194	9.23909e-49	3	ATP5B
1.74274e-51	0.356265	3.7374	2.9196	5.38262e-47	3	VMP1
3.58389e-34	0.347674	6.71868	5.27988	1.10692e-29	3	HSPH1
5.08834e-48	0.343983	3.78026	2.97833	1.57158e-43	3	IER2
4.27798e-50	0.33799	4.02609	3.18521	1.3213e-45	3	KDELR2
1.30518e-51	0.315673	3.74	3.005	4.03118e-47	3	VDAC1
1.5349e-47	0.311499	3.24324	2.61342	4.74071e-43	3	ATP1A1
6.73156e-30	0.306168	28.5341	23.078	2.07911e-25	3	UBB
3.38301e-17	0.302198	13.6897	11.1026	1.04488e-12	3	MT-ND4L
4.20338e-37	0.290405	3.88202	3.17422	1.29825e-32	3	ARF1
3.05623e-36	0.290209	2.94681	2.40985	9.43946e-32	3	ERP29
7.29891e-42	0.280675	16.0894	13.2449	2.25434e-37	3	RPL8
3.42073e-32	0.271663	7.5234	6.23211	1.05653e-27	3	HSPA5
1.01306e-44	0.269908	8.54688	7.08855	3.12892e-40	3	MYL12B
4.34012e-46	0.264038	63.4065	52.802	1.34049e-41	3	MT-CYB
1.12808e-34	0.260274	10.7144	8.94576	3.48419e-30	3	RPSA
2.77835e-50	0.259077	5.99756	5.0117	8.58121e-46	3	SLC25A5
1.26448e-47	0.257867	5.06651	4.23724	3.90547e-43	3	COX6A1
5.32431e-71	0.251647	53.7605	45.1554	1.64447e-66	3	MT-ND2
3.36806e-20	0.251033	5.70469	4.79362	1.04026e-15	3	MT-ATP8
0	5.6345	139.897	2.81614	0	4	MUC6
0	2.88537	18.0561	2.44366	0	4	PIGR
0	2.46196	65.7343	11.9308	0	4	AGR2
0	2.15307	1223.72	275.134	0	4	LIPF
0	1.94712	19.5773	5.07704	0	4	MUC1
0	1.94243	5.81594	1.51318	0	4	ADH1C
0	1.90817	6.54487	1.74375	0	4	SLC12A2
0	1.82831	6.82517	1.92193	0	4	FMOD
0	1.77652	6.10485	1.78193	0	4	LTF
0	1.76264	4.18109	1.2322	0	4	HMGCS2
0	1.73419	11.6821	3.51139	0	4	RNASE1
6.87174e-165	1.72654	21.0824	6.37062	2.1224e-160	4	LYZ
0	1.7073	12.0043	3.67611	0	4	CD24
0	1.6713	33.2339	10.4345	0	4	CYSTM1
1.87013e-203	1.4879	7.09757	2.53051	5.77609e-199	4	IGFBP2
2.16935e-188	1.46493	6.5119	2.35896	6.70027e-184	4	METTL7A
1.18729e-188	1.41739	4.43391	1.66001	3.66708e-184	4	SMIM24
7.52217e-189	1.40727	4.5423	1.71255	2.3233e-184	4	GOLM1
2.04239e-197	1.39085	9.4589	3.60706	6.30813e-193	4	P4HB
4.57477e-308	1.37509	12.9501	4.99264	1.41296e-303	4	CLDN18
3.0175e-213	1.37176	7.43755	2.87402	9.31986e-209	4	TSPAN8
5.42267e-177	1.36355	4.26788	1.65861	1.67484e-172	4	ERGIC1
0	1.35155	17.5791	6.88874	0	4	PGA3
3.14526e-149	1.34276	5.84684	2.30521	9.71445e-145	4	GLTSCR2
1.08273e-164	1.33778	5.0569	2.00066	3.34411e-160	4	VSIG2
1.22749e-165	1.32688	3.66239	1.45993	3.79122e-161	4	TMEM97
1.40656e-153	1.32098	5.82504	2.33155	4.34431e-149	4	TM9SF3
1.85538e-134	1.30194	4.68368	1.89961	5.73053e-130	4	CA9
1.68178e-151	1.29482	3.93678	1.60458	5.19435e-147	4	KIAA1324
9.61912e-145	1.29405	5.32945	2.17337	2.97096e-140	4	HDLBP
1.7259e-130	1.2902	4.36287	1.78395	5.3306e-126	4	STARD10
6.66187e-175	1.26402	12.009	5.00032	2.05759e-170	4	NEAT1
2.25707e-134	1.25596	3.75322	1.57153	6.97118e-130	4	GPRC5C
1.01121e-140	1.24573	5.91941	2.49618	3.12323e-136	4	CTSD
1.28839e-202	1.21995	16.2019	6.95544	3.97931e-198	4	EEF2
2.88938e-121	1.19816	4.7645	2.07651	8.92413e-117	4	TSPO
0	1.16787	15.3913	6.85031	0	4	PSCA
2.14431e-140	1.16609	4.90995	2.18801	6.62292e-136	4	ADAM28
2.56009e-150	1.16491	8.07732	3.60241	7.9071e-146	4	ANXA10
5.58455e-202	1.10301	18.8133	8.75842	1.72485e-197	4	CST3
1.21492e-87	1.09651	3.99465	1.86809	3.75241e-83	4	ALDH2
7.96222e-85	1.08525	4.76755	2.247	2.45921e-80	4	ATP1B1
6.63426e-92	1.0625	4.85253	2.32341	2.04906e-87	4	EPCAM
3.4513e-99	1.02718	5.11472	2.50964	1.06597e-94	4	PDIA2
6.90368e-72	1.01929	3.85837	1.90356	2.13227e-67	4	SMIM22
1.18957e-77	1.0098	3.93723	1.95529	3.67411e-73	4	SPINT2
1.16777e-113	1.00621	4.86384	2.42148	3.60678e-109	4	CTSE
6.29748e-86	0.963881	7.35935	3.77296	1.94504e-81	4	KRT18
1.31871e-62	0.956565	4.36552	2.24947	4.07297e-58	4	JTB
1.41872e-89	0.935016	6.79727	3.55522	4.38185e-85	4	CLU
6.53423e-65	0.92178	5.76009	3.04051	2.01816e-60	4	CCNI
4.15082e-61	0.913317	4.75631	2.52542	1.28202e-56	4	APP
4.70892e-107	0.913247	9.70749	5.15457	1.4544e-102	4	GLUL
1.45682e-59	0.908406	4.75955	2.53576	4.49954e-55	4	DDX17
9.64606e-65	0.885556	6.088	3.29531	2.97928e-60	4	PCBP2
1.594e-75	0.882894	6.01011	3.25915	4.92323e-71	4	RPS4Y1
2.38324e-47	0.869913	4.72741	2.58674	7.36089e-43	4	CANX
1.44053e-66	0.8569	9.07872	5.0127	4.44922e-62	4	EEF1D
0	0.853023	556.845	308.282	0	4	PGC
1.40491e-46	0.851216	3.97291	2.20225	4.3392e-42	4	LGALS3BP
1.13188e-228	0.842379	85.1154	47.4708	3.49593e-224	4	MT-ND3
3.35027e-46	0.836577	3.98018	2.22878	1.03476e-41	4	MPC2
7.34055e-48	0.835893	3.88034	2.17391	2.2672e-43	4	SERPINB1
1.23965e-71	0.833701	5.76627	3.23538	3.82878e-67	4	FXYD3
2.47977e-52	0.79515	5.86853	3.38194	7.65903e-48	4	PRDX5
1.88557e-80	0.791546	5.57342	3.2199	5.82377e-76	4	AZGP1
5.49067e-49	0.781804	6.99599	4.06914	1.69585e-44	4	CIRBP
4.55476e-44	0.773948	5.91736	3.46056	1.40678e-39	4	SERP1
1.99659e-29	0.742684	3.95321	2.36254	6.16667e-25	4	ERP29
6.65781e-51	0.728191	8.82916	5.32982	2.05633e-46	4	SLC25A6
1.10775e-28	0.72468	4.01591	2.43015	3.4214e-24	4	TMED10
1.0527e-56	0.723465	10.8423	6.56654	3.25138e-52	4	TMBIM6
6.81038e-33	0.714612	4.0957	2.4958	2.10345e-28	4	SCP2
1.39301e-53	0.707028	6.20013	3.79808	4.30246e-49	4	CXCL17
2.9281e-37	0.664987	5.29907	3.34209	9.04373e-33	4	PPDPF
8.88809e-87	0.659719	20.6202	13.0526	2.74517e-82	4	RPL8
1.8291e-32	0.657393	5.2283	3.31487	5.64936e-28	4	PEBP1
1.82966e-23	0.647909	3.80536	2.4286	5.65109e-19	4	PSMB4
5.92809e-25	0.643241	3.80011	2.43311	1.83095e-20	4	TMED9
4.53345e-153	0.628764	49.809	32.213	1.4002e-148	4	TPT1
3.86096e-65	0.617663	17.5085	11.4108	1.1925e-60	4	RACK1
1.26459e-60	0.581701	16.8679	11.2708	3.90583e-56	4	PABPC1
1.89577e-103	0.578659	33.4901	22.4245	5.85529e-99	4	RPL13
2.30189e-32	0.571222	7.37421	4.96319	7.10963e-28	4	PSAP
4.3109e-18	0.558199	4.98528	3.38575	1.33146e-13	4	ATPIF1
1.59609e-85	0.557221	29.1224	19.7919	4.92968e-81	4	RPLP0
4.88976e-19	0.556114	4.67373	3.17875	1.51025e-14	4	KDELR2
1.4478e-20	0.552494	4.271	2.91214	4.47169e-16	4	CSDE1
3.57455e-49	0.550303	14.7282	10.0575	1.10403e-44	4	RPS2
5.72513e-18	0.542571	3.61368	2.48096	1.76826e-13	4	RP11-632C17--A.1
8.22238e-18	0.524919	3.60186	2.50329	2.53956e-13	4	TOMM20
2.33793e-21	0.511692	8.18083	5.73803	7.22094e-17	4	LRRC75A-AS1
4.78863e-13	0.480394	4.85783	3.48201	1.47902e-08	4	PDIA3
1.07391e-13	0.478778	3.68954	2.64756	3.31688e-09	4	BSG
1.18789e-16	0.471526	4.15127	2.9939	3.66893e-12	4	ANAPC16
1.20106e-21	0.469531	4.30707	3.11056	3.7096e-17	4	KRT19
5.58461e-16	0.455698	6.3899	4.65924	1.72486e-11	4	ATP5O
8.49159e-13	0.443234	5.0655	3.72559	2.62271e-08	4	XBP1
1.11981e-35	0.425643	20.5626	15.309	3.45865e-31	4	RPS9
1.75519e-10	0.425635	3.97405	2.95872	5.42107e-06	4	ST13
1.14249e-50	0.424369	28.8554	21.502	3.52869e-46	4	RPL3
3.09924e-86	0.409683	59.9398	45.122	9.57232e-82	4	MT-ND2
2.58266e-08	0.39544	4.94321	3.75811	0.000797682	4	CALR
5.81472e-15	0.390121	4.53161	3.45791	1.79594e-10	4	SARAF
5.86157e-20	0.376584	5.53631	4.26439	1.8104e-15	4	HLA-C
5.60689e-11	0.372646	6.67917	5.15875	1.73174e-06	4	GNAS
8.24316e-27	0.371054	17.3023	13.3784	2.54598e-22	4	RPL12
1.31833e-06	0.343209	3.77434	2.97526	0.0407179	4	COX5A
6.92015e-10	0.343196	5.09029	4.01264	2.13736e-05	4	KRT8
2.10424e-07	0.330541	5.25167	4.17633	0.00649916	4	SLC25A3
2.35977e-07	0.313967	4.77265	3.83925	0.0072884	4	RPL3P4
6.55296e-08	0.304928	5.67045	4.59013	0.00202395	4	TMEM59
4.1434e-35	0.288405	6.41796	5.25507	1.27973e-30	4	CD74
6.437e-07	0.265154	9.42608	7.84354	0.0198813	4	EEF1B2
2.60344e-210	1.46494	17.0567	6.17877	8.04097e-206	5	RPL10P9
1.49682e-121	1.4464	6.84183	2.51052	4.62307e-117	5	COL5A1
1.00285e-124	1.42614	6.05924	2.25479	3.09741e-120	5	GPC6
3.12452e-288	1.39955	28.3783	10.7567	9.65039e-284	5	COL1A2
1.06921e-105	1.33539	7.74728	3.07012	3.30236e-101	5	OLFML3
3.04692e-103	1.31805	6.28326	2.52006	9.41072e-99	5	TNC
1.36902e-86	1.24316	6.44212	2.72146	4.22836e-82	5	NREP
2.10109e-81	1.1625	7.49578	3.34865	6.48944e-77	5	MFAP4
9.12365e-62	1.15459	5.65134	2.53855	2.81793e-57	5	PTN
8.23846e-76	1.09153	10.9705	5.14806	2.54453e-71	5	BEX3
5.84112e-150	1.07358	27.1463	12.8983	1.80409e-145	5	FOSB
2.84218e-55	1.07245	4.94864	2.35313	8.77835e-51	5	MEG3
2.35495e-54	1.06484	7.61539	3.64035	7.27351e-50	5	MDK
1.79403e-121	1.05512	16.7333	8.05302	5.54103e-117	5	SPARC
6.4042e-149	1.02404	24.4606	12.0282	1.978e-144	5	HNRNPA1
2.10596e-109	1.01275	13.7487	6.8139	6.50446e-105	5	COL1A1
9.0287e-119	0.989086	15.9595	8.04034	2.7886e-114	5	COL3A1
2.02345e-46	0.981554	6.71103	3.39869	6.24964e-42	5	ID1
1.87436e-41	0.976568	8.3969	4.2672	5.78916e-37	5	CCNL1
1.03296e-26	0.971371	6.10756	3.11499	3.1904e-22	5	RPL10AP6
4.69197e-111	0.946709	27.2263	14.1254	1.44916e-106	5	DNAJA1
4.50871e-155	0.935739	29.7418	15.5483	1.39256e-150	5	RPL10A
4.49176e-26	0.930219	4.86609	2.55362	1.38733e-21	5	MAGED2
2.52755e-264	0.899201	60.6094	32.4978	7.8066e-260	5	RPS3A
1.65149e-26	0.878048	7.27605	3.95892	5.1008e-22	5	HNRNPD
2.66361e-185	0.870175	42.6789	23.3488	8.22681e-181	5	RPL23
3.81813e-198	0.869073	49.4613	27.08	1.17927e-193	5	RPS15A
9.42663e-154	0.863724	34.7709	19.1078	2.91151e-149	5	RPL5
4.93743e-146	0.862675	33.4047	18.3703	1.52497e-141	5	RPS4X
3.4689e-25	0.859421	5.57083	3.07049	1.0714e-20	5	KLF10
9.90003e-49	0.838021	13.3011	7.4408	3.05772e-44	5	SON
1.11166e-29	0.83739	8.41342	4.70861	3.43348e-25	5	NAP1L1
4.59086e-129	0.836913	28.2127	15.7946	1.41793e-124	5	LGALS1
1.09362e-109	0.831987	25.9078	14.5538	3.37775e-105	5	RPL6
4.37643e-175	0.818879	43.9293	24.9027	1.3517e-170	5	RPL15
1.62417e-55	0.810238	15.3977	8.78114	5.01642e-51	5	GAS5
3.43641e-207	0.807717	50.4349	28.8127	1.06137e-202	5	RPL13A
8.86655e-66	0.806724	18.2253	10.419	2.73852e-61	5	RPL9P9
1.37511e-15	0.799396	5.5945	3.21454	4.24716e-11	5	RPL13AP5
6.60013e-40	0.799303	9.582	5.50608	2.03852e-35	5	ZFP36L2
1.22021e-34	0.795812	11.6445	6.70748	3.76874e-30	5	HNRNPK
8.76301e-104	0.789518	27.7174	16.0355	2.70654e-99	5	RPL36A
9.89756e-17	0.788473	4.95934	2.87124	3.05696e-12	5	DYNC1I2
4.78076e-149	0.784446	38.3564	22.2688	1.47659e-144	5	RPS16
1.61601e-288	0.7833	90.5373	52.6054	4.99121e-284	5	RPS29
1.4675e-163	0.776168	45.2749	26.4367	4.53251e-159	5	RPS23
1.3799e-18	0.775162	6.01387	3.51404	4.26195e-14	5	C6orf48
9.16321e-20	0.771146	7.3638	4.31483	2.83015e-15	5	MT-TL1
1.93295e-141	0.770322	36.4674	21.3804	5.97012e-137	5	RPL24
1.66419e-214	0.765064	61.4737	36.1728	5.14003e-210	5	RPL7
1.70033e-204	0.756224	57.6318	34.1205	5.25163e-200	5	RPL30
1.76178e-209	0.746852	66.5469	39.6555	5.44143e-205	5	RPS14
4.42066e-47	0.74445	9.89924	5.90881	1.36536e-42	5	STMN1
3.97773e-19	0.742067	8.26341	4.94055	1.22856e-14	5	SNHG6
3.2816e-13	0.738756	6.55223	3.92646	1.01356e-08	5	MORF4L1
4.72974e-18	0.737757	8.44629	5.06499	1.46083e-13	5	SNRPE
5.26454e-198	0.736622	59.2297	35.5463	1.62601e-193	5	RPL35A
2.49619e-138	0.727321	41.2293	24.9035	7.70973e-134	5	RPL9
4.17753e-12	0.726622	5.60301	3.386	1.29027e-07	5	RPS3AP26
5.41464e-215	0.723468	68.0383	41.2067	1.67237e-210	5	RPS27A
1.85983e-25	0.713665	10.8511	6.61669	5.74427e-21	5	LDHB
4.96489e-260	0.709389	89.7085	54.8638	1.53346e-255	5	RPL34
6.39781e-73	0.693883	25.3079	15.645	1.97603e-68	5	RPS26
1.27989e-105	0.693107	34.8923	21.5816	3.95305e-101	5	RPS24
1.04126e-204	0.690158	71.7305	44.4576	3.21603e-200	5	RPL21
3.83455e-58	0.686976	20.7293	12.8761	1.18434e-53	5	RPS7
1.11818e-156	0.686915	52.2082	32.4307	3.45362e-152	5	RPS19
1.46027e-16	0.683611	4.98097	3.10118	4.51019e-12	5	IGFBP5
2.29106e-11	0.676644	5.9415	3.71711	7.07616e-07	5	HNRNPH3
1.97569e-160	0.673203	51.8508	32.5163	6.10211e-156	5	RPL27A
7.98552e-10	0.673118	6.5814	4.12752	2.46641e-05	5	EIF3E
8.79779e-122	0.672	43.2006	27.1142	2.71728e-117	5	RPS25
6.91607e-117	0.669893	37.9863	23.8764	2.1361e-112	5	RPS3
3.55006e-41	0.668232	17.4969	11.0104	1.09647e-36	5	RPS5
1.43237e-19	0.663285	8.12325	5.12933	4.42402e-15	5	TUBB
3.23374e-97	0.65849	32.6257	20.6697	9.98772e-93	5	RPL27
3.62423e-144	0.654487	51.8448	32.9371	1.11938e-139	5	RPL10
1.65112e-22	0.651288	9.91058	6.31019	5.09965e-18	5	TCEAL9
7.71918e-11	0.634671	5.49529	3.53945	2.38415e-06	5	LUC7L3
9.17638e-79	0.629715	31.695	20.4846	2.83422e-74	5	PTMA
2.23749e-12	0.628035	6.76819	4.37941	6.91071e-08	5	NR4A1
4.85913e-85	0.627565	32.7456	21.1952	1.50079e-80	5	RPS11
1.69394e-35	0.627399	16.7102	10.8172	5.23191e-31	5	RPL22
1.57217e-103	0.623126	41.1762	26.7342	4.85579e-99	5	RPL39
3.24282e-73	0.620379	30.0482	19.5463	1.00158e-68	5	RPS15
2.89934e-11	0.620089	7.38573	4.80539	8.9549e-07	5	SRSF3
1.98894e-106	0.614648	38.2558	24.9844	6.14305e-102	5	RPS13
1.55207e-13	0.614014	8.82414	5.76548	4.79374e-09	5	UQCRH
2.15403e-66	0.612676	28.2085	18.4479	6.65293e-62	5	RPS8
1.93046e-119	0.603143	45.6587	30.0579	5.96242e-115	5	RPL11
1.09395e-11	0.603011	5.83104	3.83903	3.37876e-07	5	CKS2
1.33278e-122	0.597217	50.7228	33.5292	4.11642e-118	5	RPL37A
9.31972e-10	0.590441	7.44816	4.94662	2.87849e-05	5	HNRNPDL
2.33989e-78	0.586053	34.7123	23.124	7.22698e-74	5	RPS20
8.30136e-17	0.58576	5.18435	3.45432	2.56396e-12	5	FBLN1
2.08187e-135	0.585532	57.3273	38.2031	6.43007e-131	5	RPS18
5.28605e-129	0.584522	56.3751	37.5949	1.63265e-124	5	EEF1A1
9.10401e-08	0.580048	8.56241	5.72775	0.00281186	5	ATP5G2
7.01504e-107	0.577198	47.9117	32.1135	2.16667e-102	5	RPS12
1.74333e-35	0.574192	15.9767	10.731	5.38445e-31	5	ZFAS1
6.44648e-19	0.573833	12.5413	8.42561	1.99106e-14	5	JUNB
1.04013e-09	0.572534	4.83151	3.24887	3.21255e-05	5	FSTL1
3.86703e-197	0.572323	112.629	75.7468	1.19437e-192	5	RPS27
1.09856e-10	0.571039	7.91125	5.32531	3.39302e-06	5	EIF4A3
1.01553e-07	0.570632	7.03269	4.73526	0.00313657	5	RP11-466H18.1
1.48777e-07	0.567947	6.26404	4.22557	0.00459513	5	SUMO2
1.50117e-09	0.556999	8.88756	6.041	4.63653e-05	5	LAPTM4A
2.58274e-119	0.556707	61.9621	42.1251	7.97706e-115	5	RPL31
3.38228e-29	0.55442	17.029	11.5956	1.04465e-24	5	NPM1
1.22771e-76	0.551969	33.9043	23.1257	3.7919e-72	5	RPL26
1.91216e-12	0.545404	10.701	7.33232	5.90591e-08	5	EIF4A2
8.20732e-21	0.542087	7.03407	4.83084	2.53491e-16	5	TUBA1A
7.96241e-14	0.541546	10.8784	7.47383	2.45927e-09	5	RP11-543P15.1
1.04093e-09	0.534356	6.81967	4.70875	3.21502e-05	5	ID3
6.37759e-65	0.528576	34.2041	23.7116	1.96978e-60	5	RPLP2
2.52629e-87	0.528468	44.6695	30.9689	7.8027e-83	5	RPL32
6.54304e-17	0.521405	14.2545	9.93101	2.02088e-12	5	RPL4
6.30982e-08	0.520672	7.71578	5.37826	0.00194885	5	SNHG8
2.09715e-62	0.520645	31.4702	21.9366	6.47724e-58	5	RPL23A
1.38429e-08	0.519027	9.08396	6.33918	0.000427552	5	HMGB1
1.332e-15	0.518921	13.1477	9.17568	4.11402e-11	5	BTF3
3.00903e-35	0.518093	23.1646	16.1757	9.29368e-31	5	MALAT1
3.38021e-46	0.511095	26.3934	18.52	1.04401e-41	5	RPL38
1.14593e-28	0.51002	20.3754	14.3079	3.53931e-24	5	ZFP36
1.19123e-48	0.502081	28.4771	20.1073	3.67922e-44	5	RPL19
2.11163e-85	0.49954	46.9106	33.1814	6.52197e-81	5	RPS6
7.1295e-72	0.495391	39.3066	27.8829	2.20202e-67	5	RPL41
2.97151e-52	0.484767	31.6001	22.5819	9.17781e-48	5	RPL13
1.89952e-19	0.483868	16.4432	11.7578	5.86686e-15	5	NACA
4.16214e-36	0.468255	27.5612	19.9223	1.28552e-31	5	RPLP0
1.21521e-09	0.463971	10.6317	7.70785	3.7533e-05	5	RAN
2.0027e-33	0.452043	22.9628	16.786	6.18555e-29	5	H3F3B
6.76348e-22	0.449322	18.8939	13.8377	2.08897e-17	5	FAU
1.13847e-18	0.445073	17.404	12.7841	3.51627e-14	5	RPL18A
5.22851e-18	0.440662	18.0882	13.3273	1.61488e-13	5	RPL18
1.46422e-08	0.434737	11.0249	8.15657	0.000452239	5	H2AFZ
1.71709e-19	0.425872	19.4597	14.4856	5.3034e-15	5	RPL7A
6.65613e-34	0.425839	28.902	21.5148	2.05581e-29	5	RPL3
1.39764e-19	0.421756	19.2496	14.3701	4.31675e-15	5	RPL28
6.9658e-53	0.409919	38.4557	28.9443	2.15146e-48	5	RPL37
1.59163e-17	0.386432	20.0715	15.3551	4.91592e-13	5	RPS9
6.62811e-09	0.358462	14.8836	11.6091	0.000204716	5	RACK1
6.4496e-13	0.343907	19.8983	15.678	1.99202e-08	5	RPS21
7.55633e-07	0.341056	15.497	12.2343	0.0233385	5	RPL14
3.41186e-13	0.325331	22.4468	17.9151	1.05379e-08	5	RPS28
2.15966e-19	0.322005	25.9857	20.7874	6.67034e-15	5	RPS17
2.07147e-57	0.315426	24.7939	19.9247	6.39793e-53	5	DCN
1.51122e-34	0.301023	51.1429	41.5115	4.66756e-30	5	RPLP1
1.45939e-14	0.291801	25.8918	21.1505	4.50748e-10	5	RPL36
6.15283e-12	0.283053	19.6014	16.1094	1.90036e-07	5	MYL6
3.47862e-08	0.279197	15.0589	12.4093	0.00107441	5	IFITM3
0	3.82091	16.8441	1.1919	0	6	HP
0	3.2076	32.295	3.49583	0	6	SERPINB2
0	3.18422	42.8505	4.71421	0	6	TM4SF1
0	3.04807	17.3532	2.09806	0	6	SLPI
0	2.86211	32.8689	4.52069	0	6	PLA2G2A
0	2.77986	11.0822	1.61364	0	6	ALDH1A3
0	2.51272	54.6704	9.57964	0	6	TIMP1
0	2.43435	61.2559	11.3327	0	6	S100A10
0	2.3319	5.68031	1.12823	0	6	CXCL6
0	2.25388	15.6048	3.27169	0	6	MIR4435-2HG
0	2.23628	22.186	4.70859	0	6	IL6
0	2.17031	6.53612	1.45208	0	6	VCAM1
0	2.1636	6.90608	1.54143	0	6	IGFBP3
0	2.01534	21.8225	5.39791	0	6	EMP1
0	1.99933	29.8232	7.45926	0	6	LINC00152
0	1.92344	4.73089	1.24718	0	6	LOX
0	1.91778	100.083	26.4882	0	6	MT2A
0	1.90757	9.86439	2.62926	0	6	TNFRSF12A
0	1.89218	8.86509	2.38825	0	6	SERPINE1
0	1.88713	3.82253	1.0334	0	6	CH17-360D5.2
0	1.88043	17.2057	4.67311	0	6	CXCL1
0	1.85309	3.95206	1.09393	0	6	PRG4
0	1.84243	8.27748	2.30819	0	6	BDKRB1
0	1.83498	4.03922	1.13217	0	6	RGS4
0	1.78064	5.90357	1.71826	0	6	ITLN1
0	1.77125	5.73264	1.6794	0	6	CCDC71L
0	1.72507	50.5077	15.2778	0	6	S100A6
0	1.7114	8.91879	2.72348	0	6	ADIRF
0	1.70256	40.6943	12.5029	0	6	SOD2
0	1.69807	5.09111	1.56907	0	6	LIF
0	1.69793	28.279	8.7164	0	6	ANXA1
0	1.68969	3.44147	1.06683	0	6	CLDN1
0	1.68559	6.89977	2.14497	0	6	CAV1
0	1.6836	7.46357	2.32344	0	6	CD9
0	1.67733	3.35367	1.04856	0	6	CALB2
0	1.67373	65.6624	20.5814	0	6	CCL2
0	1.64027	19.1547	6.14478	0	6	SNHG5
0	1.63552	8.1846	2.63425	0	6	NNMT
0	1.63317	21.8828	7.05455	0	6	ANXA2
4.27046e-299	1.5214	5.05791	1.76191	1.31897e-294	6	S100A16
0	1.51412	7.22195	2.52847	0	6	PTGDS
0	1.48972	8.99523	3.20304	0	6	C3
5.18361e-292	1.46995	5.25593	1.89736	1.60101e-287	6	TFPI2
0	1.45742	10.9585	3.99045	0	6	PTGS2
0	1.4229	7.89292	2.94376	0	6	TNFAIP3
4.43899e-256	1.41991	5.07577	1.89699	1.37103e-251	6	CLIC4
0	1.4191	9.89992	3.70204	0	6	AC090498.1
0	1.40465	4.19518	1.58456	0	6	MT2P1
3.75127e-247	1.40401	9.78646	3.69807	1.15862e-242	6	KRT18
2.45532e-242	1.39485	6.01104	2.2859	7.58349e-238	6	GADD45A
0	1.39434	3.2809	1.24811	0	6	CFI
1.88286e-253	1.37289	7.44984	2.87651	5.8154e-249	6	TUBA1C
8.49203e-279	1.36867	7.32509	2.83663	2.62285e-274	6	RP4-765C7.2
6.83331e-243	1.36446	5.74205	2.2301	2.11053e-238	6	RARRES2
2.56437e-289	1.36236	3.81827	1.4851	7.9203e-285	6	CYP1B1
1.76563e-265	1.35539	5.04309	1.97099	5.45332e-261	6	TMSB4XP8
2.3868e-253	1.32698	7.07987	2.82204	7.37186e-249	6	RPL39P3
1.30002e-272	1.32661	9.49863	3.78713	4.01524e-268	6	KRT8
1.1575e-196	1.31643	4.02464	1.616	3.57507e-192	6	CENPW
1.65183e-200	1.30072	8.72054	3.53988	5.10184e-196	6	MT1M
8.17458e-204	1.28753	7.34688	3.00967	2.5248e-199	6	ERRFI1
7.89479e-248	1.28022	8.19145	3.37269	2.43839e-243	6	MT-TW
8.74937e-185	1.27224	5.416	2.24231	2.70233e-180	6	CTGF
5.02993e-145	1.26947	5.6922	2.3612	1.55354e-140	6	MT1F
1.89046e-218	1.25687	7.67701	3.21246	5.83887e-214	6	RPS4Y1
8.39341e-222	1.24896	5.96076	2.508	2.59239e-217	6	RPL26P19
1.43088e-246	1.23336	3.35117	1.42534	4.41943e-242	6	MAF
7.03066e-264	1.21501	14.6007	6.28956	2.17149e-259	6	SUB1
2.34294e-218	1.209	3.40695	1.47374	7.23639e-214	6	TNFAIP8
2.29257e-231	1.20298	10.4683	4.54722	7.08082e-227	6	RP11-234A1.1
4.61659e-222	1.2002	12.5854	5.47734	1.42588e-217	6	SEC61G
8.34903e-210	1.18935	3.305	1.44924	2.57868e-205	6	DRAM1
9.22993e-199	1.18627	8.97402	3.94353	2.85076e-194	6	MIF
1.87724e-206	1.17938	10.6098	4.68466	5.79803e-202	6	KLF6
2.08922e-305	1.16485	27.6992	12.3541	6.45277e-301	6	MT1E
1.88947e-189	1.15528	5.80092	2.6045	5.83583e-185	6	RP11-92K2.2
1.04932e-303	1.15092	21.2347	9.56277	3.24092e-299	6	S100A11
1.99175e-212	1.14325	10.629	4.81218	6.15171e-208	6	POMP
2.39375e-169	1.13432	3.89022	1.77218	7.39334e-165	6	SDC4
8.13865e-254	1.12791	13.5874	6.21729	2.5137e-249	6	IER3
5.5634e-215	1.11988	6.29538	2.8967	1.71831e-210	6	SERPING1
1.81082e-214	1.10873	6.93798	3.21716	5.59291e-210	6	CD44
0	1.10285	29.0613	13.5308	0	6	SAT1
4.61458e-170	1.09743	3.621	1.69227	1.42526e-165	6	SEMA3C
4.0666e-136	1.09444	5.48745	2.56988	1.25601e-131	6	CYR61
1.87886e-262	1.09051	13.5562	6.36595	5.80305e-258	6	IFITM2
0	1.08319	36.265	17.1166	0	6	TXN
1.40293e-194	1.07558	5.40007	2.56223	4.33308e-190	6	EFEMP1
7.11418e-132	1.07474	3.77957	1.79438	2.19728e-127	6	ARID5B
5.41888e-146	1.05897	3.93413	1.88828	1.67367e-141	6	TXNRD1
1.68528e-305	1.05772	24.1374	11.5954	5.20514e-301	6	VIM
1.42069e-177	1.05527	9.61284	4.62577	4.38795e-173	6	RP11-466H18.1
3.9038e-135	1.04542	4.99545	2.42032	1.20573e-130	6	RND3
3.00298e-180	1.04518	9.85254	4.7744	9.275e-176	6	ANXA5
3.12214e-159	1.04204	3.58017	1.73867	9.64303e-155	6	HSPB8
1.13854e-206	1.0236	5.98019	2.94158	3.51648e-202	6	MT1A
3.30781e-231	1.02345	19.8804	9.77992	1.02165e-226	6	NDUFA4
7.91684e-236	1.01628	30.2943	14.9772	2.44519e-231	6	HSPE1
9.80994e-134	1.01542	3.35864	1.66146	3.0299e-129	6	RPL41P5
3.32416e-207	0.997615	17.619	8.82406	1.0267e-202	6	RPL36AL
1.32868e-145	0.99592	9.30308	4.66471	4.10377e-141	6	POLR2L
2.08622e-109	0.99335	3.45438	1.73517	6.44351e-105	6	ADM
3.21434e-123	0.981251	4.50826	2.28362	9.92782e-119	6	RPL34P18
3.46121e-226	0.979446	23.7879	12.0646	1.06903e-221	6	MTATP6P1
4.41106e-127	0.976441	4.46839	2.27098	1.3624e-122	6	AC004453.8
3.21649e-127	0.972557	6.31785	3.21959	9.93444e-123	6	RP11-864N7.2
2.1943e-205	0.969467	19.3992	9.90709	6.7773e-201	6	CALM2
2.63606e-131	0.967148	6.52599	3.33815	8.14174e-127	6	ATP6V0E1
2.69396e-114	0.964364	3.46627	1.77648	8.32055e-110	6	HSPE1P2
1.05853e-106	0.963354	3.7762	1.93667	3.26937e-102	6	UBE2L3
5.36734e-131	0.960415	8.08246	4.15365	1.65776e-126	6	CD59
1.66921e-148	0.95985	8.32251	4.27869	5.15553e-144	6	RP11-761N21.2
8.70722e-126	0.95218	7.03119	3.63407	2.68931e-121	6	LGALS3
3.7423e-122	0.937633	3.65171	1.90652	1.15585e-117	6	IL1R1
1.0102e-149	0.937298	5.9874	3.12668	3.1201e-145	6	EMP3
9.64123e-113	0.934911	4.21931	2.20701	2.97779e-108	6	UBE2N
1.25528e-138	0.929319	3.55824	1.86845	3.87705e-134	6	GFPT2
2.38401e-112	0.926295	6.09457	3.20701	7.36326e-108	6	RP11-425L10.1
2.3463e-128	0.926064	10.5465	5.55056	7.24679e-124	6	HINT1
3.30394e-174	0.920838	11.5005	6.07459	1.02045e-169	6	TCEB1
0	0.907096	149.306	79.6187	0	6	TMSB4X
1.87039e-112	0.902788	5.48208	2.9321	5.7769e-108	6	BIRC3
3.56142e-98	0.90114	5.1455	2.75523	1.09998e-93	6	AC016739.2
5.25925e-107	0.900855	5.72085	3.06391	1.62437e-102	6	EZR
3.98677e-99	0.899532	3.11919	1.67207	1.23135e-94	6	SC22CB-1E7.1
4.01734e-139	0.89566	11.3854	6.11967	1.2408e-134	6	USMG5
7.30716e-133	0.893442	8.51853	4.58576	2.25689e-128	6	SNRPG
1.11484e-175	0.891927	19.6737	10.602	3.44329e-171	6	ZFAS1
5.27607e-126	0.890827	10.5011	5.66331	1.62957e-121	6	DUSP1
2.37286e-89	0.889544	3.36892	1.81849	7.32882e-85	6	RP11-112J1.1
6.42785e-129	0.88873	10.2615	5.54211	1.98531e-124	6	SHFM1
3.4349e-99	0.888434	6.69469	3.61648	1.0609e-94	6	MRPL33
0	0.886926	34.3187	18.5584	0	6	MGP
2.24709e-103	0.882576	3.75322	2.03574	6.94036e-99	6	ELOVL5
1.07182e-112	0.880399	6.71155	3.64583	3.31042e-108	6	CTD-2287O16.1
4.9298e-87	0.872666	3.60229	1.96734	1.52262e-82	6	DPM1
4.14239e-114	0.87045	5.81716	3.18185	1.27942e-109	6	S100A13
3.60853e-108	0.869657	8.34052	4.56457	1.11453e-103	6	GNG5
1.65077e-96	0.868976	3.21415	1.75986	5.09855e-92	6	RP11-343H5.4
7.19557e-106	0.865712	4.37524	2.40102	2.22242e-101	6	C11orf96
4.94515e-96	0.865537	3.46108	1.89958	1.52736e-91	6	AK6
3.98402e-98	0.86309	5.94928	3.27076	1.2305e-93	6	RTN4
1.50717e-279	0.862517	49.9284	27.4603	4.65505e-275	6	RPL41
1.95812e-183	0.858005	19.5255	10.7725	6.04785e-179	6	MT1X
5.91491e-147	0.853528	13.3465	7.38636	1.82688e-142	6	RP11-543P15.1
2.47475e-114	0.84576	5.69794	3.17044	7.64351e-110	6	RPL7P1
2.73203e-198	0.836806	21.5883	12.0869	8.43816e-194	6	IFITM3
4.34224e-107	0.830994	5.64023	3.17061	1.34114e-102	6	RPS27AP16
8.53808e-89	0.829668	4.59945	2.58792	2.63707e-84	6	PDCD5
3.20705e-109	0.820797	4.97008	2.81371	9.9053e-105	6	ICAM1
1.05589e-137	0.812106	15.9055	9.05898	3.26123e-133	6	COX6C
2.78121e-94	0.805769	6.92849	3.96349	8.59003e-90	6	TBCA
3.48565e-78	0.804242	3.06213	1.75357	1.07658e-73	6	RPL12P4
9.65273e-122	0.801724	4.40435	2.52661	2.98134e-117	6	C1R
3.41145e-250	0.800985	49.5955	28.4657	1.05366e-245	6	RPL37
1.12399e-78	0.798222	5.55702	3.19561	3.47154e-74	6	SNRPD1
9.64319e-93	0.795754	9.33128	5.37521	2.9784e-88	6	SEC61B
3.22681e-103	0.794812	4.24581	2.44736	9.96633e-99	6	C1S
2.12421e-89	0.791865	2.97326	1.71735	6.56084e-85	6	RPS28P7
3.93189e-112	0.788171	8.36222	4.84238	1.2144e-107	6	SDCBP
8.36589e-63	0.783595	3.41764	1.98537	2.58389e-58	6	UGP2
5.73013e-95	0.782955	4.73133	2.74973	1.76981e-90	6	GPRC5A
1.21789e-104	0.775963	4.56608	2.66658	3.76159e-100	6	OGN
8.59973e-93	0.774545	4.55494	2.6627	2.65611e-88	6	PRNP
3.9814e-75	0.773262	5.67858	3.3225	1.22969e-70	6	ENO1
1.74594e-131	0.772966	9.345	5.46882	5.3925e-127	6	NFKBIA
2.72676e-78	0.771193	3.40312	1.994	8.42188e-74	6	WTAP
1.75844e-110	0.76554	11.8953	6.99724	5.43112e-106	6	MYL12B
1.42127e-141	0.764357	18.3626	10.8104	4.38973e-137	6	RPL22
6.56551e-148	0.764186	20.0739	11.8192	2.02782e-143	6	ATP5E
2.08341e-89	0.763382	3.47387	2.0465	6.43481e-85	6	IGFBP4
1.62064e-74	0.760198	3.05209	1.802	5.00551e-70	6	DRAP1
3.17368e-72	0.755141	5.08526	3.01296	9.80223e-68	6	MGST1
5.40751e-66	0.749919	4.20254	2.49899	1.67016e-61	6	CNN3
1.14804e-84	0.746511	6.33449	3.77563	3.54583e-80	6	NPC2
1.54804e-91	0.745317	10.6165	6.33313	4.78127e-87	6	TOMM7
1.06285e-88	0.742333	9.15087	5.47013	3.28273e-84	6	NDUFS5
1.24852e-96	0.732892	9.6705	5.81871	3.85617e-92	6	PRDX1
4.109e-285	0.727207	79.3936	47.9595	1.26911e-280	6	B2M
1.32553e-204	0.722379	44.1766	26.7753	4.09405e-200	6	RPL39
1.7363e-79	0.714188	5.86896	3.57741	5.36275e-75	6	RP11-475C16.1
2.87757e-94	0.712659	10.4538	6.37884	8.88767e-90	6	UBL5
2.4281e-54	0.709909	4.82424	2.94934	7.49942e-50	6	SGK1
1.39522e-70	0.707186	7.81619	4.78752	4.30929e-66	6	MYL12A
8.53311e-165	0.705849	30.0617	18.4303	2.63554e-160	6	RPL38
3.1236e-70	0.70304	3.66983	2.25429	9.64754e-66	6	IL6ST
1.73325e-58	0.701191	3.48809	2.1454	5.35331e-54	6	CNIH1
5.62427e-120	0.700906	5.74511	3.53431	1.73711e-115	6	HMOX1
5.37236e-87	0.698965	10.2593	6.3199	1.65931e-82	6	COX7B
8.62323e-59	0.692816	4.0805	2.52438	2.66337e-54	6	MINOS1
4.71711e-44	0.690588	3.38634	2.09818	1.45693e-39	6	MRPL32
4.71959e-79	0.68932	10.4795	6.49883	1.45769e-74	6	NDUFA1
8.15177e-94	0.682582	6.76088	4.21236	2.51775e-89	6	NAMPT
1.80349e-76	0.682148	5.12244	3.19249	5.57027e-72	6	RPL23AP42
2.96413e-169	0.680901	25.8177	16.1045	9.155e-165	6	LGALS1
1.06396e-60	0.678084	3.26571	2.04105	3.28615e-56	6	CEBPB
1.0719e-79	0.676992	6.71412	4.19947	3.31068e-75	6	COX6A1
1.62173e-165	0.674907	36.9022	23.1145	5.00887e-161	6	RPL26
6.99881e-64	0.671206	4.03508	2.53396	2.16165e-59	6	DDX21
5.67077e-208	0.666817	60.7819	38.2862	1.75148e-203	6	RPS18
8.98117e-81	0.664362	11.6753	7.36675	2.77392e-76	6	UQCRB
2.55542e-42	0.66023	3.20399	2.02741	7.89267e-38	6	TMEM14B
9.17693e-66	0.653151	3.54553	2.25457	2.83439e-61	6	PEA15
5.39464e-78	0.650255	9.97847	6.35796	1.66619e-73	6	TCEAL9
5.92389e-52	0.649521	3.69712	2.35688	1.82965e-47	6	RPS23P8
9.15892e-59	0.647192	5.28061	3.37178	2.82883e-54	6	NOP10
3.13912e-61	0.646374	6.56527	4.19445	9.69547e-57	6	ATP5J2
1.15752e-84	0.645389	6.24683	3.99372	3.57512e-80	6	IFI27
6.45087e-56	0.644954	4.17867	2.67231	1.99242e-51	6	ENY2
1.28556e-66	0.641932	7.60951	4.87659	3.97058e-62	6	PPIB
3.74532e-149	0.639718	34.1592	21.9247	1.15678e-144	6	RPL23A
5.28047e-69	0.638251	7.63095	4.90282	1.63093e-64	6	SEPP1
2.18018e-80	0.635519	12.4706	8.02743	6.73369e-76	6	TMA7
6.08558e-85	0.632862	10.6898	6.8938	1.87959e-80	6	CYCS
4.90578e-86	0.632707	4.7656	3.07365	1.5152e-81	6	PLAUR
3.1868e-49	0.632139	4.12591	2.66212	9.84276e-45	6	UGDH
2.30625e-52	0.631161	5.076	3.27735	7.12309e-48	6	LAMTOR5
9.52867e-49	0.62744	3.56186	2.30568	2.94303e-44	6	NME1
6.06638e-57	0.626077	4.46461	2.89278	1.87366e-52	6	FN1
6.65366e-57	0.625753	4.87579	3.15991	2.05505e-52	6	UAP1
5.3481e-62	0.624749	7.95149	5.1568	1.65181e-57	6	COX6B1
4.47985e-136	0.62455	31.679	20.5477	1.38365e-131	6	RPS17
5.49171e-124	0.614507	25.0336	16.3508	1.69617e-119	6	RPL36A
3.56295e-52	0.614388	6.68476	4.36653	1.10045e-47	6	SLIRP
8.25327e-53	0.609344	5.70132	3.73718	2.5491e-48	6	SNRPF
5.78363e-52	0.608336	4.39624	2.88373	1.78633e-47	6	AMD1
8.58423e-51	0.604244	4.77825	3.14321	2.65133e-46	6	2022-09-15
0	0.602917	52.3216	34.4497	0	6	CXCL8
1.09807e-48	0.599519	3.46712	2.28821	3.39149e-44	6	RHOC
2.00046e-83	0.597622	16.7924	11.0971	6.17863e-79	6	MT-ND4L
2.53858e-51	0.59721	3.33755	2.20622	7.84065e-47	6	MAGOH
1.65811e-57	0.592386	4.95153	3.28408	5.12125e-53	6	RPL13AP5
2.8803e-86	0.586524	19.9656	13.296	8.89608e-82	6	RPL12
2.15279e-47	0.585465	5.10604	3.40284	6.6491e-43	6	SNU13
4.08296e-77	0.583055	16.8759	11.2655	1.26106e-72	6	CD63
6.59725e-83	0.581267	5.01748	3.35357	2.03763e-78	6	CD55
1.81373e-50	0.577667	3.86688	2.59099	5.60189e-46	6	RP11-572P18.1
4.22526e-40	0.576915	4.55243	3.05193	1.30501e-35	6	NDUFA6
1.37848e-93	0.576843	23.2031	15.556	4.25758e-89	6	RPS21
6.06174e-172	0.572695	62.9904	42.3522	1.87223e-167	6	RPL31
1.81578e-53	0.569327	3.34198	2.25226	5.60821e-49	6	ATP13A3
1.75064e-77	0.569168	18.0148	12.142	5.40703e-73	6	RPL14
1.52077e-136	0.568715	40.7573	27.4793	4.69706e-132	6	RPS25
1.00669e-64	0.5683	9.84742	6.64121	3.10927e-60	6	SKP1
1.12366e-54	0.568231	5.38937	3.63482	3.47052e-50	6	MAP1LC3B
9.88856e-48	0.566255	5.14848	3.47712	3.05418e-43	6	CLIC1
1.1149e-34	0.565964	3.28811	2.22113	3.44348e-30	6	HMGA1
3.52137e-141	0.558846	45.8157	31.1017	1.08761e-136	6	RPL32
1.63026e-42	0.55751	4.16813	2.83214	5.03521e-38	6	RAB7A
3.49438e-53	0.556464	8.90409	6.05448	1.07928e-48	6	COMMD6
7.48845e-39	0.554828	4.80449	3.2706	2.31288e-34	6	ATP5H
8.13634e-147	0.5491	53.0085	36.2285	2.51299e-142	6	RPL35A
4.51394e-37	0.548725	5.01278	3.42686	1.39418e-32	6	TRMT112
4.43929e-62	0.546991	13.1492	8.9999	1.37112e-57	6	GAS5
2.01765e-82	0.544647	21.227	14.5523	6.2317e-78	6	RPL35
8.12815e-33	0.544216	4.7348	3.24696	2.51046e-28	6	C8orf59
1.1345e-33	0.544161	4.11625	2.82289	3.50402e-29	6	SSR3
7.85539e-86	0.54407	20.1786	13.8391	2.42622e-81	6	FAU
5.26241e-41	0.543837	3.32195	2.27868	1.62535e-36	6	RPS13P2
4.65208e-33	0.540154	3.35943	2.31027	1.43684e-28	6	PSMA3
7.33387e-69	0.539876	11.2197	7.71725	2.26514e-64	6	RAN
1.52584e-35	0.538056	6.30288	4.34078	4.71271e-31	6	RPS27L
5.03335e-43	0.534147	7.3095	5.04769	1.5546e-38	6	ATP5J
6.15529e-43	0.53296	4.38695	3.03197	1.90112e-38	6	RPS3AP6
9.04923e-36	0.527717	4.66364	3.23494	2.79494e-31	6	SNRPB2
2.48561e-126	0.522695	46.5669	32.4138	7.67706e-122	6	RPS12
1.98789e-94	0.521254	30.118	20.9852	6.13979e-90	6	RPL36
1.21482e-33	0.520569	3.22876	2.25076	3.7521e-29	6	UFM1
6.10696e-31	0.520065	3.39055	2.36437	1.88619e-26	6	DYNLT1
3.94574e-51	0.515986	10.224	7.14979	1.21868e-46	6	OST4
7.63711e-154	0.514825	79.8781	55.9049	2.3588e-149	6	RPL34
1.27091e-35	0.512441	3.89017	2.72714	3.92532e-31	6	EIF3M
3.93946e-49	0.508941	7.59963	5.34055	1.21674e-44	6	TAGLN2
9.23032e-95	0.503856	29.7753	20.9981	2.85088e-90	6	RPL27
5.48808e-33	0.502742	3.67086	2.59076	1.69505e-28	6	EIF5A
2.37459e-28	0.502225	3.83285	2.70606	7.33417e-24	6	SSBP1
7.00717e-106	0.50174	32.7673	23.142	2.16423e-101	6	EIF1
5.9737e-36	0.501238	4.80291	3.39326	1.84504e-31	6	RBX1
1.13987e-35	0.495181	6.66012	4.72517	3.52062e-31	6	DSTN
1.49679e-47	0.494992	5.31287	3.76983	4.62299e-43	6	RPL7P9
2.54225e-47	0.494795	3.61917	2.56839	7.852e-43	6	CCDC80
1.0266e-62	0.490305	3.88291	2.76415	3.17077e-58	6	MEDAG
4.00631e-34	0.490229	3.48794	2.48311	1.23739e-29	6	RPS7P1
2.93753e-35	0.487547	5.52457	3.94032	9.07285e-31	6	DAD1
5.08281e-32	0.485282	5.16933	3.69275	1.56988e-27	6	HSBP1
1.34116e-42	0.484016	7.38104	5.27733	4.14232e-38	6	C14orf2
2.35475e-128	0.481098	63.2519	45.3157	7.27289e-124	6	RPL21
6.77383e-60	0.479242	17.0517	12.2321	2.09217e-55	6	COX7C
5.06755e-59	0.479205	15.3174	10.9883	1.56516e-54	6	PPIA
8.76257e-36	0.477244	3.69319	2.653	2.70641e-31	6	TUBB4B
2.87126e-67	0.476037	20.0252	14.3971	8.86819e-63	6	RPL28
6.72922e-71	0.474413	14.8868	10.7149	2.07839e-66	6	RPL9P9
3.61633e-140	0.472982	106.348	76.6211	1.11694e-135	6	RPS27
6.93814e-117	0.469322	55.8429	40.3356	2.14292e-112	6	TMSB10
1.04171e-29	0.46762	6.10459	4.41457	3.21742e-25	6	SLC38A2
1.42752e-50	0.466795	14.2703	10.3256	4.40905e-46	6	RPS10
4.62237e-38	0.466004	6.78395	4.91135	1.42767e-33	6	PSMA7
4.02297e-232	0.465834	10.233	7.40925	1.24253e-227	6	S100A8
1.82449e-53	0.459598	10.3985	7.56164	5.63511e-49	6	COX7A2
3.06459e-44	0.459292	6.31089	4.59018	9.46531e-40	6	EIF1B
1.02358e-83	0.456451	32.1514	23.4312	3.16144e-79	6	RPS20
2.90123e-189	0.456374	7.9806	5.81638	8.96073e-185	6	S100A9
3.27539e-93	0.455248	22.1559	16.1601	1.01164e-88	6	MT1G
8.80814e-101	0.45395	44.8931	32.7739	2.72048e-96	6	TPT1
1.59785e-24	0.452179	3.14604	2.29956	4.93511e-20	6	TMEM14C
1.07846e-35	0.452066	3.17278	2.31929	3.33094e-31	6	ABI3BP
1.48358e-35	0.451188	4.51915	3.30549	4.58217e-31	6	MGST3
2.11024e-74	0.449991	24.413	17.8715	6.51768e-70	6	RPS28
5.16018e-105	0.448023	46.4005	34.0137	1.59377e-100	6	RPL37A
3.59661e-37	0.446597	7.89612	5.79395	1.11085e-32	6	LRRC75A-AS1
2.18702e-48	0.445913	9.53766	7.00178	6.75484e-44	6	SELK
9.0449e-196	0.445475	14.0106	10.2886	2.79361e-191	6	CXCL2
7.16804e-27	0.443274	4.11363	3.02543	2.21392e-22	6	CDC42
3.16413e-115	0.442333	57.3173	42.1823	9.77272e-111	6	RPS27A
2.22769e-43	0.435957	11.6788	8.63298	6.88043e-39	6	PFDN5
2.36557e-91	0.434106	36.7199	27.1783	7.30631e-87	6	RPS23
8.28382e-53	0.432408	15.4329	11.4362	2.55854e-48	6	UBA52
2.1939e-79	0.425169	41.567	30.9571	6.77607e-75	6	MT-ND1
1.5531e-162	0.421662	7.44178	5.55576	4.79689e-158	6	BCL2A1
7.26933e-53	0.41644	15.679	11.7478	2.24521e-48	6	NPM1
9.67454e-20	0.407769	3.34005	2.51769	2.98808e-15	6	LINC00493
3.71198e-21	0.407379	3.56716	2.68961	1.14648e-16	6	LSM3
8.13467e-22	0.406055	3.87734	2.92617	2.51247e-17	6	CUTA
1.2369e-76	0.403973	33.6459	25.4287	3.82028e-72	6	RPS13
9.50644e-21	0.402397	3.66125	2.7701	2.93616e-16	6	COX17
5.82156e-80	0.400249	31.9599	24.2169	1.79805e-75	6	RPL23
1.01764e-25	0.39898	5.57754	4.22998	3.14307e-21	6	ROMO1
4.80081e-38	0.397726	12.2299	9.28317	1.48278e-33	6	BTF3
4.50957e-29	0.394332	6.34923	4.83076	1.39283e-24	6	RHOA
1.16866e-18	0.393079	3.69585	2.8144	3.60951e-14	6	RPL22L1
5.50496e-53	0.392787	17.3013	13.1776	1.70026e-48	6	RPS7
1.06832e-22	0.387784	3.57438	2.73191	3.29962e-18	6	YWHAG
1.00947e-68	0.385047	28.7581	22.0216	3.11784e-64	6	RPL24
9.71253e-39	0.383552	12.4312	9.52913	2.99981e-34	6	RPL29
1.82512e-29	0.381773	6.29306	4.82989	5.63708e-25	6	SOD1
4.15955e-78	0.380725	36.5991	28.11	1.28472e-73	6	RPS15A
2.01503e-20	0.378871	3.46775	2.66684	6.22362e-16	6	SEC11A
1.66314e-32	0.377788	10.5773	8.1405	5.13678e-28	6	ATP5L
1.62326e-53	0.374176	20.8545	16.0902	5.01361e-49	6	MYL6
1.99519e-28	0.371887	6.38588	4.93483	6.16233e-24	6	SH3BGRL3
1.33763e-26	0.366491	6.0762	4.7131	4.1314e-22	6	ARF4
1.63557e-24	0.361473	3.66297	2.85114	5.05164e-20	6	RPL6P27
2.12367e-20	0.357711	3.27892	2.55887	6.55916e-16	6	PSMA2
1.20681e-42	0.356923	7.68519	6.00081	3.72735e-38	6	LDHA
1.73984e-78	0.356466	47.7449	37.2924	5.37368e-74	6	RPL7
5.10772e-19	0.355882	3.17383	2.48001	1.57757e-14	6	PSMB3
3.38439e-24	0.350913	5.47024	4.28915	1.0453e-19	6	UQCR11
4.48379e-23	0.34721	5.48117	4.30876	1.38486e-18	6	UBE2D3
3.75589e-48	0.344994	20.3916	16.0546	1.16004e-43	6	RPS26
5.63996e-28	0.344219	4.14612	3.26604	1.74196e-23	6	RPL10AP6
1.22343e-28	0.34231	9.94093	7.84118	3.7787e-24	6	EEF1B2
2.98577e-68	0.339951	42.1114	33.2709	9.22186e-64	6	RPS19
7.14906e-18	0.33794	5.27104	4.17029	2.20806e-13	6	TSC22D1
3.67959e-27	0.335317	6.70139	5.31159	1.13648e-22	6	SNRPD2
6.68829e-34	0.333536	15.0008	11.9045	2.06575e-29	6	NACA
8.2493e-20	0.331122	6.66182	5.2956	2.54788e-15	6	NDUFB1
4.926e-21	0.328793	4.70473	3.74591	1.52144e-16	6	ARPC3
7.19656e-18	0.32836	3.43602	2.73659	2.22273e-13	6	RSL24D1
1.10224e-36	0.328279	3.95451	3.14971	3.40439e-32	6	KRT19
1.66822e-58	0.3251	32.1203	25.6398	5.15248e-54	6	RPL9
1.35144e-27	0.322675	5.25256	4.19988	4.17407e-23	6	SQSTM1
1.27616e-20	0.321401	3.92761	3.14323	3.94153e-16	6	OSTC
7.11895e-21	0.319242	5.89867	4.72773	2.19876e-16	6	ZFP36L1
5.58199e-16	0.317735	4.19518	3.36591	1.72405e-11	6	NDUFB9
4.70421e-48	0.3172	27.6257	22.1731	1.45294e-43	6	RPS24
3.8081e-26	0.314446	6.21108	4.9947	1.17617e-21	6	YWHAZ
1.52256e-17	0.313035	4.102	3.30189	4.70259e-13	6	PSMB1
2.58651e-21	0.31214	4.08094	3.28698	7.9887e-17	6	RPL18AP3
6.93106e-16	0.307296	3.10724	2.51114	2.14073e-11	6	RPL15P3
6.04551e-19	0.307293	6.72629	5.4359	1.86722e-14	6	TMEM258
4.54248e-24	0.30498	5.98363	4.84347	1.40299e-19	6	PFN1
3.86495e-14	0.304754	4.10957	3.32703	1.19373e-09	6	SF3B6
6.27428e-23	0.301097	8.08558	6.56254	1.93787e-18	6	COX4I1
9.97921e-14	0.300862	3.35796	2.72589	3.08218e-09	6	MRPL51
1.73542e-33	0.298531	12.6447	10.2811	5.36003e-29	6	CFL1
9.73186e-11	0.298428	3.79113	3.08271	3.00578e-06	6	NDUFA3
1.66465e-14	0.294527	3.38603	2.76077	5.14145e-10	6	PHLDA1
1.43857e-26	0.290761	6.44827	5.27127	4.44316e-22	6	ID2
1.95599e-56	0.287154	49.9743	40.9548	6.04126e-52	6	RPS14
9.25111e-10	0.285129	3.72036	3.05319	2.8573e-05	6	VDAC1
6.39324e-44	0.28078	28.0254	23.069	1.97462e-39	6	RPS16
1.53649e-38	0.278853	19.7771	16.3012	4.74561e-34	6	RPL10A
1.54037e-64	0.277785	66.07	54.4983	4.7576e-60	6	RPS29
1.37224e-19	0.275294	7.14287	5.90202	4.23831e-15	6	UQCRH
1.3938e-47	0.275186	40.8002	33.715	4.30489e-43	6	RPS6
6.18361e-16	0.27367	3.6929	3.05481	1.90987e-11	6	AC007969.5
6.71648e-17	0.269328	3.51693	2.91802	2.07445e-12	6	SNRPB
4.68075e-32	0.266493	24.5889	20.4416	1.4457e-27	6	RPL19
1.62352e-13	0.264152	4.58227	3.8156	5.01441e-09	6	YBX1
1.62947e-13	0.261056	3.57704	2.98496	5.03279e-09	6	COPS9
5.63194e-20	0.256315	6.25215	5.23445	1.73948e-15	6	SNRPE
4.67736e-41	0.254179	49.7641	41.7254	1.44465e-36	6	RPLP1
2.22146e-45	0.250277	42.0096	35.319	6.8612e-41	6	RPL30
0	3.13509	11.1724	1.27172	0	7	UBE2C
0	3.09297	22.5608	2.64411	0	7	HMGB2
0	2.70589	8.12028	1.24456	0	7	CDK1
0	2.67625	11.3256	1.77187	0	7	KIAA0101
0	2.67566	11.3573	1.77755	0	7	PTTG1
0	2.59545	7.29913	1.20771	0	7	TOP2A
0	2.39182	6.60727	1.25896	0	7	NUSAP1
0	2.33669	28.1289	5.5685	0	7	TUBA1B
0	2.27171	25.2572	5.23036	0	7	STMN1
0	2.20601	5.34582	1.15862	0	7	RRM2
0	2.20286	4.96007	1.07736	0	7	NUF2
0	2.16967	20.5803	4.57423	0	7	TUBB
0	2.11738	5.53694	1.27607	0	7	TYMS
0	2.04089	23.4033	5.6873	0	7	HMGB1
0	2.02901	4.325	1.05972	0	7	KIF2C
0	2.021	7.60251	1.87316	0	7	TMSB15A
0	2.00321	6.28041	1.56661	0	7	SMC4
0	1.98599	4.67224	1.17946	0	7	CCNB1
0	1.9619	13.6141	3.49461	0	7	CKS2
0	1.92625	6.97253	1.83455	0	7	TMPO
0	1.91288	4.14484	1.10071	0	7	AURKB
0	1.90624	4.60337	1.22812	0	7	MAD2L1
0	1.89455	8.02693	2.1589	0	7	HMGN2
0	1.86985	6.3046	1.72495	0	7	CKS1B
0	1.86272	3.91307	1.07593	0	7	BUB1B
2.08413e-287	1.85308	11.6694	3.2301	6.43706e-283	7	ARL6IP1
0	1.79013	3.86156	1.11656	0	7	CDKN3
0	1.76951	3.96736	1.16366	0	7	RACGAP1
0	1.76927	4.10898	1.2054	0	7	UBE2T
0	1.73472	25.0356	7.52236	0	7	H2AFZ
0	1.70706	8.09574	2.47959	0	7	PTN
5.54381e-210	1.44784	3.68166	1.34958	1.71226e-205	7	HMGB3
9.6225e-189	1.42963	7.35116	2.72894	2.97201e-184	7	NUCKS1
2.31108e-231	1.38165	3.54964	1.36228	7.13801e-227	7	ITGB3BP
3.62967e-145	1.35616	5.16489	2.01751	1.12106e-140	7	KPNA2
7.0572e-192	1.32927	8.48493	3.37675	2.17969e-187	7	ID1
1.83358e-150	1.32521	5.38973	2.15099	5.66318e-146	7	CCNG2
2.77178e-154	1.30127	5.37026	2.17908	8.56091e-150	7	H2AFV
1.17798e-150	1.29986	5.297	2.15145	3.6383e-146	7	CALM3
2.02665e-259	1.27934	19.4756	8.02363	6.25952e-255	7	COL3A1
1.05285e-183	1.27446	3.95047	1.63304	3.25182e-179	7	CENPW
3.14405e-139	1.2577	6.95042	2.90674	9.71073e-135	7	RBMX
1.30752e-169	1.22657	7.43678	3.17798	4.03841e-165	7	OLFML3
9.94497e-219	1.22571	36.5518	15.6291	3.0716e-214	7	LGALS1
1.19145e-133	1.20559	4.39287	1.90471	3.67991e-129	7	RAD21
6.38499e-139	1.20313	4.74175	2.05949	1.97207e-134	7	GPC3
1.39261e-134	1.1763	31.6709	14.0139	4.30123e-130	7	DNAJB1
1.52656e-179	1.16606	22.0556	9.82881	4.71492e-175	7	CALM2
2.23653e-139	1.16545	8.26951	3.68675	6.90774e-135	7	MDK
2.08982e-121	1.15493	5.70001	2.55981	6.45463e-117	7	TUBB4B
1.5359e-165	1.15414	16.6249	7.47014	4.74378e-161	7	RAN
7.47773e-122	1.14253	6.56522	2.97382	2.30957e-117	7	HMGN1
2.76789e-105	1.1185	4.30112	1.98097	8.54891e-101	7	ISLR
2.44996e-220	1.11378	26.3602	12.1805	7.56695e-216	7	HNRNPA1
1.04617e-169	1.10712	30.6256	14.217	3.23119e-165	7	DNAJA1
8.12794e-108	1.10659	6.89604	3.20246	2.5104e-103	7	CACYBP
3.91681e-74	1.10335	6.35128	2.9561	1.20975e-69	7	TUBA1C
3.05413e-159	1.10301	28.1997	13.1282	9.433e-155	7	FOSB
2.40233e-130	1.06775	4.99427	2.38259	7.41984e-126	7	GPC6
2.21149e-102	1.06743	8.32574	3.97279	6.83042e-98	7	HNRNPD
1.28382e-84	1.06088	4.02078	1.92732	3.96519e-80	7	DUT
3.31808e-116	1.04875	19.3947	9.37518	1.02482e-111	7	HSPB1
9.37275e-127	1.02686	10.7468	5.27429	2.89487e-122	7	BEX3
2.70411e-74	1.02607	4.65692	2.28677	8.35192e-70	7	LARP7
1.44081e-113	1.02409	5.75335	2.82904	4.45009e-109	7	NREP
5.38592e-129	1.01858	9.61594	4.74646	1.6635e-124	7	SRSF3
2.65437e-193	1.01726	23.0136	11.3699	8.19828e-189	7	COL1A2
2.05796e-158	1.00072	13.1772	6.58532	6.35622e-154	7	RPL10P9
1.12487e-83	0.98849	5.42543	2.73444	3.47426e-79	7	ANAPC11
1.92191e-74	0.981961	3.8313	1.93975	5.93602e-70	7	HN1
5.84145e-85	0.981473	5.68056	2.87699	1.80419e-80	7	DYNC1I2
7.06303e-83	0.960423	3.73225	1.91803	2.18149e-78	7	MEST
3.70737e-80	0.946972	3.89792	2.02193	1.14506e-75	7	TCEAL7
2.67628e-190	0.946858	39.2015	20.3362	8.26596e-186	7	PTMA
1.90363e-148	0.940211	9.15263	4.76995	5.87955e-144	7	TUBA1A
7.53824e-110	0.936009	12.9013	6.74318	2.32826e-105	7	HNRNPK
1.10524e-92	0.93411	9.07456	4.74931	3.41363e-88	7	NAP1L1
4.68316e-100	0.930244	13.7589	7.22028	1.44644e-95	7	HNRNPA2B1
4.6342e-67	0.930113	4.51083	2.36736	1.43132e-62	7	ITM2C
2.84119e-74	0.922246	8.21194	4.33333	8.7753e-70	7	MT-TL1
7.04329e-94	0.920131	10.4872	5.54208	2.17539e-89	7	ZFP36L2
1.81576e-86	0.911488	8.75603	4.65502	5.60816e-82	7	ID3
9.57016e-71	0.907938	4.94983	2.63799	2.95584e-66	7	CBX3
4.71539e-86	0.906832	7.85146	4.18762	1.45639e-81	7	SUMO2
1.06182e-55	0.899589	4.50068	2.41254	3.27954e-51	7	LSM5
6.2377e-72	0.89776	4.95599	2.65998	1.92658e-67	7	TNC
5.33663e-66	0.897746	4.77205	2.56128	1.64827e-61	7	BANF1
9.99605e-100	0.895435	10.6244	5.71152	3.08738e-95	7	DYNLL1
6.11912e-70	0.890578	4.02917	2.17333	1.88995e-65	7	XIST
2.49152e-64	0.88418	5.20637	2.82079	7.69531e-60	7	ERH
2.22885e-76	0.883013	5.38407	2.91942	6.88402e-72	7	SERPINH1
1.17134e-74	0.879124	3.36066	1.82718	3.61782e-70	7	DDAH2
7.60552e-72	0.875523	4.77706	2.60376	2.34904e-67	7	MAGED2
1.86042e-70	0.873058	6.48421	3.54031	5.74609e-66	7	C6orf48
1.80218e-74	0.870013	3.33442	1.8244	5.56623e-70	7	DEK
3.72851e-67	0.867783	4.59144	2.51605	1.15159e-62	7	2022-09-07
1.13565e-63	0.866255	4.07049	2.23294	3.50758e-59	7	CMC2
3.36853e-125	0.854689	15.0257	8.30898	1.04041e-120	7	SPARC
2.64721e-65	0.85085	4.35776	2.41619	8.17618e-61	7	IRF1
3.40913e-68	0.844629	4.37895	2.43844	1.05294e-63	7	VCAN
4.81884e-64	0.833208	5.53455	3.10643	1.48835e-59	7	SRP9
4.08251e-61	0.82803	4.22667	2.38088	1.26092e-56	7	TBCB
1.96922e-39	0.824696	3.67787	2.07653	6.08212e-35	7	SNRPC
2.40405e-69	0.819375	3.95146	2.23924	7.42515e-65	7	DNAJB4
5.54202e-54	0.818245	3.81774	2.16516	1.71171e-49	7	ANP32B
3.85954e-64	0.815779	4.36053	2.47722	1.19206e-59	7	RBP1
1.44498e-73	0.808448	13.6583	7.79883	4.46295e-69	7	HSPD1
3.75822e-55	0.808325	4.33894	2.47773	1.16076e-50	7	SNRPD3
8.34621e-99	0.805933	36.6499	20.9635	2.57781e-94	7	HSP90AA1
1.90681e-71	0.803632	4.71477	2.70112	5.88937e-67	7	COL5A1
5.30943e-50	0.802525	4.14471	2.37635	1.63987e-45	7	CALU
3.71722e-53	0.798326	3.55375	2.04346	1.1481e-48	7	NASP
1.58653e-67	0.795394	5.42716	3.12705	4.90017e-63	7	KLF10
1.00733e-47	0.779589	4.69736	2.73636	3.11124e-43	7	RBM25
1.09062e-70	0.767828	10.7917	6.33797	3.3685e-66	7	TCEAL9
8.89158e-56	0.767403	7.10153	4.17196	2.74625e-51	7	COX8A
6.13259e-60	0.766317	5.38772	3.16753	1.89411e-55	7	HNRNPA0
4.94204e-51	0.758249	9.49139	5.61144	1.5264e-46	7	HES1
3.24711e-51	0.75804	4.51909	2.67213	1.0029e-46	7	MRPL51
4.02548e-53	0.753923	3.35912	1.99192	1.24331e-48	7	HNRNPR
2.31323e-88	0.750044	32.0894	19.0799	7.14464e-84	7	FOS
1.1501e-52	0.747813	3.39092	2.01931	3.55219e-48	7	HNRNPA1P48
9.35223e-57	0.746262	3.59276	2.14181	2.88853e-52	7	LTBP4
3.77608e-49	0.737783	4.29551	2.57585	1.16628e-44	7	FUS
1.25926e-29	0.728503	4.36464	2.63419	3.88935e-25	7	ZFAND2A
5.37569e-77	0.727335	11.6772	7.05328	1.66034e-72	7	COL1A1
8.43087e-53	0.726835	8.28378	5.00529	2.60396e-48	7	SNHG6
9.0317e-54	0.726212	5.32195	3.21706	2.78953e-49	7	PTGES3
3.93071e-67	0.724181	11.0525	6.69054	1.21404e-62	7	LDHB
5.91377e-68	0.713859	13.8475	8.44263	1.82653e-63	7	JUNB
1.39064e-36	0.712098	4.3343	2.64579	4.29512e-32	7	CTSC
5.07734e-42	0.71084	4.68956	2.86515	1.56819e-37	7	TCP1
1.95342e-38	0.710566	5.37827	3.28656	6.03334e-34	7	HMGN3
1.77733e-52	0.708133	5.26555	3.2231	5.48947e-48	7	SNRPD1
4.35673e-55	0.707685	8.10654	4.96365	1.34562e-50	7	HNRNPDL
1.41934e-46	0.686553	4.52156	2.80941	4.38376e-42	7	ILF2
6.42048e-42	0.682845	6.03068	3.75673	1.98303e-37	7	HNRNPH3
2.99513e-41	0.671979	4.73325	2.9708	9.25077e-37	7	HNRNPA3
2.46246e-58	0.671847	5.6134	3.52354	7.60555e-54	7	MFAP4
4.36643e-37	0.670714	3.65081	2.29342	1.34862e-32	7	MT-TV
8.30836e-49	0.662095	7.37985	4.66377	2.56612e-44	7	SNRPG
1.71063e-71	0.661542	17.267	10.9162	5.28346e-67	7	PPIA
1.87374e-41	0.659204	6.30223	3.99075	5.78724e-37	7	MORF4L1
9.56865e-44	0.649842	5.2993	3.37751	2.95537e-39	7	RBM8A
9.24515e-35	0.649484	3.48493	2.22167	2.85546e-30	7	NUDT4
3.26127e-33	0.648575	3.9646	2.52906	1.00728e-28	7	PSMA2
9.25177e-47	0.643004	6.90597	4.42243	2.8575e-42	7	CCNL1
2.70823e-46	0.631279	6.85036	4.42262	8.36462e-42	7	NR4A1
6.75332e-45	0.629856	9.39625	6.07224	2.08583e-40	7	LAPTM4A
1.84256e-36	0.628752	3.57546	2.31237	5.69092e-32	7	PMP22
1.12742e-37	0.627194	4.32142	2.79784	3.48215e-33	7	NOP58
1.61182e-39	0.620213	3.81469	2.48174	4.97828e-35	7	KCTD12
9.23625e-87	0.617179	28.9695	18.8865	2.85271e-82	7	RPS4X
3.4736e-34	0.616472	3.62618	2.36523	1.07286e-29	7	DNAJB6
6.38727e-30	0.616234	3.9174	2.5556	1.97277e-25	7	ESD
1.07288e-34	0.611178	4.02794	2.63694	3.31371e-30	7	MATR3
3.75668e-31	0.610141	4.0585	2.65886	1.16029e-26	7	SPTSSA
2.89062e-128	0.602242	50.905	33.5326	8.92796e-124	7	RPS3A
1.9407e-29	0.588807	4.18861	2.78498	5.99406e-25	7	EID1
1.07935e-39	0.587548	5.52539	3.67699	3.33368e-35	7	SRSF2
6.05593e-27	0.582964	4.15383	2.77306	1.87043e-22	7	TRA2B
1.27738e-40	0.581729	7.73324	5.16706	3.9453e-36	7	SNRPE
2.92514e-30	0.573695	4.04401	2.71715	9.03458e-26	7	SERTAD1
2.08653e-55	0.571998	21.375	14.3786	6.44446e-51	7	ZFP36
3.69062e-83	0.569446	29.3643	19.7879	1.13988e-78	7	RPS15
1.50162e-42	0.568117	11.3465	7.65315	4.63789e-38	7	SON
5.04692e-26	0.566876	3.41081	2.30256	1.55879e-21	7	BTG3
1.11143e-33	0.565174	5.11064	3.45415	3.43278e-29	7	RPS3AP26
9.34782e-34	0.558476	5.53215	3.75644	2.88717e-29	7	SNRPF
6.05973e-24	0.542443	3.43721	2.36001	1.87161e-19	7	CCT2
1.7949e-25	0.541281	3.55562	2.44328	5.54372e-21	7	PSMA4
2.82564e-32	0.540407	7.85745	5.4026	8.72727e-28	7	HSP90B1
2.68353e-88	0.539045	35.2915	24.2885	8.28835e-84	7	RPS3
5.98814e-31	0.538658	3.67166	2.52761	1.8495e-26	7	ADAMTS1
3.64571e-34	0.538201	3.58906	2.47153	1.12601e-29	7	MEG3
3.10985e-31	0.537392	7.65211	5.27242	9.60508e-27	7	SNRPD2
1.81757e-29	0.536188	4.83747	3.33587	5.61374e-25	7	WSB1
2.06525e-29	0.533697	3.87841	2.67913	6.37874e-25	7	LSM3
1.34975e-29	0.532706	8.38013	5.79282	4.16883e-25	7	ATP5G2
2.33655e-29	0.526256	5.02223	3.48721	7.21666e-25	7	MORF4L2
1.38658e-58	0.522122	33.3437	23.2188	4.28259e-54	7	UBB
1.97505e-25	0.520143	4.6114	3.21555	6.10012e-21	7	PDIA6
1.29293e-23	0.519734	3.89197	2.71465	3.99336e-19	7	LMO4
4.20444e-21	0.518857	3.54159	2.47176	1.29858e-16	7	PRDX3
6.62698e-24	0.518153	3.56002	2.48584	2.04681e-19	7	NONO
2.21339e-27	0.515243	5.37086	3.75786	6.83627e-23	7	TPM4
8.16095e-65	0.504211	23.915	16.8612	2.52059e-60	7	H3F3B
6.68725e-29	0.503649	7.50353	5.29239	2.06542e-24	7	HNRNPC
2.4293e-80	0.503264	39.6941	28.0045	7.50314e-76	7	RPS15A
8.11516e-24	0.501742	4.93589	3.48599	2.50645e-19	7	MARCKS
3.9299e-22	0.496068	3.74799	2.65746	1.21379e-17	7	SEC11A
3.76596e-64	0.491382	32.1808	22.8916	1.16315e-59	7	RPS16
3.83369e-41	0.491303	14.3524	10.21	1.18407e-36	7	CFL1
1.08489e-22	0.486407	4.65668	3.32394	3.3508e-18	7	SRSF11
5.47621e-48	0.477604	20.9205	15.0244	1.69138e-43	7	RPL6
8.92263e-47	0.47663	22.9613	16.5012	2.75584e-42	7	RPL36A
3.74558e-18	0.47212	4.72326	3.40502	1.15686e-13	7	RBX1
3.3643e-28	0.470794	6.15119	4.4385	1.0391e-23	7	ATP5G3
3.15369e-28	0.462605	13.8891	10.079	9.74049e-24	7	HSPA8
5.8875e-31	0.461654	12.3753	8.98638	1.81841e-26	7	RPSA
5.42778e-66	0.459144	35.3347	25.7031	1.67642e-61	7	RPL15
1.52551e-18	0.456115	3.70501	2.70075	4.71169e-14	7	MRFAP1
2.57379e-31	0.455681	4.80965	3.50703	7.94942e-27	7	FBLN1
1.69661e-28	0.449423	4.50131	3.29647	5.24014e-24	7	FSTL1
3.68906e-22	0.445051	4.69831	3.45118	1.1394e-17	7	TRMT112
4.90877e-43	0.442716	25.5166	18.7738	1.51612e-38	7	RPS8
3.16971e-20	0.442167	4.49999	3.31212	9.78997e-16	7	SF3B6
4.17739e-27	0.439735	7.95994	5.86862	1.29023e-22	7	UQCRH
5.26416e-23	0.439138	6.14548	4.53275	1.62589e-18	7	ATF3
1.77108e-16	0.43809	3.43889	2.53828	5.47017e-12	7	2022-09-02
6.74543e-18	0.437465	3.63072	2.68104	2.08339e-13	7	C11orf58
3.53154e-37	0.43667	17.8313	13.1744	1.09075e-32	7	RPS7
8.82308e-36	0.436473	14.3766	10.6234	2.7251e-31	7	GAPDH
8.09065e-19	0.431791	3.9142	2.90175	2.49888e-14	7	SNRPB
3.12423e-28	0.431289	3.6119	2.67858	9.64949e-24	7	CYR61
1.34606e-47	0.431224	21.8673	16.2175	4.15745e-43	7	RPL10A
3.08e-15	0.427767	4.21492	3.13342	9.51289e-11	7	OSTC
1.35826e-53	0.425164	32.2466	24.0158	4.19512e-49	7	RPLP2
5.15316e-16	0.424357	4.09117	3.04862	1.59161e-11	7	NDUFB6
3.63379e-17	0.421366	4.43763	3.31365	1.12233e-12	7	C12orf57
1.68845e-62	0.421023	44.4565	33.2043	5.21494e-58	7	RPS19
2.32658e-26	0.419144	10.4657	7.82696	7.18587e-22	7	EEF1B2
2.56197e-16	0.4184	4.8261	3.61115	7.91291e-12	7	LUC7L3
1.38406e-18	0.417222	7.15489	5.35805	4.27481e-14	7	HSPH1
1.47361e-48	0.415813	26.8273	20.1096	4.55141e-44	7	RPLP0
1.81962e-21	0.413229	5.49723	4.12809	5.62008e-17	7	TPI1
1.91371e-19	0.413016	6.56737	4.93244	5.91067e-15	7	PSMA7
1.68246e-40	0.410479	21.3104	16.0333	5.19643e-36	7	RPS26
1.1172e-13	0.410197	3.72991	2.80683	3.45057e-09	7	NDUFB11
4.54895e-18	0.409828	3.65476	2.75099	1.40499e-13	7	PHLDA1
3.36533e-23	0.409318	7.60123	5.72357	1.03942e-18	7	HINT1
8.24284e-17	0.407375	4.32635	3.26204	2.54588e-12	7	RPL10AP6
4.26192e-19	0.403904	6.29445	4.75741	1.31634e-14	7	SAP18
2.96384e-84	0.402004	71.7272	54.2836	9.1541e-80	7	RPS29
2.1629e-24	0.396978	6.13634	4.66023	6.68033e-20	7	SRSF7
2.73907e-17	0.395537	5.20786	3.95905	8.4599e-13	7	SSR2
1.86934e-12	0.392475	3.99497	3.04346	5.77365e-08	7	AC007969.5
7.99478e-16	0.391288	6.15557	4.6933	2.46927e-11	7	GNG5
2.20216e-59	0.390328	39.0605	29.8015	6.8016e-55	7	RPL13A
7.55224e-25	0.388898	14.7616	11.2736	2.33259e-20	7	RPS5
1.18016e-18	0.386329	3.33465	2.55125	3.64504e-14	7	CNN3
1.34297e-16	0.385034	5.12184	3.9221	4.14789e-12	7	SFPQ
4.2139e-25	0.383257	7.06677	5.41812	1.3015e-20	7	EIF4A3
8.26216e-17	0.378307	3.93366	3.02632	2.55185e-12	7	IER2
6.16745e-46	0.375248	31.4962	24.2827	1.90488e-41	7	RPL23
1.77189e-12	0.369792	4.80544	3.7189	5.47265e-08	7	HSBP1
7.72738e-37	0.36865	3.95477	3.063	2.38668e-32	7	POSTN
1.5697e-10	0.367613	4.17529	3.23611	4.84818e-06	7	KDELR2
4.10156e-13	0.363602	5.36739	4.17165	1.26681e-08	7	TSC22D1
7.64665e-17	0.363578	3.52412	2.73907	2.36174e-12	7	YWHAG
2.28322e-15	0.35963	6.1876	4.8224	7.05194e-11	7	RP11-466H18.1
1.34916e-12	0.35947	3.53385	2.75446	4.16701e-08	7	YWHAQ
3.0513e-17	0.359392	4.21407	3.28484	9.42425e-13	7	BTG2
1.99638e-25	0.358126	7.50533	5.85549	6.16601e-21	7	EGR1
3.34726e-40	0.353936	30.135	23.5791	1.03383e-35	7	RPS20
1.01671e-36	0.353758	27.0662	21.1805	3.14021e-32	7	RPL27
2.59881e-09	0.351116	3.5793	2.80609	8.02669e-05	7	RPL13AP25
2.02326e-10	0.349055	3.64661	2.86295	6.24903e-06	7	SF3B5
4.83639e-48	0.341687	47.3562	37.3696	1.49377e-43	7	RPL7
1.16442e-43	0.340466	34.6111	27.3354	3.59642e-39	7	RPS23
1.07067e-20	0.340274	15.8479	12.5181	3.30687e-16	7	HSP90AB1
3.1345e-08	0.337863	3.4581	2.73609	0.000968122	7	ATP5F1
3.00481e-37	0.336563	22.9883	18.205	9.28064e-33	7	ACTG1
5.27382e-33	0.334551	27.9763	22.1861	1.62887e-28	7	RPS24
1.41866e-13	0.332933	8.07877	6.4139	4.38166e-09	7	GSTP1
6.39879e-42	0.330834	41.9898	33.3851	1.97633e-37	7	RPL27A
4.45295e-50	0.329936	51.4499	40.9321	1.37534e-45	7	RPS14
1.83463e-18	0.328537	5.87636	4.6796	5.66645e-14	7	PPP1R15A
1.54745e-30	0.328498	27.2426	21.6951	4.77944e-26	7	RPS11
2.82748e-25	0.327908	14.9289	11.8937	8.73296e-21	7	ACTB
9.89937e-14	0.32772	4.10451	3.27045	3.05752e-09	7	SNRPB2
6.76859e-14	0.327187	7.17669	5.72046	2.09055e-09	7	SHFM1
1.41924e-08	0.324728	4.01285	3.20405	0.000438348	7	C4orf3
1.27787e-42	0.319035	40.8838	32.7727	3.94683e-38	7	RPS12
2.84006e-08	0.318961	4.74805	3.80626	0.00087718	7	RPL7P9
9.4458e-49	0.318522	57.0187	45.7228	2.91743e-44	7	RPL21
2.58984e-10	0.317662	6.63745	5.32569	7.99899e-06	7	C14orf2
1.53637e-47	0.316409	51.8831	41.6655	4.74522e-43	7	RPLP1
2.88704e-11	0.316201	5.23039	4.20096	8.9169e-07	7	SLC25A3
1.14225e-24	0.315872	20.1073	16.1535	3.52797e-20	7	MYL6
1.29824e-11	0.313407	4.77509	3.8427	4.00974e-07	7	UQCR10
5.14653e-28	0.309686	27.656	22.3133	1.58956e-23	7	RPL23A
2.4803e-37	0.308745	41.7511	33.7075	7.66067e-33	7	RPS6
5.85135e-09	0.30797	4.20107	3.39353	0.000180725	7	PARK7
1.57273e-12	0.307942	3.78057	3.05392	4.85754e-08	7	VDAC1
2.4249e-14	0.305681	4.00506	3.24033	7.48954e-10	7	EMP3
2.77139e-35	0.304288	47.4263	38.4078	8.55972e-31	7	EEF1A1
5.92322e-09	0.30047	3.35829	2.72689	0.000182945	7	MRPS21
2.53154e-10	0.295342	5.79998	4.72628	7.8189e-06	7	ATP5O
4.80794e-09	0.29189	3.72899	3.04595	0.000148498	7	NEDD8
2.8423e-22	0.287524	20.0966	16.4653	8.77872e-18	7	MALAT1
1.58868e-08	0.27828	3.96215	3.26709	0.000490681	7	RPS27AP16
4.61819e-34	0.273831	41.4986	34.3243	1.42637e-29	7	RPL37A
1.39281e-29	0.273041	33.7135	27.9004	4.30183e-25	7	RPS25
5.92707e-07	0.270786	4.1703	3.45663	0.0183063	7	EIF5
1.01962e-15	0.269839	9.8973	8.20894	3.1492e-11	7	SRP14
5.32009e-26	0.26972	26.7153	22.1598	1.64316e-21	7	RPL24
2.7594e-36	0.26872	42.5621	35.3289	8.52267e-32	7	RPL30
3.11528e-10	0.267724	4.91127	4.07945	9.62186e-06	7	TBCA
2.43154e-14	0.264964	8.99193	7.48326	7.51004e-10	7	EIF4A2
5.82133e-14	0.263847	13.3282	11.1006	1.79798e-09	7	RPL22
2.34661e-07	0.261567	3.41931	2.85233	0.00724774	7	PSME1
8.23589e-38	0.261299	51.0302	42.5764	2.54374e-33	7	RPS27A
1.9696e-13	0.258334	6.31803	5.2822	6.08332e-09	7	SOX4
8.83434e-12	0.258115	9.78786	8.18441	2.72857e-07	7	TMA7
5.04662e-25	0.255837	23.8295	19.9573	1.5587e-20	7	RPL5
1.20509e-12	0.254844	12.0798	10.1238	3.72204e-08	7	RPL4
2.83015e-08	0.253679	3.29194	2.76113	0.00087412	7	NDUFC2
1.23873e-11	0.251883	9.5249	7.99901	3.82594e-07	7	DDX5
0	4.64402	87.332	3.49289	0	8	IL1B
0	4.49797	57.8579	2.56058	0	8	CCL20
0	4.39194	37.6197	1.79189	0	8	CCL3
0	4.37141	47.9565	2.31697	0	8	HLA-DRA
0	4.21917	25.8098	1.38576	0	8	CCL3L3
0	3.75222	21.7777	1.61615	0	8	HLA-DRB1
0	3.71198	46.0418	3.51344	0	8	CD74
0	3.58398	13.5689	1.1315	0	8	EREG
0	3.57549	19.4067	1.62788	0	8	FCER1G
0	3.57121	45.8445	3.85696	0	8	BCL2A1
0	3.45647	272.176	24.7942	0	8	CXCL8
0	3.41887	44.8166	4.19041	0	8	S100A9
0	3.40665	56.7896	5.35508	0	8	S100A8
0	3.37893	13.886	1.3348	0	8	HLA-DPA1
0	3.32817	64.505	6.42266	0	8	CXCL3
0	3.23734	12.8676	1.36445	0	8	C15orf48
3.71461e-303	3.16902	33.5176	3.72652	1.14729e-298	8	SERPINB2
0	3.14502	11.8857	1.34363	0	8	HLA-DPB1
0	3.12311	9.78432	1.12301	0	8	IL1A
0	3.03354	9.03715	1.10368	0	8	HLA-DQA1
0	3.01188	58.2579	7.22253	0	8	SRGN
0	2.9833	10.1326	1.28132	0	8	AIF1
0	2.97878	10.7298	1.3611	0	8	TYROBP
0	2.97013	10.2914	1.31333	0	8	GPR183
0	2.962	8.34386	1.07082	0	8	C1QA
0	2.93455	30.757	4.02306	0	8	CCL4
0	2.88713	10.2998	1.39224	0	8	IL1RN
0	2.84439	59.5349	8.28945	0	8	CXCL2
0	2.82883	7.52738	1.05946	0	8	C1QB
0	2.71883	9.11144	1.384	0	8	PLEK
0	2.71781	14.3768	2.18535	0	8	CTSB
0	2.64053	8.9928	1.44217	0	8	CD83
0	2.6108	6.38992	1.04608	0	8	KYNU
0	2.58528	8.94503	1.49051	0	8	LAPTM5
0	2.52793	13.5014	2.34097	0	8	G0S2
0	2.52158	9.64571	1.67982	0	8	S100A12
0	2.52142	8.73798	1.52191	0	8	CTSS
0	2.50582	14.5878	2.56839	0	8	CCL4L2
0	2.49455	6.21126	1.10216	0	8	HLA-DQB1
0	2.43258	7.9209	1.46722	0	8	CD53
0	2.41733	6.05497	1.1335	0	8	TNF
0	2.36933	13.8654	2.68344	0	8	PLAUR
0	2.34213	60.3542	11.903	0	8	SOD2
0	2.28237	5.02759	1.03347	0	8	C1QC
0	2.22282	4.87312	1.04393	0	8	MS4A6A
0	2.19477	7.90316	1.72628	0	8	SAMSN1
6.60576e-249	2.18211	14.3851	3.16981	2.04026e-244	8	HMOX1
0	2.18176	15.9256	3.51012	0	8	CTSL
0	2.17357	6.50671	1.44229	0	8	AQP9
0	2.13084	13.0538	2.98051	0	8	CD44
0	2.11897	5.65776	1.30248	0	8	SERPINB9
8.50212e-286	2.08149	6.26095	1.47928	2.62596e-281	8	LGMN
0	2.04856	4.31078	1.04202	0	8	CD163
3.36818e-287	2.02162	8.12942	2.00212	1.04029e-282	8	BASP1
3.41014e-294	2.00901	11.4126	2.83539	1.05326e-289	8	TNFAIP3
0	2.00054	4.8304	1.20715	0	8	LST1
0	1.99741	5.20692	1.30407	0	8	LCP2
7.67741e-218	1.97109	18.5694	4.73631	2.37124e-213	8	CXCL1
0	1.96522	5.06686	1.29762	0	8	C5AR1
0	1.96373	5.04541	1.29347	0	8	CSTA
0	1.96178	4.86824	1.24973	0	8	MIR155HG
0	1.92972	4.35669	1.14354	0	8	OLR1
8.36339e-299	1.91776	14.7051	3.89194	2.58312e-294	8	PTGS2
3.36288e-227	1.87652	6.91492	1.88321	1.03866e-222	8	NFKB1
0	1.8691	5.45093	1.49216	0	8	LCP1
2.66943e-220	1.84102	5.10041	1.42365	8.2448e-216	8	INHBA
6.65181e-232	1.83817	16.511	4.61774	2.05448e-227	8	PSAP
2.31297e-265	1.82139	9.17186	2.59516	7.14385e-261	8	RGS1
0	1.82092	3.98492	1.12789	0	8	CPVL
5.60424e-236	1.81994	7.35623	2.08353	1.73093e-231	8	ATP13A3
3.14286e-246	1.81552	5.61742	1.59592	9.70703e-242	8	CFLAR
5.9602e-230	1.80952	5.51347	1.57291	1.84087e-225	8	CREG1
0	1.80132	45.1836	12.9637	0	8	SAT1
0	1.80077	4.8144	1.38184	0	8	CD52
1.08675e-176	1.7674	9.13962	2.68464	3.35654e-172	8	INSIG1
0	1.73695	22.0177	6.60535	0	8	S100A4
2.02086e-153	1.70713	9.35569	2.86536	6.24164e-149	8	CSTB
3.71629e-216	1.69108	19.4629	6.02755	1.14781e-211	8	IER3
3.4402e-198	1.68893	5.47582	1.69836	1.06254e-193	8	ATP2B1
0	1.64163	3.96617	1.27113	0	8	PDE4B
6.15402e-169	1.61892	7.79137	2.5367	1.90073e-164	8	PRNP
9.03159e-290	1.61026	4.21809	1.38159	2.7895e-285	8	GMFG
2.50681e-125	1.60884	8.54483	2.80152	7.74253e-121	8	SGK1
2.52156e-270	1.59623	18.0704	5.97661	7.78809e-266	8	HLA-B
5.58168e-169	1.577	6.26695	2.10055	1.72396e-164	8	ETS2
6.60061e-147	1.57363	5.39634	1.81297	2.03866e-142	8	PNP
9.24838e-180	1.56954	4.2477	1.43112	2.85645e-175	8	NINJ1
2.79304e-178	1.55949	4.63227	1.5716	8.62659e-174	8	CARD16
1.15412e-238	1.53028	32.7401	11.3349	3.56463e-234	8	VIM
3.30064e-166	1.51829	4.17767	1.45842	1.01944e-161	8	TNFAIP8
1.95941e-164	1.49366	11.3547	4.03217	6.05185e-160	8	NAMPT
4.1351e-146	1.49046	10.1948	3.62834	1.27717e-141	8	NPC2
0	1.44569	103.233	37.8985	0	8	FTL
5.39117e-140	1.43601	8.36834	3.09284	1.66512e-135	8	PNRC1
1.77262e-108	1.42912	5.1917	1.92797	5.4749e-104	8	WTAP
1.7676e-161	1.42658	14.218	5.28929	5.4594e-157	8	NFKBIA
3.14269e-121	1.40768	13.9313	5.25095	9.7065e-117	8	IL6
4.63053e-159	1.4042	12.4275	4.69544	1.43019e-154	8	SDCBP
1.85601e-294	1.39735	77.5854	29.4535	5.73246e-290	8	FTH1
3.43759e-144	1.39167	4.32012	1.64649	1.06173e-139	8	TGFBI
1.35983e-112	1.38449	4.41171	1.6898	4.19997e-108	8	HIF1A
3.05779e-139	1.37613	7.11057	2.73934	9.44429e-135	8	ICAM1
1.30657e-97	1.36766	6.59434	2.55544	4.03548e-93	8	NR4A2
1.3717e-42	1.35194	9.73214	3.81272	4.23662e-38	8	RNASE1
4.56858e-28	1.32373	11.866	4.74045	1.41105e-23	8	SEPP1
2.4031e-87	1.30641	4.64271	1.87717	7.42223e-83	8	ASAH1
3.06922e-86	1.30268	8.05799	3.26649	9.47958e-82	8	NOP10
9.78371e-160	1.30184	17.0963	6.93444	3.0218e-155	8	LYZ
2.60162e-98	1.29968	4.92549	2.00081	8.03537e-94	8	GPX1
1.3368e-117	1.29774	4.42915	1.80162	4.12883e-113	8	ZEB2
4.81671e-126	1.29422	11.6367	4.74493	1.48769e-121	8	ANXA5
1.26325e-110	1.29405	7.51863	3.06614	3.90166e-106	8	ATP1B3
3.7699e-85	1.29252	4.84257	1.97692	1.16437e-80	8	GSTO1
6.91836e-104	1.28747	11.3348	4.64348	2.1368e-99	8	BTG1
1.25967e-96	1.249	3.9302	1.65359	3.89062e-92	8	CMTM6
1.98509e-106	1.2099	9.82079	4.24553	6.13116e-102	8	MCL1
3.48958e-71	1.19835	4.577	1.99454	1.07779e-66	8	CEBPB
9.61577e-92	1.1775	8.14605	3.60151	2.96993e-87	8	ARPC3
8.70095e-105	1.15123	4.16171	1.87378	2.68737e-100	8	MSN
2.25293e-94	1.1441	4.37568	1.97987	6.9584e-90	8	A2M
3.82429e-306	1.13795	103.824	47.1783	1.18117e-301	8	B2M
3.3042e-39	1.13207	19.6879	8.98281	1.02054e-34	8	CST3
5.09812e-170	1.13015	20.2854	9.26775	1.57461e-165	8	ANXA1
4.50932e-62	1.12924	13.0243	5.95415	1.39275e-57	8	EMP1
4.48688e-142	1.12839	21.1652	9.68153	1.38582e-137	8	S100A11
2.94083e-56	1.11684	4.75414	2.19215	9.08305e-52	8	IVNS1ABP
1.0775e-137	1.1114	4.19806	1.94305	3.32797e-133	8	ARHGDIB
1.50732e-117	1.10785	11.2736	5.23079	4.6555e-113	8	CREM
4.07946e-81	1.10646	7.4374	3.45416	1.25998e-76	8	MT-TW
4.41377e-73	1.09296	3.92728	1.8411	1.36324e-68	8	ACTR2
2.11611e-91	1.08346	10.1328	4.78163	6.53581e-87	8	SH3BGRL3
1.59752e-77	1.08329	4.51276	2.12981	4.93409e-73	8	FTLP3
1.1731e-56	1.06861	7.11998	3.39466	3.62322e-52	8	MARCKS
1.62551e-58	1.06651	3.86696	1.84637	5.02055e-54	8	ACTR3
2.02274e-62	1.04993	6.89991	3.33261	6.24744e-58	8	LITAF
1.03247e-58	1.04335	3.97963	1.93092	3.18887e-54	8	APLP2
5.58004e-101	1.03738	8.71532	4.24621	1.72345e-96	8	HLA-A
3.65144e-62	1.02663	6.71132	3.2943	1.12778e-57	8	CD55
2.94345e-41	0.973516	5.26799	2.6828	9.09115e-37	8	PHLDA1
3.25674e-55	0.931001	6.01317	3.15387	1.00588e-50	8	EMP3
1.7962e-52	0.915565	4.95257	2.62553	5.54775e-48	8	CTSC
2.76905e-43	0.90211	8.43265	4.51234	8.55248e-39	8	EIF1B
1.37372e-47	0.899427	5.17301	2.77325	4.24287e-43	8	SLC2A3
7.89566e-46	0.88991	5.18812	2.79976	2.43865e-41	8	RAB7A
1.10187e-42	0.881191	29.1547	15.8286	3.40322e-38	8	HSPA1A
1.05863e-28	0.878238	4.76372	2.59162	3.26967e-24	8	ATP1A1
[truncated: 2,322 more rows]

## Sheet: Table S5
Table S5. Marker genes for each cell cluster of human skin.
p valule	avg_log2FC	The expression level of the gene is detected in current cell cluster	The expression level of the gene is detected in other cell clusters	Adjusted p value	Cell cluster	Gene
0	3.00432	74.9117	9.33597	0	0	KRT15
0	2.41658	338.365	63.3758	0	0	KRT14
0	1.98352	8.98836	2.2729	0	0	IGFBP3
0	1.78909	50.649	14.6555	0	0	CXCL14
0	1.77905	55.0654	16.0447	0	0	KRT5
0	1.74537	8.07456	2.40831	0	0	CCN1
0	1.67066	28.0392	8.80736	0	0	S100A2
0	1.55611	7.58443	2.5792	0	0	DST
0	1.49821	6.64538	2.35241	0	0	COL17A1
0	1.46448	5.0274	1.82176	0	0	TGFBI
0	1.38303	5.86971	2.25053	0	0	EDN1
0	1.36955	8.29718	3.21111	0	0	CAV1
0	1.34518	6.36833	2.50661	0	0	PDLIM1
0	1.26098	3.49885	1.45993	0	0	SYT8
0	1.25957	5.95147	2.48574	0	0	ALDH3A1
9.10811e-286	1.18024	8.6014	3.7956	2.39634e-281	0	FGFBP1
0	1.14248	4.09698	1.85585	0	0	GSTM3
1.95981e-144	1.1349	4.91506	2.23816	5.15626e-140	0	CCL2
0	1.11517	4.07051	1.87909	0	0	TNFRSF12A
0	1.10064	7.28559	3.39735	0	0	RND3
3.04013e-301	1.09607	3.24538	1.51815	7.99858e-297	0	ERRFI1
0	1.06954	9.9118	4.72269	0	0	ATP1B3
0	1.05583	2.59665	1.24904	0	0	POSTN
0	1.0369	17.9726	8.75939	0	0	MIR205HG
1.13769e-80	1.01963	7.47081	3.68493	2.99325e-76	0	AREG
0	0.989558	2.31131	1.16405	0	0	RETREG1
1.11405e-143	0.956481	30.3113	15.6198	2.93106e-139	0	NFKBIA
2.59503e-304	0.949888	3.33897	1.72849	6.82752e-300	0	TGIF1
0	0.947936	2.26906	1.17622	0	0	ASS1
1.36718e-100	0.917223	4.33828	2.29723	3.59705e-96	0	FOSL1
0	0.909984	9.9738	5.30796	0	0	HOPX
0	0.899231	19.8317	10.6332	0	0	S100A10
2.89161e-227	0.893111	5.91305	3.18389	7.60782e-223	0	PRXL2A
3.3358e-258	0.89251	8.06694	4.34547	8.77649e-254	0	ZFP36L2
0	0.86974	2.8234	1.5451	0	0	LIMA1
7.64319e-266	0.862317	3.44917	1.89728	2.01092e-261	0	IL18
1.25884e-149	0.842969	2.52949	1.41018	3.312e-145	0	IL20
6.802e-306	0.840558	2.99028	1.66985	1.78961e-301	0	CAV2
0	0.818485	2.24145	1.27098	0	0	EFEMP1
0	0.813106	2.03789	1.15988	0	0	KLK5
0	0.789362	1.84586	1.06802	0	0	GDPD2
0	0.787743	2.03569	1.17917	0	0	CTNNAL1
9.33146e-124	0.773625	8.73563	5.10987	2.45511e-119	0	NCOA7
0	0.768118	15.9664	9.37522	0	0	EEF1D
0	0.761346	26.8736	15.8539	0	0	FTH1
0	0.759891	1.8854	1.11341	0	0	ASPN
2.62409e-255	0.745403	3.02451	1.80413	6.90398e-251	0	CAVIN1
3.36121e-217	0.737825	5.82069	3.49033	8.84335e-213	0	PKM
7.7968e-105	0.730909	4.62139	2.7845	2.05134e-100	0	SERPINB2
2.47907e-305	0.730028	5.69991	3.43643	6.52242e-301	0	IFITM3
3.61679e-289	0.708096	2.10553	1.28885	9.51578e-285	0	SPON2
1.4363e-141	0.70799	6.9321	4.24364	3.77892e-137	0	KLF4
6.64743e-113	0.70224	11.8738	7.29785	1.74894e-108	0	ATF3
7.91792e-216	0.698951	2.4728	1.5233	2.08321e-211	0	FBXW7
5.29308e-204	0.685009	2.39199	1.48782	1.39261e-199	0	FHL2
7.74361e-131	0.680643	2.94383	1.83661	2.03734e-126	0	IRF1
1.41811e-170	0.665896	2.5099	1.58198	3.73104e-166	0	TAX1BP3
1.10715e-289	0.664777	1.79325	1.13115	2.91291e-285	0	UGDH
9.73069e-235	0.645072	12.5088	7.99892	2.56015e-230	0	NOP53
1.23741e-179	0.644322	6.7764	4.33549	3.25563e-175	0	GUK1
5.72218e-180	0.643429	5.31827	3.4047	1.50551e-175	0	C19orf33
1.67904e-237	0.632038	1.80318	1.16353	4.41755e-233	0	TNNT1
1.08961e-100	0.624497	2.54357	1.64988	2.86677e-96	0	OSER1
2.92445e-170	0.614163	7.2228	4.71872	7.69424e-166	0	ARPC2
9.66608e-128	0.608617	3.90932	2.56383	2.54314e-123	0	CBR1
2.97904e-102	0.602379	1.98998	1.31074	7.83786e-98	0	EGLN3
0	0.600574	1.88659	1.24419	0	0	DKK3
2.31011e-192	0.591353	8.7042	5.77715	6.07789e-188	0	EIF3E
2.05374e-115	0.587547	2.76551	1.84038	5.40338e-111	0	RAB4A
1.37603e-152	0.586898	6.41816	4.27303	3.62034e-148	0	CLEC2B
4.03442e-127	0.581243	2.46813	1.64967	1.06146e-122	0	IL20RB
2.90744e-166	0.580828	2.04809	1.36931	7.64947e-162	0	CCDC3
0	0.572768	1.56507	1.05224	0	0	DLK2
2.90788e-194	0.571607	9.55725	6.43076	7.65063e-190	0	NPM1
9.26181e-96	0.568983	3.82321	2.57719	2.43678e-91	0	ETS2
9.04988e-130	0.566529	5.19171	3.50565	2.38102e-125	0	KLF5
9.37243e-173	0.56397	3.05413	2.06593	2.46589e-168	0	GPX1
1.94035e-149	0.562505	2.58253	1.74869	5.10507e-145	0	TNFRSF18
2.04848e-196	0.560209	14.6108	9.90908	5.38956e-192	0	GAS5
1.0528e-136	0.556438	2.40883	1.63796	2.76992e-132	0	LSP1
3.28884e-138	0.5564	4.32626	2.94184	8.65293e-134	0	PRDX5
4.44794e-238	0.553636	2.28534	1.55701	1.17025e-233	0	ITGB1
1.47331e-203	0.553334	11.6432	7.93415	3.87627e-199	0	HINT1
5.18995e-134	0.548188	2.47689	1.69389	1.36548e-129	0	ARID5B
2.85532e-101	0.545704	6.64441	4.5518	7.51234e-97	0	EGR1
2.64713e-115	0.542669	1.75736	1.20643	6.96459e-111	0	IGFBP2
0	0.541098	1.60288	1.10158	0	0	WNT10A
6.85684e-142	0.540294	2.8067	1.92997	1.80404e-137	0	CYB5R1
3.53722e-163	0.540046	1.79241	1.23273	9.30644e-159	0	GAMT
2.45404e-99	0.539604	1.96698	1.3532	6.45658e-95	0	GADD45A
3.78878e-80	0.534984	3.15121	2.17486	9.96828e-76	0	CKB
6.70067e-298	0.534718	1.59012	1.09765	1.76295e-293	0	VSIG8
1.67581e-136	0.53281	1.84962	1.27847	4.40905e-132	0	DUSP14
2.04683e-247	0.530942	1.67556	1.15966	5.3852e-243	0	CDCA7L
3.68533e-196	0.528609	1.69975	1.17831	9.69611e-192	0	MMP28
5.86553e-266	0.526165	1.5874	1.10229	1.54322e-261	0	ASCL2
2.80078e-248	0.5224	1.61454	1.12406	7.36885e-244	0	BGN
0	0.521953	123.079	85.7158	0	0	EEF1A1
8.52022e-114	0.521693	3.50993	2.44486	2.24167e-109	0	BCAP31
1.35702e-86	0.521538	3.04047	2.11808	3.57032e-82	0	SQSTM1
1.54981e-126	0.520285	4.71463	3.2872	4.07754e-122	0	C12orf57
4.42564e-129	0.519646	2.56802	1.7913	1.16438e-124	0	ATP2B1
2.93504e-130	0.516796	3.18779	2.22802	7.72208e-126	0	CRIP1
3.95882e-123	0.516261	1.95336	1.36575	1.04157e-118	0	BLCAP
6.93367e-104	0.508547	2.9736	2.09023	1.82425e-99	0	TCEAL4
2.90275e-137	0.508239	1.78743	1.25671	7.63715e-133	0	FERMT1
2.02784e-192	0.503628	1.78174	1.25672	5.33524e-188	0	SLC47A2
3.6586e-104	0.499911	3.00854	2.12749	9.62577e-100	0	PRNP
4.14719e-71	0.495236	3.01686	2.1403	1.09113e-66	0	RGCC
8.46727e-123	0.49305	13.7525	9.77145	2.22774e-118	0	EEF2
5.84716e-137	0.48822	7.39107	5.26912	1.53839e-132	0	RTN4
2.59925e-168	0.483817	1.64854	1.17884	6.83861e-164	0	ADAMTS1
2.77601e-84	0.482533	2.07853	1.48765	7.30367e-80	0	IMPA2
9.73021e-225	0.481509	21.4354	15.3526	2.56002e-220	0	BTF3
4.46527e-52	0.481052	13.6304	9.76558	1.17481e-47	0	JUN
1.83851e-82	0.480708	2.87688	2.06165	4.83713e-78	0	COX7A2L
2.23623e-144	0.47893	1.88875	1.35519	5.88352e-140	0	ADH5
8.18143e-118	0.47764	3.82984	2.75041	2.15253e-113	0	PARK7
2.60375e-134	0.47315	6.94998	5.0067	6.85047e-130	0	MYL12B
2.7346e-94	0.471996	2.22	1.60054	7.19473e-90	0	SLC2A1
5.93648e-247	0.471588	1.72214	1.24196	1.56189e-242	0	LAMB3
2.86977e-231	0.466779	1.49677	1.08303	7.55036e-227	0	SLC38A5
1.47708e-99	0.466451	1.57699	1.14134	3.88619e-95	0	MBNL1-AS1
9.47693e-185	0.466286	1.55398	1.12481	2.49338e-180	0	LINC01315
1.81413e-114	0.46448	8.00862	5.80411	4.77296e-110	0	LDHA
1.50878e-107	0.462475	2.00985	1.45863	3.96959e-103	0	SRPK2
2.1932e-111	0.462132	24.3606	17.6837	5.7703e-107	0	ACTB
1.41374e-41	0.459227	2.31618	1.68474	3.71955e-37	0	TENT5B
1.04638e-88	0.457889	1.95939	1.42653	2.75301e-84	0	TRIP6
3.9204e-176	0.456205	1.63384	1.19091	1.03146e-171	0	CYBRD1
1.36357e-107	0.441057	1.77475	1.30727	3.58755e-103	0	TP53AIP1
5.09839e-101	0.438742	1.53593	1.13317	1.34139e-96	0	PANX1
9.86182e-83	0.437707	3.21298	2.37217	2.59464e-78	0	RSL24D1
1.31502e-50	0.435131	9.01688	6.66912	3.45982e-46	0	BTG2
9.64079e-76	0.434965	2.02323	1.49661	2.53649e-71	0	ADIPOR1
4.02456e-97	0.434119	2.14598	1.58834	1.05886e-92	0	ABRACL
3.15958e-173	0.433527	1.58988	1.17722	8.31285e-169	0	SH3PXD2A
3.89988e-114	0.429633	9.05664	6.72411	1.02606e-109	0	YBX1
2.9432e-232	0.429011	70.9117	52.6712	7.74356e-228	0	RPS27
3.81889e-76	0.425263	2.31924	1.72715	1.00475e-71	0	NDFIP2
3.58277e-42	0.423516	3.52068	2.62504	9.42627e-38	0	ZC3H12A
2.81812e-66	0.422889	3.76477	2.80825	7.41446e-62	0	ADRB2
7.99626e-116	0.421465	11.6627	8.70816	2.10382e-111	0	HNRNPA1
4.65465e-86	0.420458	24.4987	18.3052	1.22464e-81	0	JUNB
1.65841e-135	0.419365	7.94658	5.94209	4.36329e-131	0	MT2A
1.47862e-96	0.418154	1.70749	1.27786	3.89026e-92	0	TMEM237
8.46382e-40	0.417617	2.22973	1.66931	2.22683e-35	0	PLK2
4.79175e-187	0.417386	1.49023	1.11586	1.26071e-182	0	MOXD1
1.47301e-68	0.41728	2.63007	1.96949	3.87549e-64	0	DAAM1
6.72401e-129	0.417071	1.63831	1.227	1.76909e-124	0	GPSM2
1.48103e-77	0.416597	2.01557	1.51005	3.89659e-73	0	DDB2
7.1019e-108	0.414946	1.7114	1.28363	1.86851e-103	0	KLK10
1.62394e-139	0.412037	1.53187	1.15129	4.27259e-135	0	NEDD9
1.9886e-93	0.412033	2.77319	2.08423	5.23201e-89	0	IFI27L2
4.00985e-35	0.411369	4.46133	3.35451	1.05499e-30	0	TNFAIP3
1.67452e-95	0.410986	4.33515	3.2605	4.40567e-91	0	NAP1L1
3.92626e-275	0.410555	1.39891	1.05245	1.033e-270	0	ARL9
1.91231e-117	0.410351	1.70089	1.27982	5.03129e-113	0	TPBG
1.48014e-261	0.409169	1.44783	1.0903	3.89425e-257	0	LAMB4
1.67812e-117	0.409159	24.8397	18.7058	4.41514e-113	0	RPSA
1.61408e-97	0.408622	4.40888	3.3214	4.24665e-93	0	KTN1
5.93389e-222	0.407918	39.8968	30.0706	1.56121e-217	0	TPT1
8.88183e-218	0.407812	1.48664	1.12058	2.33681e-213	0	CCND2
3.9932e-112	0.406648	3.26003	2.45928	1.05061e-107	0	TXNIP
2.36722e-70	0.403492	2.43943	1.84427	6.22816e-66	0	NFIC
1.60877e-74	0.394564	3.96041	3.01276	4.23266e-70	0	NFE2L2
3.11335e-222	0.394043	1.59906	1.21687	8.19123e-218	0	COL7A1
5.53519e-64	0.390571	3.19555	2.43765	1.45631e-59	0	POLR1D
7.62694e-68	0.390329	3.7476	2.85925	2.00665e-63	0	CAPNS2
9.83305e-96	0.387345	2.00652	1.53405	2.58707e-91	0	AES
1.31662e-82	0.386317	4.63973	3.54977	3.46403e-78	0	GPX4
1.63662e-38	0.385055	2.15154	1.64754	4.30595e-34	0	ARF4
1.55914e-79	0.380848	2.88327	2.21431	4.10208e-75	0	MCL1
1.13224e-129	0.37846	78.6851	60.5292	2.97893e-125	0	RPL3
5.76746e-68	0.378337	3.10893	2.39177	1.51742e-63	0	ANP32B
5.43482e-64	0.374723	2.85525	2.20212	1.4299e-59	0	SUMO1
6.14956e-86	0.372665	17.5011	13.5171	1.61795e-81	0	EEF1B2
4.68144e-71	0.372608	1.61467	1.24715	1.23169e-66	0	MIPEP
7.58521e-81	0.37255	2.77022	2.13976	1.99567e-76	0	MORF4L1
5.41314e-67	0.371098	6.71826	5.19452	1.4242e-62	0	FOSB
3.63468e-75	0.367014	1.79009	1.38801	9.56285e-71	0	RNF145
1.77886e-66	0.366213	2.76032	2.1415	4.68017e-62	0	VAPA
3.89349e-124	0.364824	1.50862	1.17154	1.02438e-119	0	MEF2A
3.87027e-57	0.364144	1.73584	1.34862	1.01827e-52	0	CENPP
2.21292e-110	0.362329	30.9549	24.08	5.82219e-106	0	RPL5
2.01052e-127	0.361628	51.5324	40.107	5.28969e-123	0	RPS9
7.7326e-39	0.361346	2.05753	1.60166	2.03445e-34	0	EGR2
4.50518e-41	0.360686	27.7156	21.5847	1.18531e-36	0	FOS
1.26197e-37	0.360225	1.99538	1.55449	3.32024e-33	0	CITED2
3.22567e-89	0.358921	1.65357	1.28937	8.48673e-85	0	TNS4
2.79297e-40	0.358852	1.71376	1.33637	7.3483e-36	0	TIPARP
1.87474e-54	0.358847	2.88385	2.24879	4.93244e-50	0	RNF7
1.39734e-216	0.358674	1.3391	1.04434	3.6764e-212	0	WNT3
2.87566e-54	0.356335	3.94565	3.08213	7.56585e-50	0	NCL
7.81109e-85	0.356028	7.40098	5.78248	2.0551e-80	0	DSTN
1.63821e-84	0.354944	1.61965	1.2664	4.31012e-80	0	TP63
8.0217e-44	0.354134	1.79476	1.40411	2.11051e-39	0	ADM
8.6918e-191	0.353874	1.37844	1.0786	2.28681e-186	0	SLC7A5
2.52215e-111	0.353635	29.6757	23.2245	6.63578e-107	0	RPL4
2.16307e-123	0.352875	1.41675	1.10934	5.69105e-119	0	WNT4
5.25716e-68	0.352167	38.0149	29.7811	1.38316e-63	0	ACTG1
2.08784e-64	0.351829	3.64004	2.8523	5.4931e-60	0	UBE2D3
2.80426e-57	0.35093	2.42949	1.90491	7.378e-53	0	EPB41L4A-AS1
2.65577e-50	0.34955	1.71982	1.34977	6.98733e-46	0	IFFO2
1.54924e-86	0.346825	5.96516	4.69048	4.07605e-82	0	CIRBP
1.1587e-78	0.346413	41.2451	32.4408	3.04854e-74	0	RPS5
4.89265e-152	0.344524	1.36755	1.07704	1.28726e-147	0	RARRES3
2.41744e-37	0.343049	2.61175	2.05903	6.36029e-33	0	NFKBIZ
1.89472e-107	0.343041	4.86483	3.83532	4.98501e-103	0	SOD1
6.29262e-92	0.342855	1.54303	1.21665	1.65559e-87	0	HSPA2
3.05354e-53	0.342084	2.64192	2.08421	8.03387e-49	0	SLC3A2
6.34378e-185	0.337994	44.0686	34.8645	1.66905e-180	0	RPS20
4.37966e-30	0.336863	2.44688	1.93734	1.15229e-25	0	MAFF
1.5156e-48	0.336794	2.31494	1.83296	3.98755e-44	0	CHMP3
8.78363e-59	0.336758	1.58832	1.25766	2.31097e-54	0	PHLDB2
2.69248e-51	0.336228	3.37732	2.67521	7.0839e-47	0	RSL1D1
2.52411e-77	0.335653	1.51872	1.20348	6.64094e-73	0	NUDT14
2.04684e-63	0.335117	1.64727	1.30582	5.38523e-59	0	2022-09-10
3.98228e-199	0.333296	1.38212	1.09702	1.04774e-194	0	JAG2
9.17283e-30	0.333033	2.06898	1.64249	2.41337e-25	0	CDC42EP1
1.2439e-214	0.332297	1.36183	1.08166	3.27269e-210	0	PAMR1
2.11657e-58	0.331214	2.20897	1.75584	5.56869e-54	0	HCFC1R1
3.49089e-45	0.331187	2.14975	1.7088	9.18454e-41	0	SOX15
2.74219e-63	0.330436	1.67043	1.32849	7.21469e-59	0	CCNB1IP1
2.22572e-164	0.328502	1.58294	1.26059	5.85588e-160	0	ITGB4
6.93043e-129	0.327724	197.434	157.314	1.8234e-124	0	RPLP1
1.19569e-57	0.327663	1.6738	1.33372	3.14585e-53	0	MYLIP
5.37762e-61	0.326709	2.29493	1.82987	1.41485e-56	0	GSTO1
1.46526e-49	0.324884	1.82474	1.45681	3.8551e-45	0	KDSR
1.77292e-74	0.324249	1.61155	1.28717	4.66454e-70	0	CRTAP
2.58599e-205	0.323548	1.35565	1.08331	6.80374e-201	0	SLC39A13
9.16922e-63	0.322133	3.54387	2.83469	2.41242e-58	0	MT1E
2.14214e-72	0.322022	1.86147	1.48908	5.63596e-68	0	RDX
5.5143e-74	0.319281	1.89838	1.52149	1.45081e-69	0	PSMB9
1.46181e-49	0.3188	2.19059	1.75628	3.84603e-45	0	TKT
7.30007e-71	0.317939	1.58058	1.26797	1.92065e-66	0	XPC
7.64551e-155	0.317706	1.46063	1.17193	2.01153e-150	0	COL18A1
3.65661e-44	0.315955	2.52555	2.02882	9.62055e-40	0	CCDC85B
2.4584e-43	0.314922	2.04573	1.64455	6.46806e-39	0	CXADR
1.47654e-117	0.314542	6.40683	5.15177	3.88477e-113	0	ANXA1
3.61706e-87	0.314371	1.47329	1.18482	9.51649e-83	0	KRTCAP3
2.20458e-45	0.314032	2.79999	2.25229	5.80025e-41	0	SET
6.48636e-104	0.313629	1.59328	1.28197	1.70656e-99	0	SERPINH1
2.60583e-39	0.311727	1.72535	1.39007	6.85593e-35	0	PSAT1
3.20574e-63	0.311721	8.62698	6.95059	8.43429e-59	0	CD9
1.20236e-88	0.311603	1.35889	1.09492	3.16342e-84	0	PHYHIP
4.43917e-36	0.308692	2.49748	2.0164	1.16795e-31	0	SERTAD1
1.41296e-54	0.308668	5.7167	4.61559	3.71751e-50	0	PABPC1
9.2116e-50	0.306514	3.12404	2.52607	2.42357e-45	0	ST13
4.25165e-58	0.306216	2.16162	1.74824	1.11861e-53	0	NFIB
4.92201e-83	0.303344	4.44973	3.60593	1.29498e-78	0	MYL12A
1.35886e-48	0.303302	5.6017	4.5396	3.57515e-44	0	RBM3
1.56273e-35	0.299597	1.57707	1.28134	4.11153e-31	0	ISOC1
7.11112e-27	0.299207	5.71939	4.64815	1.87094e-22	0	MYC
6.13532e-75	0.298732	31.3933	25.5217	1.6142e-70	0	RACK1
5.01656e-44	0.298711	2.35389	1.91366	1.31986e-39	0	MIB2
4.16824e-84	0.298391	1.43213	1.16455	1.09666e-79	0	IRX4
5.1166e-50	0.298355	1.57477	1.28057	1.34618e-45	0	TRAF4
1.43464e-45	0.297661	3.72824	3.03319	3.77454e-41	0	DAPL1
2.84712e-46	0.29755	1.60668	1.30725	7.49077e-42	0	THOC6
1.86115e-61	0.297273	5.63084	4.58231	4.89668e-57	0	SUMO2
2.32589e-51	0.296644	2.2991	1.8718	6.11941e-47	0	CA12
3.15578e-138	0.296268	1.50331	1.22423	8.30285e-134	0	C1R
3.80745e-39	0.296154	2.04604	1.66634	1.00174e-34	0	NDRG1
5.36323e-41	0.295585	2.30835	1.88071	1.41107e-36	0	C1orf21
9.35931e-20	0.295218	20.2162	16.4752	2.46243e-15	0	ZFP36
4.26205e-28	0.293948	2.02978	1.65562	1.12134e-23	0	SNHG16
5.26047e-49	0.293477	1.79253	1.46258	1.38403e-44	0	RPA3
2.43643e-60	0.293454	1.64934	1.34577	6.41024e-56	0	MYADM
1.61449e-125	0.292799	46.613	38.051	4.24773e-121	0	PTMA
1.00427e-40	0.292192	2.01608	1.64645	2.64223e-36	0	PDLIM4
2.26466e-55	0.291461	1.78557	1.45894	5.95833e-51	0	CD81
3.11571e-88	0.29111	1.52416	1.24565	8.19743e-84	0	CLSTN1
1.09072e-41	0.289679	2.57155	2.10375	2.86968e-37	0	TXNDC17
1.05287e-33	0.289649	1.88441	1.54163	2.7701e-29	0	PPP1CC
1.67026e-27	0.288979	1.8672	1.52827	4.39445e-23	0	WTAP
2.33678e-40	0.287843	2.67781	2.19346	6.14806e-36	0	GDI2
3.43896e-82	0.287037	1.65929	1.35993	9.04791e-78	0	RCAN1
5.29797e-26	0.28623	1.66243	1.36326	1.3939e-21	0	BCL10
2.53801e-35	0.285023	2.07958	1.70677	6.67749e-31	0	EIF2A
6.3996e-40	0.284861	7.33963	6.02452	1.68373e-35	0	NR4A1
4.65767e-39	0.284591	3.30884	2.71647	1.22543e-34	0	FBL
2.98025e-157	0.284265	1.43032	1.17452	7.84103e-153	0	MATN2
4.76145e-137	0.283391	72.607	59.6581	1.25274e-132	0	RPS27A
1.89794e-46	0.282978	11.285	9.27506	4.99347e-42	0	SLC25A6
1.12261e-47	0.282874	1.57934	1.29814	2.95359e-43	0	EXPH5
3.27939e-75	0.28232	1.36684	1.12391	8.62806e-71	0	CDCP1
2.14513e-11	0.282001	2.15012	1.76837	5.64385e-07	0	HCAR3
2.64723e-126	0.281433	1.33612	1.09932	6.96487e-122	0	CCM2
2.15811e-13	0.281405	2.18563	1.79831	5.67799e-09	0	HBEGF
8.35293e-34	0.280791	1.89353	1.55864	2.19766e-29	0	PNRC2
9.18584e-29	0.280781	2.05304	1.68995	2.4168e-24	0	PPP1R14B
3.78203e-31	0.280236	2.15941	1.77818	9.95051e-27	0	DUSP23
1.46584e-39	0.280226	2.85727	2.35285	3.85663e-35	0	ATF4
4.06993e-34	0.280098	1.83668	1.51257	1.0708e-29	0	AL450405.1
6.20732e-36	0.279326	2.17847	1.79501	1.63315e-31	0	PSMB8
2.28327e-41	0.279221	2.97601	2.45234	6.00729e-37	0	PSMA4
4.81451e-33	0.278003	3.72137	3.06913	1.2667e-28	0	CHMP1B
3.75738e-31	0.277518	2.09367	1.72729	9.88567e-27	0	CAPZA2
1.9417e-42	0.277434	3.60927	2.97786	5.10861e-38	0	SOCS3
1.26269e-24	0.276203	2.15149	1.77661	3.32214e-20	0	IGBP1
3.74974e-25	0.2756	2.54167	2.09969	9.86557e-21	0	ARL4A
7.43623e-40	0.27486	2.30137	1.90215	1.95647e-35	0	SPTSSA
1.35484e-112	0.274801	1.36505	1.1283	3.56458e-108	0	ITGA3
5.27429e-41	0.273217	1.63591	1.35367	1.38766e-36	0	ADSS
5.65651e-35	0.273022	2.12256	1.7566	1.48823e-30	0	TNFRSF1A
8.4821e-30	0.271729	1.97094	1.63258	2.23164e-25	0	CAPN1
9.67972e-39	0.27172	1.80449	1.49472	2.54674e-34	0	PLEKHA1
7.51156e-35	0.271091	2.11417	1.752	1.97629e-30	0	ANXA7
1.58848e-47	0.270875	1.93713	1.60553	4.17928e-43	0	IFI16
1.22678e-26	0.269989	1.77282	1.47024	3.22766e-22	0	C19orf48
7.95052e-181	0.269759	1.81032	1.50158	2.09178e-176	0	SPARC
3.60718e-71	0.269745	4.35012	3.60828	9.49049e-67	0	NPC2
2.56852e-23	0.269102	2.20625	1.83083	6.75779e-19	0	SBDS
2.07016e-46	0.268448	1.75931	1.4606	5.4466e-42	0	ANXA11
1.18945e-27	0.268284	1.84882	1.53508	3.12944e-23	0	NOB1
4.11368e-35	0.268224	2.46501	2.0468	1.08231e-30	0	HNRNPF
7.74413e-41	0.268054	3.19364	2.65213	2.03748e-36	0	HNRNPC
1.52717e-71	0.267735	1.38832	1.15317	4.01797e-67	0	APOBEC3C
8.86739e-70	0.26697	1.35577	1.12673	2.33301e-65	0	PYGL
8.74094e-27	0.265963	2.12875	1.77036	2.29974e-22	0	TPM4
7.25661e-76	0.265524	101.206	84.1926	1.90922e-71	0	RPS19
6.87655e-19	0.265371	1.86806	1.5542	1.80922e-14	0	RAP2B
3.5715e-29	0.265262	1.98605	1.65249	9.39661e-25	0	TP53TG1
2.55917e-40	0.265007	3.39124	2.82217	6.73317e-36	0	CCNI
5.0846e-50	0.263565	1.38489	1.15365	1.33776e-45	0	BFAR
2.60956e-45	0.263096	1.44054	1.2004	6.86576e-41	0	RIN1
8.69466e-32	0.262502	3.14878	2.62496	2.28757e-27	0	EIF3D
4.5343e-25	0.261933	1.4926	1.24478	1.19297e-20	0	C1orf116
7.51691e-100	0.261853	11.6583	9.72322	1.9777e-95	0	MT1X
3.51967e-51	0.261616	51.724	43.1457	9.26024e-47	0	RPL10A
2.25687e-72	0.260431	1.42167	1.18687	5.93784e-68	0	WLS
4.60588e-29	0.257898	2.14228	1.7916	1.21181e-24	0	CSDE1
8.72939e-58	0.256252	4.78629	4.00736	2.2967e-53	0	SELENOW
9.23476e-39	0.256161	2.60792	2.18365	2.42967e-34	0	DEK
4.42003e-30	0.255319	1.57641	1.32072	1.16291e-25	0	IFNGR2
1.89755e-25	0.255272	1.88267	1.57736	4.99245e-21	0	CLNS1A
3.34832e-32	0.253041	2.27258	1.90698	8.80944e-28	0	HNRNPA0
1.029e-37	0.251139	3.63867	3.05733	2.70729e-33	0	HNRNPK
0	1.37167	152.154	58.7986	0	1	KRT1
0	1.33441	19.3501	7.67339	0	1	SBSN
0	1.27344	111.231	46.013	0	1	DMKN
0	1.2685	87.8613	36.4705	0	1	KRTDAP
0	1.14991	120.87	54.4703	0	1	KRT10
0	1.11575	14.5602	6.71881	0	1	LGALS7
0	1.07882	5.9422	2.81312	0	1	KRT2
0	1.07348	4.14084	1.96761	0	1	KCNK7
0	1.07026	3.30931	1.576	0	1	CHP2
0	1.04856	9.58676	4.63474	0	1	LGALS7B
0	1.02454	4.85667	2.38738	0	1	GLTP
0	0.960395	16.1075	8.2779	0	1	LYPD3
0	0.88604	5.32389	2.88074	0	1	KLK11
0	0.84652	4.0474	2.25086	0	1	RAB25
2.0521e-203	0.843954	6.37932	3.55401	5.39907e-199	1	ID1
0	0.818699	47.365	26.8538	0	1	PERP
0	0.806397	15.5106	8.86909	0	1	S100A14
6.52664e-303	0.796343	6.80617	3.91904	1.71716e-298	1	LAMTOR4
8.40611e-286	0.776587	5.79386	3.38214	2.21165e-281	1	PYCARD
1.92103e-214	0.774691	28.5398	16.6819	5.05422e-210	1	DUSP1
6.03961e-283	0.774438	28.2731	16.5289	1.58902e-278	1	LY6D
0	0.772824	2.28501	1.33735	0	1	DSC1
0	0.759285	2.26046	1.33546	0	1	PRSS3
2.90947e-210	0.751596	7.18349	4.2666	7.65481e-206	1	TUBB2A
2.19385e-295	0.750692	4.00417	2.37975	5.77201e-291	1	DSG1
5.3939e-292	0.74563	4.17711	2.49126	1.41913e-287	1	GATA3
0	0.731615	3.56359	2.1461	0	1	CTNNBIP1
1.71587e-247	0.726159	8.98364	5.43071	4.51447e-243	1	S100A16
8.2172e-278	0.723743	3.50069	2.11975	2.16195e-273	1	SDC1
1.75854e-162	0.714143	18.6116	11.345	4.62672e-158	1	IER2
0	0.713565	2.03583	1.24147	0	1	THEM5
1.29743e-256	0.700215	7.69641	4.73699	3.41355e-252	1	APRT
1.06165e-226	0.691725	6.65783	4.12195	2.79319e-222	1	DEGS1
4.63425e-255	0.689423	4.57888	2.83937	1.21927e-250	1	ALDH2
2.70709e-268	0.662509	3.57056	2.2558	7.12236e-264	1	TUBA4A
6.4099e-294	0.658687	2.85374	1.80771	1.68644e-289	1	GSTA4
6.07166e-140	0.653536	5.90941	3.75673	1.59745e-135	1	DUSP2
9.76223e-259	0.651051	15.0073	9.55692	2.56844e-254	1	LGALS3
0	0.649519	2.65646	1.69347	0	1	SULT2B1
0	0.644103	2.24022	1.43349	0	1	SCCPDH
2.03141e-226	0.639965	14.3794	9.22765	5.34465e-222	1	DBI
0	0.62501	2.14847	1.3931	0	1	TMEM40
9.10875e-264	0.605447	56.408	37.0752	2.39651e-259	1	RPLP0
6.80428e-187	0.605278	14.1947	9.33079	1.79021e-182	1	AQP3
3.16e-198	0.599254	4.90555	3.23813	8.31395e-194	1	ENSA
0	0.598195	1.89993	1.25505	0	1	RDH12
1.61483e-274	0.59789	2.8815	1.90387	4.24862e-270	1	GJA1
2.34909e-283	0.592968	2.25444	1.49464	6.18046e-279	1	TMEM79
0	0.592085	1.85188	1.22851	0	1	SNX21
7.26855e-173	0.584831	9.28596	6.1912	1.91236e-168	1	TPPP3
2.44579e-277	0.579529	2.25789	1.51094	6.43487e-273	1	KLK8
8.2654e-183	0.575127	7.31181	4.90789	2.17463e-178	1	CLTB
8.63958e-149	0.571743	10.1895	6.85556	2.27307e-144	1	HES1
0	0.569263	217.086	146.307	0	1	RPS18
5.05542e-172	0.568897	6.20458	4.18271	1.33008e-167	1	EIF3F
1.90458e-209	0.56495	4.7281	3.1961	5.01096e-205	1	RHOV
1.58985e-150	0.554933	4.08544	2.78092	4.1829e-146	1	CCND1
1.42601e-184	0.553229	19.6644	13.4011	3.75182e-180	1	EEF1B2
1.41824e-123	0.549072	8.479	5.79505	3.73138e-119	1	HSPA8
1.92428e-209	0.548082	3.28475	2.24654	5.06278e-205	1	PKP3
4.69413e-297	0.535231	50.2893	34.7021	1.23503e-292	1	RPL7A
3.43292e-211	0.534499	103.622	71.5407	9.03202e-207	1	RPS2
5.38137e-215	0.533467	2.85537	1.97276	1.41584e-210	1	KLC3
3.21523e-222	0.524605	2.35987	1.64046	8.45928e-218	1	LAD1
8.64996e-149	0.523359	9.11899	6.34454	2.2758e-144	1	DSP
1.47946e-255	0.521409	2.028	1.41289	3.89246e-251	1	CEBPA
3.10241e-178	0.517841	2.87935	2.01098	8.16244e-174	1	HIST2H2BE
2.76147e-285	0.51695	74.1409	51.8132	7.26544e-281	1	RPL18A
1.04462e-235	0.505058	3.18353	2.24322	2.74841e-231	1	NSG1
5.24708e-189	0.503447	4.63094	3.26675	1.38051e-184	1	JUP
9.853e-188	0.496174	2.57486	1.82554	2.59232e-183	1	RPS6KB2
6.33524e-268	0.493477	1.82178	1.29403	1.6668e-263	1	GSTA3
8.82879e-115	0.490109	14.5219	10.3392	2.32286e-110	1	ZFP36L1
3.05145e-178	0.489185	3.18994	2.2726	8.02838e-174	1	TRIM29
1.80422e-192	0.488574	2.3716	1.69031	4.74689e-188	1	THBD
1.79274e-160	0.487544	45.2458	32.271	4.71671e-156	1	RPS5
1.4105e-161	0.479524	40.1058	28.7644	3.71103e-157	1	HSPB1
2.13654e-199	0.476461	84.1575	60.4872	5.62123e-195	1	RPL3
4.14029e-186	0.475819	29.0787	20.9093	1.08931e-181	1	RPS10
5.92027e-236	0.475297	31.1685	22.4201	1.55762e-231	1	RPL27
7.40996e-164	0.474215	7.71889	5.55651	1.94956e-159	1	EMP2
1.60128e-222	0.473611	76.5206	55.1071	4.21297e-218	1	RPL21
1.05326e-198	0.473329	62.3308	44.8969	2.77112e-194	1	RPS3
3.88863e-156	0.470907	3.96739	2.86252	1.0231e-151	1	CAPNS2
1.74996e-240	0.470207	2.05912	1.4864	4.60414e-236	1	NMU
2.55826e-140	0.46474	4.94776	3.58515	6.73078e-136	1	KLF5
1.72689e-247	0.463566	1.75037	1.26935	4.54346e-243	1	EPHX3
7.80811e-267	0.456601	88.9171	64.794	2.05431e-262	1	RPS8
3.96689e-231	0.450716	101.975	74.6127	1.04369e-226	1	RPS6
3.72923e-143	0.448736	5.83677	4.27651	9.81161e-139	1	NUPR1
1.24896e-140	0.448603	11.1589	8.17674	3.286e-136	1	ITM2B
2.98062e-147	0.448566	4.05049	2.96808	7.84202e-143	1	RNH1
1.38694e-170	0.448315	57.0243	41.793	3.64905e-166	1	RPL8
9.27637e-219	0.443126	50.3695	37.0488	2.44061e-214	1	RPL18
9.45056e-240	0.43611	126.259	93.3211	2.48644e-235	1	RPL13
6.13577e-220	0.435653	52.2417	38.6254	1.61432e-215	1	RPS28
4.86996e-125	0.431374	4.06504	3.01445	1.28129e-120	1	MDH2
1.79443e-156	0.427218	57.5112	42.7708	4.72114e-152	1	RPL10A
6.07178e-229	0.423456	95.9935	71.5762	1.59748e-224	1	RPS14
9.3174e-126	0.422201	3.36349	2.51012	2.45141e-121	1	ERP29
9.32935e-151	0.421902	2.70455	2.01879	2.45455e-146	1	PLPP2
1.13192e-121	0.420644	3.46889	2.59158	2.97807e-117	1	EIF6
1.83465e-216	0.420355	58.0893	43.4067	4.82695e-212	1	RPL28
7.90182e-236	0.418408	110.798	82.9046	2.07897e-231	1	RPS4X
1.02861e-217	0.418382	130.381	97.5595	2.70627e-213	1	RPL13A
1.10267e-252	0.417543	1.86283	1.39469	2.90112e-248	1	LY6G6C
1.52636e-200	0.415759	52.2838	39.1933	4.01586e-196	1	RPS13
3.1713e-188	0.414791	2.02517	1.51914	8.34368e-184	1	MAL2
3.60483e-123	0.414725	3.50106	2.62636	9.4843e-119	1	P4HB
1.38247e-126	0.414268	5.59502	4.1985	3.63728e-122	1	TUBB4B
1.55115e-203	0.411106	52.9469	39.8186	4.08107e-199	1	RPL15
3.23542e-205	0.409553	1.72599	1.29942	8.51239e-201	1	PTGS1
2.8718e-171	0.406377	2.39676	1.8084	7.55571e-167	1	HMGCS1
4.40182e-215	0.406369	1.83054	1.38118	1.15812e-210	1	CASP14
2.27636e-150	0.404449	3.28555	2.48231	5.98911e-146	1	CYB5A
1.1062e-143	0.401571	33.6269	25.4567	2.91042e-139	1	RACK1
5.34707e-160	0.401027	1.96105	1.48514	1.40681e-155	1	ZNF385A
1.21746e-98	0.400913	15.1688	11.4885	3.20314e-94	1	RPS26
1.13048e-202	0.399565	46.7423	35.4347	2.97429e-198	1	RPS7
2.30737e-136	0.39925	5.2762	4.00069	6.07069e-132	1	PHLDA2
7.41478e-144	0.396105	2.14025	1.62639	1.95083e-139	1	MPST
2.51653e-169	0.394076	1.91499	1.45726	6.62098e-165	1	LTA4H
3.85671e-116	0.393165	11.0614	8.42279	1.0147e-111	1	DYNLL1
1.87831e-110	0.392464	4.64523	3.53887	4.94184e-106	1	C19orf33
1.10353e-124	0.390703	4.50075	3.43299	2.90339e-120	1	TECR
1.07716e-182	0.390609	67.4981	51.4881	2.83401e-178	1	RPL19
7.24928e-163	0.38778	71.9336	54.9792	1.90729e-158	1	RPS3A
1.35903e-106	0.386976	2.46068	1.88176	3.57561e-102	1	AC023157.3
4.03279e-155	0.384408	51.7691	39.6599	1.06103e-150	1	RPL29
5.11046e-223	0.384176	1.60301	1.22825	1.34456e-218	1	ALDH3B2
1.23746e-113	0.384132	3.05397	2.34007	3.25577e-109	1	TMEM134
5.42867e-129	0.383876	2.00339	1.53535	1.42828e-124	1	HIST3H2A
7.48411e-196	0.382268	100.23	76.8992	1.96907e-191	1	RPS12
4.50011e-110	0.379624	31.5243	24.2308	1.18398e-105	1	RPL5
4.46153e-147	0.37768	2.63382	2.02719	1.17383e-142	1	PKP1
6.92736e-180	0.377205	1.71732	1.32221	1.82259e-175	1	EFNA3
8.65474e-96	0.373249	7.81029	6.02987	2.27706e-91	1	SLC25A5
9.54666e-153	0.372738	33.5642	25.9221	2.51173e-148	1	RPS11
3.21981e-100	0.368827	7.11512	5.51004	8.47132e-96	1	IFI27
2.93283e-125	0.368601	16.8001	13.0122	7.71627e-121	1	RPS17
1.76233e-165	0.368048	1.68996	1.30943	4.63668e-161	1	GDE1
6.71516e-152	0.36752	1.83542	1.42266	1.76676e-147	1	GJB5
7.05215e-128	0.367049	2.94004	2.27961	1.85542e-123	1	LAMP1
9.01655e-132	0.365856	24.734	19.1938	2.37225e-127	1	RPL23
1.50627e-136	0.364703	2.28056	1.77115	3.96299e-132	1	EPHB6
8.46439e-126	0.36454	52.024	40.4079	2.22698e-121	1	RPS9
1.20171e-94	0.364415	4.57341	3.55255	3.16171e-90	1	SERBP1
7.27367e-121	0.364147	2.30176	1.7883	1.9137e-116	1	AC010618.1
6.44592e-149	0.361612	1.88761	1.46912	1.69592e-144	1	MAPK13
2.40598e-93	0.359021	4.15799	3.24196	6.33013e-89	1	PRDX2
7.77046e-169	0.35814	48.4159	37.7726	2.04441e-164	1	RPL6
4.19683e-182	0.35763	66.4524	51.8624	1.10419e-177	1	RPL11
1.98506e-182	0.353116	2.0064	1.57079	5.22269e-178	1	SCEL
2.4739e-110	0.351272	2.35121	1.84309	6.50884e-106	1	PMVK
1.53384e-75	0.351024	12.7613	10.0052	4.03554e-71	1	EEF2
5.58258e-184	0.350134	3.48351	2.73285	1.46878e-179	1	CRABP2
1.86995e-93	0.347658	5.75732	4.52444	4.91985e-89	1	GUK1
1.36362e-134	0.347259	1.854	1.45739	3.58768e-130	1	PLIN3
3.08719e-95	0.346887	27.697	21.7775	8.1224e-91	1	FOS
1.82897e-122	0.345256	43.2718	34.0622	4.81202e-118	1	RPL9
8.39103e-166	0.34513	65.6594	51.6895	2.20768e-161	1	RPS15
2.52418e-168	0.344926	1.57314	1.23861	6.64113e-164	1	TMEM254
1.57426e-174	0.343786	4.00981	3.15961	4.14189e-170	1	SLPI
1.30482e-95	0.337722	29.6126	23.4322	3.43299e-91	1	RPL4
1.81937e-121	0.336793	44.0989	34.9175	4.78678e-117	1	RPS16
7.45674e-111	0.335772	2.35912	1.86927	1.96187e-106	1	QARS
1.12554e-104	0.333554	8.36889	6.64138	2.96129e-100	1	DNAJB1
6.23508e-106	0.333297	1.66879	1.32455	1.64045e-101	1	HIST1H2AE
1.1889e-100	0.33325	3.18816	2.53059	3.12801e-96	1	TIMM13
5.34772e-174	0.332774	1.63681	1.29964	1.40698e-169	1	CLEC2A
3.90992e-115	0.332424	2.70103	2.14516	1.0287e-110	1	ALDH3A2
8.78888e-117	0.328108	2.03884	1.6241	2.31236e-112	1	EXOSC7
2.09183e-135	0.326808	43.1641	34.4147	5.50361e-131	1	RPL35
2.03367e-168	0.326115	1.69244	1.35003	5.35058e-164	1	BNIPL
3.99323e-131	0.324814	2.06674	1.65009	1.05062e-126	1	PPP1R16A
5.07882e-140	0.324571	1.66213	1.32727	1.33624e-135	1	TCEA3
3.64702e-117	0.323808	2.40048	1.91789	9.59532e-113	1	EBPL
4.69385e-99	0.323193	17.241	13.7807	1.23495e-94	1	S100A11
1.47159e-99	0.321723	2.3368	1.86971	3.87176e-95	1	TMED3
6.65811e-85	0.319977	2.90458	2.32681	1.75175e-80	1	ERGIC3
2.06909e-116	0.318803	2.76923	2.22019	5.44378e-112	1	TUBA1C
8.8088e-126	0.318383	108.096	86.6894	2.31759e-121	1	RPL10
3.85438e-174	0.315978	1.47391	1.184	1.01409e-169	1	HDHD3
1.64506e-168	0.314986	1.86513	1.4993	4.32816e-164	1	NECTIN4
1.49243e-130	0.314793	1.74556	1.40337	3.92659e-126	1	ZDHHC3
3.41389e-123	0.313636	1.92879	1.55193	8.98194e-119	1	RTCB
1.6457e-126	0.311464	42.8805	34.5541	4.32984e-122	1	RPL37A
5.66226e-110	0.310773	2.12145	1.71033	1.48974e-105	1	RAB10
8.5626e-86	0.310416	3.74321	3.01856	2.25282e-81	1	BAG1
1.24743e-73	0.309985	23.1211	18.6506	3.28199e-69	1	JUNB
8.02582e-118	0.309842	1.99244	1.60736	2.11159e-113	1	GJB3
2.95254e-136	0.309629	45.6164	36.8055	7.76814e-132	1	RPS29
4.25871e-108	0.309218	2.89817	2.33905	1.12047e-103	1	RAB11A
3.43682e-79	0.308551	12.0766	9.75126	9.04226e-75	1	GSTP1
1.66866e-115	0.308238	1.76102	1.42225	4.39023e-111	1	REEP4
6.92427e-125	0.308067	65.4227	52.8434	1.82178e-120	1	RPS23
7.83871e-94	0.306536	2.75192	2.22515	2.06236e-89	1	PPP1CA
1.24764e-107	0.306159	39.6471	32.0663	3.28254e-103	1	RPL36
2.33635e-177	0.305504	1.47247	1.19146	6.14693e-173	1	GGT6
3.24828e-138	0.304713	1.46085	1.18271	8.54622e-134	1	FAM83C
3.69048e-133	0.304452	1.56169	1.26458	9.70964e-129	1	TMEM54
6.62893e-114	0.303798	1.69595	1.37392	1.74407e-109	1	GIPC1
4.52306e-141	0.302893	1.51011	1.22414	1.19002e-136	1	SRD5A3
1.56878e-160	0.302777	1.41204	1.14473	4.12747e-156	1	ELOVL4
2.01473e-144	0.302266	1.83921	1.49156	5.30075e-140	1	AL118508.1
2.24716e-102	0.302175	3.14986	2.55463	5.91228e-98	1	FXYD3
3.55051e-101	0.300994	1.77105	1.43755	9.34139e-97	1	CA2
3.98397e-166	0.299957	1.40863	1.1442	1.04818e-161	1	AC092809.4
4.06548e-79	0.299682	3.48426	2.83073	1.06963e-74	1	PRDX6
1.78387e-111	0.299187	1.7593	1.42981	4.69337e-107	1	DYNC1LI1
4.98643e-131	0.299082	1.76569	1.4351	1.31193e-126	1	C6orf132
5.22834e-135	0.298689	1.5253	1.24005	1.37558e-130	1	CBLC
1.85387e-126	0.298035	3.71944	3.02524	4.87752e-122	1	RBP1
2.74667e-132	0.297705	2.23278	1.81646	7.2265e-128	1	MFSD2A
1.31462e-60	0.296987	23.4107	19.0551	3.45878e-56	1	RPSA
1.88347e-134	0.296885	118.546	96.4973	4.95542e-130	1	RPL41
1.02248e-81	0.295094	3.18315	2.59433	2.69014e-77	1	NHP2
4.40214e-186	0.294521	1.31939	1.07576	1.1582e-181	1	BSPRY
5.67558e-141	0.293568	2.08735	1.70303	1.49325e-136	1	NRARP
5.1608e-64	0.291293	10.2648	8.38807	1.35781e-59	1	NOP53
2.99506e-119	0.290768	2.0363	1.66461	7.88e-115	1	MYCBP2
1.22071e-91	0.286395	4.11805	3.37659	3.21168e-87	1	PPDPF
2.03458e-101	0.286203	1.84991	1.51703	5.35298e-97	1	ZDHHC12
3.64298e-64	0.284694	4.63042	3.80119	9.58468e-60	1	EIF3L
9.81572e-99	0.282773	1.93705	1.59227	2.58251e-94	1	STAP2
2.17729e-97	0.28274	2.41802	1.98768	5.72845e-93	1	SH3YL1
2.36813e-67	0.28251	4.60393	3.78516	6.23056e-63	1	ATP5F1A
6.72086e-90	0.282204	4.19539	3.45001	1.76826e-85	1	AHNAK
1.7546e-120	0.282089	1.67057	1.37388	4.61635e-116	1	TOLLIP
2.17715e-77	0.281453	2.73284	2.24847	5.72808e-73	1	UQCRFS1
5.04439e-69	0.279296	107.528	88.6027	1.32718e-64	1	EEF1A1
5.43411e-81	0.278934	4.09805	3.37761	1.42971e-76	1	YBX3
5.2648e-81	0.278618	34.8886	28.7615	1.38517e-76	1	SFN
8.79182e-76	0.278123	65.3111	53.8597	2.31313e-71	1	RPS27
7.60321e-137	0.27716	1.45403	1.19989	2.0004e-132	1	SMIM5
5.03714e-107	0.277126	1.60503	1.32453	1.32527e-102	1	PPP1R14C
1.99909e-105	0.276903	2.27344	1.87641	5.2596e-101	1	PALMD
6.28151e-50	0.276759	11.309	9.33493	1.65267e-45	1	SLC25A6
1.41981e-121	0.276507	1.54253	1.27349	3.73552e-117	1	TRIM7
1.55779e-127	0.275278	1.47425	1.21816	4.09856e-123	1	AKR1C2
1.24182e-78	0.27505	2.99952	2.47887	3.26723e-74	1	AP2S1
8.21418e-111	0.275003	1.80736	1.49369	2.16115e-106	1	TMEM154
2.05127e-112	0.274495	1.92714	1.59325	5.39688e-108	1	KLK1
2.33592e-74	0.274416	3.82435	3.16191	6.14581e-70	1	RPL22L1
5.48017e-117	0.274152	1.53126	1.26626	1.44183e-112	1	GGH
3.23821e-98	0.272613	2.0233	1.67493	8.51973e-94	1	GLRX3
1.3904e-59	0.272306	7.42826	6.15056	3.65815e-55	1	RAC1
2.95077e-72	0.27133	3.72352	3.08514	7.76349e-68	1	CNBP
3.86969e-58	0.269256	5.71587	4.74273	1.01812e-53	1	RPL17
1.98412e-77	0.269255	3.34536	2.7758	5.22022e-73	1	PPA1
6.60381e-69	0.268645	3.65606	3.03489	1.73746e-64	1	MRPL23
5.72505e-69	0.268366	3.51335	2.91699	1.50626e-64	1	BRK1
1.415e-75	0.267755	101.906	84.6442	3.72287e-71	1	RPS19
5.75688e-115	0.267402	1.78927	1.48655	1.51463e-110	1	NDEL1
4.57582e-133	0.267277	1.64066	1.3632	1.2039e-128	1	IGSF8
1.25497e-92	0.267159	1.89854	1.5776	3.30183e-88	1	TMEM141
2.61823e-77	0.266952	2.93636	2.44033	6.88856e-73	1	COPS9
4.99616e-57	0.265912	191.452	159.225	1.31449e-52	1	RPLP1
1.55275e-94	0.265344	1.91906	1.59666	4.0853e-90	1	DGCR6L
1.03409e-108	0.264492	1.6259	1.35355	2.72068e-104	1	ITPRIP
1.78558e-107	0.264471	1.76313	1.46781	4.69785e-103	1	FAM57A
4.32719e-84	0.264333	2.21615	1.84513	1.13848e-79	1	TSTA3
5.37058e-175	0.263531	9.39442	7.82599	1.413e-170	1	CSTA
5.4303e-90	0.262582	2.9327	2.44468	1.42871e-85	1	TMEM147
1.90322e-124	0.262468	1.40048	1.16752	5.00738e-120	1	PLLP
2.03214e-72	0.262151	2.82522	2.35579	5.34657e-68	1	RPL9P9
1.85932e-75	0.261593	3.0229	2.5216	4.89187e-71	1	HMGA1
3.46043e-163	0.261306	1.35423	1.12988	9.10438e-159	1	PTK6
1.27307e-102	0.260299	1.72435	1.43969	3.34945e-98	1	ACOT13
1.29754e-93	0.259863	2.25291	1.88155	3.41383e-89	1	ARPC5L
5.17711e-89	0.259651	2.61203	2.1818	1.3621e-84	1	MRPL57
6.81422e-106	0.259641	2.46045	2.0552	1.79282e-101	1	IL18
1.95091e-156	0.258657	2.32269	1.94146	5.13285e-152	1	PMP22
2.08386e-110	0.258025	1.54007	1.28785	5.48263e-106	1	ZNF524
7.91031e-98	0.257346	1.49739	1.25275	2.0812e-93	1	MSMO1
1.98231e-70	0.256938	2.9366	2.45753	5.21545e-66	1	PSMB5
1.05193e-82	0.256786	2.8956	2.42347	2.76762e-78	1	COMT
1.61533e-71	0.256694	3.23238	2.70551	4.24992e-67	1	C1QBP
3.16948e-103	0.256565	1.79236	1.50034	8.3389e-99	1	SDR16C5
9.11735e-87	0.255842	2.04299	1.711	2.39878e-82	1	EI24
7.85164e-116	0.255119	1.57054	1.31598	2.06577e-111	1	PYM1
1.0164e-76	0.254882	54.1267	45.3612	2.67414e-72	1	RPL7
6.37706e-82	0.252112	2.73895	2.29981	1.6778e-77	1	PGAM1
1.36011e-265	1.15345	14.3031	6.42996	3.57844e-261	2	HES1
0	1.08979	130.769	61.4391	0	2	KRT1
0	1.03414	6.22962	3.04196	0	2	RHOV
0	0.928912	31.0012	16.2835	0	2	LY6D
1.97026e-272	0.838796	101.563	56.785	5.18375e-268	2	KRT10
2.55585e-215	0.819691	4.78557	2.71133	6.72444e-211	2	CCND1
4.91121e-231	0.751932	2.77803	1.64962	1.29214e-226	2	THBD
4.56617e-206	0.740108	7.50776	4.49485	1.20136e-201	2	MYC
1.33227e-155	0.707513	27.4976	16.8388	3.50521e-151	2	DUSP1
4.45891e-136	0.698652	18.481	11.387	1.17314e-131	2	IER2
1.58225e-198	0.689217	14.5134	9.00107	4.16291e-194	2	S100A14
2.3801e-193	0.67135	79.1296	49.687	6.26203e-189	2	DMKN
6.42855e-101	0.667222	3.24129	2.0411	1.69135e-96	2	ARL4D
7.11255e-271	0.64912	42.9712	27.4014	1.87131e-266	2	PERP
2.22654e-220	0.634759	2.5784	1.66062	5.85803e-216	2	CHP2
4.40267e-276	0.631253	57.3812	37.0462	1.15834e-271	2	RPLP0
2.10956e-261	0.59469	107.586	71.2422	5.55026e-257	2	RPS2
8.36861e-132	0.593455	24.385	16.1612	2.20178e-127	2	ZFP36
2.58716e-111	0.592586	2.92794	1.94167	6.80682e-107	2	APOBEC3A
3.26109e-187	0.585344	3.12696	2.08409	8.57994e-183	2	KCNK7
4.27934e-92	0.576995	5.46357	3.66255	1.12589e-87	2	ID1
2.97589e-123	0.575158	31.8238	21.3605	7.82957e-119	2	FOS
1.40362e-150	0.563236	6.18023	4.18267	3.69293e-146	2	DEGS1
3.91985e-140	0.562919	8.17083	5.53109	1.03131e-135	2	S100A16
6.49175e-134	0.546976	41.0899	28.1241	1.70798e-129	2	SFN
3.29457e-143	0.539513	26.5952	18.2976	8.66801e-139	2	JUNB
8.90049e-83	0.538603	24.3549	16.7668	2.34172e-78	2	NFKBIA
7.47164e-145	0.538409	10.4401	7.18831	1.96579e-140	2	LGALS7
8.61746e-140	0.537537	7.1345	4.91529	2.26725e-135	2	LGALS7B
9.98424e-138	0.53725	13.8666	9.55527	2.62685e-133	2	MT1X
2.20835e-136	0.530022	13.593	9.41373	5.81018e-132	2	AQP3
8.44144e-283	0.526496	74.6754	51.8425	2.22094e-278	2	RPL18A
1.0227e-92	0.492205	6.1693	4.38599	2.69072e-88	2	TUBB2A
2.63969e-115	0.488398	14.5267	10.3548	6.94503e-111	2	ZFP36L1
1.76586e-107	0.480099	3.93783	2.82314	4.64599e-103	2	ADRB2
2.28407e-202	0.480019	59.4468	42.6215	6.00939e-198	2	RPL10A
2.20658e-112	0.479844	2.56899	1.84211	5.80551e-108	2	GSTA4
2.23439e-123	0.477158	4.99139	3.58577	5.87867e-119	2	KLF5
1.26215e-117	0.474666	6.74006	4.85037	3.32071e-113	2	APRT
6.43125e-133	0.472414	4.7251	3.40565	1.69206e-128	2	PRXL2A
1.63867e-203	0.471663	48.4735	34.9559	4.31135e-199	2	RPL7A
7.65085e-87	0.469073	7.8812	5.6936	2.01294e-82	2	PMAIP1
3.86113e-127	0.464055	3.53926	2.56577	1.01586e-122	2	GATA3
1.66878e-134	0.460288	44.5675	32.3935	4.39056e-130	2	RPS5
5.76455e-158	0.458553	33.1043	24.0905	1.51665e-153	2	RPL5
1.00688e-116	0.457103	3.99283	2.90856	2.6491e-112	2	ALDH2
2.01206e-116	0.455921	18.5743	13.5415	5.29373e-112	2	EEF1B2
1.83201e-124	0.455032	2.2477	1.63968	4.82002e-120	2	ZNF750
3.92087e-101	0.452919	8.59217	6.27712	1.03158e-96	2	TPPP3
3.77198e-152	0.448531	28.6407	20.9876	9.92408e-148	2	RPS10
1.81361e-236	0.446981	88.5121	64.9304	4.7716e-232	2	RPS8
1.54921e-206	0.444367	50.4686	37.0897	4.07597e-202	2	RPL18
1.11302e-113	0.434747	25.4808	18.8513	2.92836e-109	2	RPSA
5.7461e-220	0.42991	69.201	51.3685	1.5118e-215	2	RPL19
1.76674e-70	0.42945	11.7681	8.73831	4.64829e-66	2	PPP1R15A
2.16951e-129	0.428908	2.42057	1.79806	5.70799e-125	2	MFSD2A
5.97572e-100	0.428502	4.43428	3.29481	1.57221e-95	2	ENSA
2.17196e-167	0.428001	74.5353	55.4015	5.71443e-163	2	RPL21
1.76501e-105	0.423271	40.032	29.8531	4.64373e-101	2	ACTG1
3.54871e-99	0.422893	3.85878	2.87837	9.33666e-95	2	CAPNS2
6.03093e-140	0.421094	60.4702	45.1626	1.58674e-135	2	RPS3
1.58485e-117	0.419793	1.9001	1.42039	4.16973e-113	2	MT1G
7.50984e-191	0.41805	52.4158	39.2298	1.97584e-186	2	RPS13
2.26247e-193	0.416147	58.0075	43.4722	5.95257e-189	2	RPL28
2.25323e-219	0.414379	209.768	157.398	5.92824e-215	2	RPLP1
3.59403e-99	0.412302	8.5398	6.417	9.45589e-95	2	DSP
5.92947e-115	0.408252	2.24038	1.68821	1.56004e-110	2	NRARP
4.64936e-195	0.405917	129.546	97.7754	1.22325e-190	2	RPL13A
1.27053e-107	0.402985	3.4613	2.61775	3.34276e-103	2	DSC3
3.04962e-188	0.4026	94.8953	71.7877	8.02356e-184	2	RPS14
2.93863e-175	0.402042	72.6359	54.9698	7.73152e-171	2	RPS3A
4.4154e-101	0.401536	2.67439	2.02465	1.16169e-96	2	PLPP2
1.29613e-52	0.40123	5.75528	4.35797	3.41012e-48	2	PNRC1
2.09873e-121	0.400442	80.4765	60.9711	5.52176e-117	2	RPL3
4.44014e-123	0.395729	55.3022	42.0355	1.1682e-118	2	RPL8
6.80124e-172	0.393308	123.168	93.7779	1.78941e-167	2	RPL13
1.27929e-75	0.389408	5.57666	4.25746	3.36581e-71	2	EIF3F
6.10936e-121	0.388155	33.39	25.5135	1.60737e-116	2	RACK1
1.29394e-203	0.38723	112.828	86.2677	3.40437e-199	2	RPL10
1.53093e-161	0.385107	194.564	148.982	4.02789e-157	2	RPS18
6.33033e-146	0.384573	114.758	87.9052	1.66551e-141	2	EEF1A1
5.42709e-119	0.384307	1.93523	1.48267	1.42787e-114	2	AL118508.1
5.43355e-123	0.383602	30.4801	23.3636	1.42957e-118	2	RPL4
2.97776e-112	0.376502	3.3238	2.56033	7.83448e-108	2	GLTP
1.39701e-76	0.375819	12.9678	9.99387	3.67553e-72	2	EEF2
4.20317e-100	0.373629	1.9097	1.47398	1.10585e-95	2	RGS14
2.13021e-140	0.372756	33.5981	25.948	5.60458e-136	2	RPS11
1.72317e-138	0.372248	97.3511	75.2113	4.53367e-134	2	RPS6
3.67158e-146	0.371856	51.7558	39.9963	9.65992e-142	2	RPL15
1.73546e-97	0.369994	1.90305	1.47255	4.56599e-93	2	SCCPDH
1.34904e-121	0.36996	29.278	22.6554	3.54932e-117	2	RPL27
1.42901e-149	0.3677	108.408	84.0179	3.75974e-145	2	RPS19
6.78963e-99	0.367251	1.92325	1.49101	1.78635e-94	2	ZNF385A
1.40654e-76	0.367122	3.91398	3.03462	3.7006e-72	2	MDH2
8.62885e-133	0.366921	51.2738	39.7595	2.27025e-128	2	RPL29
5.80645e-15	0.366894	3.33142	2.58335	1.52768e-10	2	EDN2
2.18097e-157	0.366727	107.493	83.3648	5.73813e-153	2	RPS4X
9.00339e-146	0.366531	44.9466	34.8626	2.36879e-141	2	RPS16
1.1009e-92	0.362863	1.96717	1.52971	2.89647e-88	2	GATM
2.50188e-85	0.362291	5.68888	4.42554	6.58243e-81	2	CLEC2B
3.40394e-137	0.361172	49.9891	38.9181	8.95577e-133	2	RPS28
1.29694e-96	0.357017	2.1096	1.64713	3.41224e-92	2	PPP1R16A
7.91918e-73	0.356964	14.7843	11.5437	2.08354e-68	2	RPS26
1.28089e-54	0.345897	8.63219	6.79196	3.37003e-50	2	BTG2
1.29904e-132	0.345333	45.2724	35.6351	3.41778e-128	2	RPS7
4.76054e-115	0.344777	43.299	34.0949	1.2525e-110	2	RPL9
3.01495e-123	0.34456	68.0716	53.6097	7.93233e-119	2	RPS27
4.0415e-155	0.344467	65.6932	51.7399	1.06332e-150	2	RPS15
8.90917e-78	0.342765	5.23388	4.12706	2.344e-73	2	TAGLN2
1.13104e-101	0.34101	51.3326	40.5265	2.97576e-97	2	RPS9
9.00589e-63	0.34093	4.79616	3.78672	2.36945e-58	2	EIF3L
3.96122e-102	0.340012	24.371	19.2539	1.0422e-97	2	RPL23
2.57175e-89	0.339103	1.85387	1.46555	6.76626e-85	2	LTA4H
2.88214e-67	0.339054	3.0802	2.43508	7.5829e-63	2	IMPDH2
6.18102e-59	0.334485	7.48573	5.93669	1.62623e-54	2	LDHA
2.23903e-87	0.332273	4.17999	3.3201	5.89088e-83	2	JUP
2.47826e-76	0.331106	2.41329	1.91839	6.5203e-72	2	EBPL
7.15741e-75	0.330184	3.84461	3.05814	1.88311e-70	2	NFE2L2
2.55558e-86	0.330113	24.5601	19.5369	6.72373e-82	2	RPS21
1.59426e-78	0.327924	5.90406	4.70366	4.1945e-74	2	EGR1
3.74125e-79	0.326688	3.5811	2.85544	9.84324e-75	2	MT1E
1.57387e-75	0.3237	2.01105	1.60687	4.14084e-71	2	GJB3
2.88445e-80	0.323626	2.88872	2.30825	7.58898e-76	2	TRIM29
8.99723e-86	0.323028	16.3553	13.0743	2.36717e-81	2	RPS17
8.60828e-56	0.322716	29.8982	23.9055	2.26484e-51	2	UBC
4.79173e-71	0.321018	2.08885	1.67213	1.2607e-66	2	LAD1
2.35085e-127	0.318101	64.9291	52.0812	6.18509e-123	2	RPL11
1.82165e-84	0.317083	1.63894	1.31556	4.79276e-80	2	GSTA3
3.12873e-54	0.315803	11.5913	9.31247	8.2317e-50	2	SLC25A6
1.31466e-61	0.315405	3.35315	2.69468	3.45888e-57	2	C1QBP
3.3384e-71	0.315359	2.81839	2.26501	8.78334e-67	2	EFNA1
2.56649e-79	0.313642	2.95131	2.37465	6.75245e-75	2	RAB25
5.84752e-106	0.312954	96.1766	77.4214	1.53848e-101	2	RPS12
4.8154e-88	0.311566	1.46785	1.18275	1.26693e-83	2	PTGES
2.68843e-58	0.311184	2.35596	1.89885	7.07326e-54	2	KLF3
2.45025e-121	0.310556	65.5757	52.8757	6.44662e-117	2	RPS23
1.07061e-60	0.307217	6.38318	5.15888	2.81679e-56	2	ENO1
4.11474e-103	0.305164	46.9184	37.9734	1.08259e-98	2	RPL6
3.05981e-76	0.304292	1.84144	1.49127	8.05037e-72	2	TMEM154
1.30146e-61	0.304159	3.3713	2.73046	3.42414e-57	2	FBL
4.45565e-53	0.304157	3.39508	2.74973	1.17228e-48	2	OVOL1
2.78699e-103	0.302627	42.5669	34.5122	7.33256e-99	2	RPL35
6.95364e-75	0.302581	2.48588	2.01555	1.8295e-70	2	KLC3
6.36518e-73	0.300169	2.00602	1.6292	1.67468e-68	2	EXOSC7
1.94374e-77	0.298765	1.54581	1.25666	5.11398e-73	2	F12
4.35826e-60	0.298185	10.3161	8.38986	1.14666e-55	2	NOP53
1.91656e-79	0.29666	3.00645	2.44765	5.04247e-75	2	PHGDH
2.3784e-63	0.295765	3.71281	3.0246	6.25757e-59	2	BAG1
3.49446e-68	0.294362	2.82062	2.30003	9.19392e-64	2	PKP3
4.15728e-103	0.293562	55.4643	45.2525	1.09378e-98	2	RPL7
4.5064e-55	0.292351	7.44102	6.07612	1.18563e-50	2	SLC25A5
1.51211e-76	0.290008	1.81624	1.4855	3.97837e-72	2	SOSTDC1
2.37426e-52	0.287444	7.3514	6.02339	6.24668e-48	2	EIF3E
6.04589e-54	0.285239	2.24632	1.84335	1.59067e-49	2	TSTA3
1.01137e-65	0.283841	1.62258	1.33279	2.66091e-61	2	TCEA3
2.4468e-64	0.281754	5.01053	4.12161	6.43754e-60	2	LAMTOR4
2.7596e-62	0.280838	2.61934	2.15602	7.26051e-58	2	ALDH3A2
3.13028e-56	0.280615	3.37114	2.77526	8.23577e-52	2	PPA1
3.8361e-63	0.279311	23.4644	19.3343	1.00928e-58	2	SNHG29
1.30824e-67	0.278479	16.0426	13.2265	3.44197e-63	2	ANXA2
1.14066e-54	0.276212	2.18334	1.80291	3.00107e-50	2	AC010618.1
1.71911e-44	0.27326	6.09885	5.04648	4.52299e-40	2	CLTB
4.20679e-53	0.272145	3.05362	2.52866	1.10681e-48	2	SF3B5
4.88243e-54	0.271835	1.75293	1.45189	1.28457e-49	2	SNAI2
5.95427e-56	0.270481	3.20951	2.66082	1.56657e-51	2	P4HB
2.72392e-58	0.270413	2.99751	2.48518	7.16663e-54	2	POLR1D
1.4251e-68	0.268948	2.13088	1.76847	3.74944e-64	2	TNFRSF1A
8.08025e-56	0.266914	1.76699	1.46854	2.12591e-51	2	FAM57A
8.5117e-49	0.265917	5.70817	4.74731	2.23943e-44	2	RPL17
8.73699e-74	0.265803	3.68494	3.06489	2.2987e-69	2	KLK11
7.05121e-57	0.263994	4.12242	3.43307	1.85517e-52	2	SERPINB5
3.04281e-84	0.262924	2.75131	2.29293	8.00564e-80	2	NSG1
7.51927e-73	0.262464	2.99158	2.49397	1.97832e-68	2	DSG1
7.99702e-57	0.26207	3.07574	2.56483	2.10402e-52	2	FXYD3
1.40767e-80	0.261688	1.46305	1.22035	3.70359e-76	2	AKR1C2
3.43228e-50	0.261122	10.2144	8.52328	9.03032e-46	2	DYNLL1
5.63168e-49	0.259774	2.25378	1.8824	1.48169e-44	2	QARS
5.43358e-49	0.258451	3.63577	3.03945	1.42958e-44	2	MRPL23
7.64739e-89	0.258279	77.012	64.3885	2.01203e-84	2	RPL32
1.89758e-60	0.258244	6.41143	5.36063	4.99252e-56	2	HLA-C
2.87588e-69	0.258221	1.5753	1.31713	7.56645e-65	2	PTGS1
1.14526e-58	0.254562	18.8917	15.8358	3.01317e-54	2	BTF3
1.08626e-88	0.253922	71.782	60.1974	2.85794e-84	2	RPS27A
2.51453e-43	0.253597	4.27757	3.58804	6.61572e-39	2	SERBP1
2.55849e-52	0.252352	2.78892	2.34137	6.7314e-48	2	ERGIC3
4.38961e-78	0.250227	115.288	96.9298	1.15491e-73	2	RPL41
1.42082e-193	2.48472	10.8033	1.9301	3.73817e-189	3	HSPA6
0	2.05987	141.312	33.892	0	3	KRTDAP
7.19522e-287	1.77789	32.2756	9.41191	1.89306e-282	3	HSPA1A
2.22109e-250	1.57411	21.1915	7.11717	5.84368e-246	3	HSPA1B
3.69478e-189	1.46085	16.6609	6.05257	9.72096e-185	3	DNAJB1
0	1.42948	146.736	54.478	0	3	KRT10
3.85723e-128	1.3359	38.5433	15.2687	1.01484e-123	3	UBB
1.77184e-241	1.2782	37.3994	15.4201	4.66172e-237	3	NEAT1
0	1.25352	113.912	47.7774	0	3	DMKN
6.27046e-22	1.24847	3.62339	1.52506	1.64976e-17	3	RASD1
2.92468e-250	1.24728	118.289	49.8286	7.69484e-246	3	MT-RNR1
6.64568e-207	1.2258	17.0335	7.28284	1.74848e-202	3	CSTA
8.64297e-29	1.19994	3.75494	1.6345	2.27396e-24	3	DDIT4
2.29336e-278	1.16702	140.407	62.529	6.03382e-274	3	KRT1
3.60409e-99	1.10697	2.51801	1.16903	9.48235e-95	3	AC108215.1
1.06224e-35	1.10555	3.71097	1.72458	2.79474e-31	3	HMGCS1
5.90484e-179	1.06797	8.42649	4.01935	1.55356e-174	3	DEFB1
3.07476e-104	1.04387	25.609	12.421	8.08971e-100	3	HSP90AA1
2.44307e-221	1.0201	56.4662	27.8425	6.42772e-217	3	HSPB1
1.56061e-26	1.01552	7.48073	3.70033	4.10598e-22	3	DUSP2
8.40186e-48	1.00569	4.65646	2.31906	2.21053e-43	3	SLC38A2
4.21196e-186	0.970551	16.2049	8.26955	1.10817e-181	3	SBSN
8.03346e-44	0.963234	7.53481	3.86465	2.1136e-39	3	PHLDA2
3.46893e-27	0.914151	2.82148	1.49724	9.12676e-23	3	HSPH1
1.0643e-256	0.909533	239.346	127.418	2.80017e-252	3	MT-CO1
3.46293e-148	0.869997	16.8067	9.19575	9.11097e-144	3	DBI
2.91144e-192	0.859195	164.213	90.5243	7.65999e-188	3	MT-RNR2
9.92921e-07	0.845489	3.29661	1.83464	0.0261238	3	AC023157.3
9.70351e-36	0.820673	15.1181	8.55952	2.55299e-31	3	PPP1R15A
7.37381e-12	0.809691	3.48841	1.99015	1.94005e-07	3	HIST2H2BE
2.42805e-26	0.805449	3.8126	2.18151	6.38821e-22	3	ID2
2.88065e-165	0.790398	865.897	500.648	7.579e-161	3	MALAT1
1.99658e-168	0.785576	25.2238	14.6329	5.25301e-164	3	MT-ND5
1.66602e-289	0.780114	57.0265	33.2077	4.3833e-285	3	RPL37
4.28949e-121	0.744831	10.0054	5.97058	1.12857e-116	3	TMA7
3.43488e-16	0.738403	4.20088	2.51802	9.03717e-12	3	CLDN4
1.03274e-222	0.737643	180.124	108.024	2.71715e-218	3	MT-CO2
1.36285e-59	0.737202	38.9473	23.3645	3.58566e-55	3	UBC
4.5617e-15	0.736943	2.76978	1.6619	1.20018e-10	3	NRARP
3.46299e-16	0.732941	4.30304	2.58903	9.11114e-12	3	HNRNPU
1.55179e-37	0.731968	5.1187	3.08188	4.08276e-33	3	RPL22L1
3.33114e-23	0.726122	2.0958	1.26697	8.76422e-19	3	AL161431.1
5.14596e-18	0.724698	2.67423	1.61824	1.3539e-13	3	EIF4A1
3.42979e-34	0.716106	3.01703	1.83658	9.02377e-30	3	CCL27
1.60309e-123	0.713941	13.6219	8.30462	4.21773e-119	3	DYNLL1
5.6653e-23	0.712558	5.83127	3.55846	1.49054e-18	3	CYCS
5.24536e-52	0.71083	5.52033	3.37275	1.38005e-47	3	ATP5MD
3.1207e-30	0.706211	2.25871	1.38443	8.21057e-26	3	SNHG9
6.17269e-45	0.701445	3.98778	2.45231	1.62403e-40	3	CYB5A
2.78997e-61	0.696845	6.16518	3.80342	7.34041e-57	3	ATP5ME
1.42658e-292	0.690213	96.6454	59.8971	3.75334e-288	3	RPL26
2.21753e-73	0.683171	8.88242	5.53193	5.83432e-69	3	EMP2
8.34285e-189	0.667609	113.541	71.4794	2.195e-184	3	MT-ND4
1.17196e-35	0.658168	4.91611	3.11525	3.08341e-31	3	SLPI
7.50341e-09	0.654866	3.02501	1.92129	0.000197415	3	IFRD1
2.10789e-181	0.646116	113.177	72.32	5.54586e-177	3	MT-CYB
6.71664e-173	0.645683	68.8113	43.9835	1.76715e-168	3	MT-ND1
4.97545e-106	0.634359	12.9584	8.34814	1.30904e-101	3	COX7C
2.95558e-20	0.631069	10.711	6.91604	7.77612e-16	3	HES1
4.21352e-12	0.630522	1.91402	1.23635	1.10858e-07	3	ZFAND2A
7.63326e-48	0.629616	4.6529	3.00739	2.00831e-43	3	KRT2
4.12042e-29	0.625803	3.88944	2.52059	1.08408e-24	3	NDUFC1
3.3062e-24	0.624423	6.76338	4.38726	8.69861e-20	3	TUBB2A
3.2908e-190	0.617036	215.714	140.648	8.65809e-186	3	MT-CO3
8.59506e-54	0.61197	13.3402	8.72853	2.26136e-49	3	LYPD3
8.21212e-161	0.604103	93.3996	61.4458	2.16061e-156	3	MT-ND2
4.51247e-07	0.598792	2.22916	1.47193	0.0118723	3	AL118508.1
1.31691e-162	0.595342	75.7468	50.1359	3.46478e-158	3	MT-ATP6
3.03715e-28	0.592249	6.30996	4.18545	7.99075e-24	3	TUBB4B
6.19501e-49	0.586543	6.14434	4.09174	1.62991e-44	3	ZNF706
1.25245e-28	0.584703	4.52012	3.01395	3.29518e-24	3	DAPL1
6.65363e-20	0.584219	2.23413	1.49018	1.75057e-15	3	NMU
6.5124e-09	0.583984	2.92625	1.95215	0.000171341	3	JUND
2.07302e-52	0.583805	6.9263	4.62124	5.45411e-48	3	COX7B
2.6671e-11	0.57945	2.74691	1.83828	7.01715e-07	3	MIDN
1.59166e-56	0.575037	7.40224	4.96889	4.18765e-52	3	ELOB
5.86099e-52	0.572698	39.8564	26.7978	1.54203e-47	3	H3F3B
6.67034e-92	0.572008	20.2913	13.6495	1.75497e-87	3	S100A11
1.38562e-06	0.568822	2.4346	1.64133	0.0364557	3	ZNF750
3.91448e-32	0.565561	4.47035	3.02059	1.0299e-27	3	KLK11
6.019e-79	0.562759	21.0047	14.2203	1.5836e-74	3	TXN
1.50789e-189	0.561941	56.889	38.5361	3.96727e-185	3	RPL31
3.25127e-98	0.56183	20.2527	13.72	8.5541e-94	3	RPL36A
2.15218e-18	0.561759	2.55431	1.73048	5.66238e-14	3	SULT2B1
7.04448e-17	0.556981	3.47771	2.36388	1.8534e-12	3	RORA
5.34315e-220	0.555187	72.0065	49.0054	1.40578e-215	3	RPS24
1.38491e-42	0.55469	7.28861	4.96211	3.6437e-38	3	LGALS7B
1.26085e-49	0.541135	8.14824	5.59972	3.31729e-45	3	COX6B1
4.7775e-19	0.53799	3.9196	2.69955	1.25696e-14	3	MRPS21
8.73207e-62	0.536131	8.60803	5.93625	2.29741e-57	3	CSTB
1.16088e-10	0.529903	2.17514	1.5065	3.05428e-06	3	AC036176.3
7.64997e-11	0.529677	5.36689	3.7177	2.01271e-06	3	ID1
1.59788e-18	0.523921	3.39667	2.36231	4.20403e-14	3	TIMM8B
4.62176e-07	0.523837	2.47137	1.71889	0.0121599	3	COX17
6.97982e-07	0.52298	3.74749	2.608	0.0183639	3	TRA2B
8.96985e-13	0.503029	3.24132	2.28715	2.35997e-08	3	TINCR
1.48053e-54	0.500896	9.21946	6.5151	3.89527e-50	3	COX6C
2.55847e-25	0.493233	5.30241	3.767	6.73132e-21	3	ATP5MF
1.85226e-126	0.489681	48.6991	34.6827	4.87329e-122	3	MT-ND3
9.59038e-14	0.48414	3.65614	2.61386	2.52323e-09	3	NDUFB1
6.66955e-29	0.482476	10.1903	7.29369	1.75476e-24	3	LGALS7
1.38266e-10	0.475812	1.8218	1.30998	3.63777e-06	3	GSTA3
1.97641e-24	0.474577	5.99121	4.31174	5.19994e-20	3	NUPR1
3.04182e-48	0.47454	30.2353	21.7602	8.00302e-44	3	FOS
6.12928e-105	0.472952	24.7664	17.8439	1.61261e-100	3	RPL38
2.47086e-35	0.470424	7.70429	5.56059	6.50084e-31	3	SH3BGRL3
3.88569e-12	0.456662	3.92052	2.85677	1.02232e-07	3	FAM162A
1.70415e-07	0.455438	2.29306	1.67231	0.00448363	3	SNHG3
1.02643e-22	0.453617	4.87487	3.55968	2.70054e-18	3	ATP5IF1
6.5537e-21	0.45282	5.30412	3.87526	1.72428e-16	3	ATP5MPL
2.90373e-21	0.451381	4.96099	3.62818	7.63972e-17	3	UBL5
4.55254e-61	0.448152	14.3437	10.5137	1.19777e-56	3	SERF2
7.84296e-09	0.441347	1.73228	1.27573	0.000206348	3	GRHL1
1.41653e-28	0.435748	23.5688	17.4247	3.7269e-24	3	DUSP1
4.38023e-09	0.4345	15.9111	11.7734	0.000115244	3	IER2
4.60875e-21	0.429953	4.96058	3.68217	1.21256e-16	3	SEM1
9.52463e-10	0.426798	2.46842	1.83628	2.50593e-05	3	RIC3
1.84426e-16	0.416702	4.45743	3.33922	4.85224e-12	3	XIST
1.67543e-16	0.407666	5.00415	3.77234	4.40807e-12	3	UQCRQ
4.21711e-07	0.400558	2.66265	2.01713	0.0110952	3	MGST2
6.09212e-19	0.397288	5.26907	4.00072	1.60284e-14	3	ATP5PF
7.86104e-91	0.396607	48.5075	36.8484	2.06824e-86	3	RPS29
1.6062e-17	0.395487	4.73801	3.60199	4.22592e-13	3	ATP5PD
3.46841e-40	0.394722	9.45604	7.1926	9.12538e-36	3	UQCRB
1.05868e-08	0.39392	4.61667	3.51356	0.00027854	3	SF3B6
1.61184e-10	0.384333	2.9811	2.28392	4.24074e-06	3	MT-ND4L
1.35956e-14	0.38019	4.61537	3.54616	3.577e-10	3	PYCARD
8.38818e-11	0.373419	4.48363	3.46114	2.20693e-06	3	TRMT112
3.05227e-07	0.372284	3.58994	2.77344	0.00803053	3	UQCR10
2.44477e-08	0.369953	4.30729	3.33302	0.00064322	3	JUP
3.4671e-116	0.366509	92.659	71.8716	9.12193e-112	3	RPL34
4.26145e-33	0.363349	12.7323	9.89757	1.12119e-28	3	LGALS3
7.97617e-08	0.362384	2.14487	1.66845	0.00209853	3	THUMPD3-AS1
2.22892e-105	0.362254	62.4459	48.5796	5.86429e-101	3	RPS15A
6.83056e-20	0.358518	8.32101	6.4901	1.79712e-15	3	DSP
1.09325e-44	0.358334	20.58	16.0538	2.87634e-40	3	SNHG5
1.06868e-06	0.338891	3.73282	2.95135	0.028117	3	MICOS10
8.3469e-27	0.319887	7.90577	6.33357	2.19607e-22	3	ATP5F1E
2.54385e-59	0.298261	38.6087	31.3979	6.69287e-55	3	NACA
2.43291e-22	0.273481	17.0012	14.0655	6.40099e-18	3	PPIA
5.43863e-199	1.84398	11.5022	3.20397	1.4309e-194	4	KRT16
4.31278e-263	1.54301	257.83	88.4791	1.13469e-258	4	KRT14
0	1.54053	26.0536	8.95615	0	4	MT1X
4.22318e-231	1.19117	44.6273	19.5444	1.11112e-226	4	KRT5
0	1.17485	3.08121	1.36476	0	4	MT1G
6.15435e-201	1.17206	23.6284	10.486	1.61921e-196	4	S100A2
7.79155e-80	1.13132	5.4331	2.48021	2.04996e-75	4	EDN2
8.0762e-236	1.06993	34.8853	16.6174	2.12485e-231	4	LY6D
4.06542e-181	1.00909	5.55398	2.75955	1.06961e-176	4	MT1E
6.23168e-142	0.964492	10.2946	5.27555	1.63955e-137	4	NCOA7
1.55192e-134	0.926498	5.44756	2.86615	4.08311e-130	4	SERPINB2
1.23334e-165	0.883482	51.6016	27.971	3.24493e-161	4	SFN
1.37517e-110	0.748962	4.70252	2.79815	3.61807e-106	4	CCND1
1.33842e-116	0.720431	4.64986	2.82207	3.52138e-112	4	ADRB2
1.84932e-113	0.710504	5.57058	3.40422	4.86555e-109	4	PRXL2A
7.36293e-144	0.697956	9.69696	5.97764	1.93719e-139	4	MT2A
1.10307e-86	0.647836	3.87772	2.4749	2.90217e-82	4	FOSL1
1.82356e-156	0.642226	29.4391	18.8624	4.79777e-152	4	RPSA
4.51043e-104	0.640828	14.3853	9.22594	1.18669e-99	4	S100A14
1.66724e-135	0.619859	45.9205	29.882	4.38651e-131	4	ACTG1
3.71974e-73	0.606207	7.06517	4.64127	9.78663e-69	4	MYC
7.602e-64	0.605003	4.94107	3.24861	2.00009e-59	4	RHOV
1.20833e-153	0.603523	57.4933	37.8389	3.17911e-149	4	RPLP0
2.48511e-86	0.576747	7.64728	5.1273	6.53832e-82	4	ENO1
1.42969e-143	0.552076	106.638	72.7314	3.76151e-139	4	RPS2
1.47742e-82	0.526701	3.76073	2.61048	3.88709e-78	4	EMP1
2.32275e-213	0.522301	1.53405	1.0681	6.11115e-209	4	MT1H
1.04663e-117	0.518224	25.6149	17.8851	2.75368e-113	4	GAPDH
4.85825e-79	0.511102	5.41347	3.79856	1.27821e-74	4	RND3
1.47321e-99	0.510861	2.41349	1.69379	3.876e-95	4	LSP1
2.53036e-77	0.506488	2.35205	1.65569	6.65736e-73	4	CDC42EP1
5.50947e-74	0.492111	3.83473	2.72643	1.44954e-69	4	FBL
3.46704e-98	0.491006	3.72357	2.64943	9.12179e-94	4	EDN1
2.18999e-90	0.489652	19.2333	13.6979	5.76186e-86	4	EEF1B2
5.1979e-74	0.48808	2.95782	2.10885	1.36757e-69	4	TNFRSF12A
5.26326e-53	0.487878	6.04017	4.30708	1.38476e-48	4	FGFBP1
1.79509e-61	0.487517	2.66052	1.89762	4.72288e-57	4	KLF3
9.05622e-76	0.482716	12.4038	8.87656	2.38269e-71	4	HNRNPA1
3.80191e-69	0.474777	3.71694	2.67463	1.00028e-64	4	ETS2
1.09332e-58	0.474611	4.33592	3.12039	2.87652e-54	4	NCL
1.24794e-88	0.473203	5.23947	3.77432	3.28332e-84	4	CAV1
1.01977e-74	0.468094	9.23828	6.67853	2.68301e-70	4	NPM1
3.4071e-65	0.464754	5.67253	4.11028	8.96409e-61	4	RAN
2.52131e-65	0.461119	8.1948	5.95289	6.63358e-61	4	LDHA
1.63852e-61	0.455841	3.70137	2.69861	4.31095e-57	4	C1QBP
9.21139e-99	0.453789	33.4508	24.4232	2.42352e-94	4	RPL5
1.97196e-54	0.453741	8.71146	6.36065	5.18824e-50	4	TPPP3
8.56492e-40	0.45179	9.62185	7.03488	2.25343e-35	4	HES1
2.26473e-59	0.450638	2.36138	1.72786	5.9585e-55	4	TENT5B
8.03913e-57	0.450183	7.73597	5.66234	2.1151e-52	4	S100A16
3.98164e-44	0.448128	9.30676	6.82179	1.04757e-39	4	BTG2
3.94245e-37	0.438662	2.86273	2.11218	1.03726e-32	4	ARL4D
6.76687e-57	0.437297	4.63641	3.42406	1.78036e-52	4	TNFAIP3
2.03701e-64	0.437182	5.61432	4.1466	5.35937e-60	4	TAGLN2
4.08451e-81	0.433036	17.8521	13.2231	1.07463e-76	4	ANXA2
3.58777e-62	0.428953	2.98329	2.21599	9.43943e-58	4	UQCRC1
1.122e-61	0.428578	3.29905	2.45117	2.95199e-57	4	PHGDH
3.43622e-75	0.425246	44.1743	32.8971	9.04069e-71	4	RPS5
1.34935e-61	0.421988	12.5183	9.34362	3.55015e-57	4	SLC25A6
6.96091e-47	0.420414	19.2954	14.4178	1.83141e-42	4	TXN
1.16806e-54	0.41726	7.73074	5.78913	3.07316e-50	4	PMAIP1
1.48508e-33	0.415156	2.75497	2.06606	3.90725e-29	4	H1F0
6.20402e-50	0.413418	3.67267	2.7576	1.63228e-45	4	OVOL1
9.12619e-149	0.413409	212.168	159.306	2.4011e-144	4	RPLP1
3.54521e-100	0.409118	70.3916	53.0108	9.32744e-96	4	RPL18A
5.97946e-56	0.406466	2.5447	1.9199	1.5732e-51	4	MAP3K8
1.08029e-14	0.405802	2.4753	1.8684	2.84225e-10	4	SPRR2D
6.31988e-51	0.400716	3.66986	2.77985	1.66276e-46	4	PPA1
1.19065e-44	0.397913	4.52562	3.43475	3.13259e-40	4	SERPINB5
3.37019e-79	0.397367	1.73027	1.3137	8.86698e-75	4	VSNL1
2.11026e-59	0.396942	1.72936	1.31339	5.55209e-55	4	PDE4B
3.03719e-80	0.396596	60.2619	45.7778	7.99084e-76	4	RPS3
1.65068e-41	0.392324	3.21796	2.45177	4.34293e-37	4	IMPDH2
7.19788e-24	0.391277	2.62273	1.99971	1.89376e-19	4	APOBEC3A
8.95915e-63	0.39041	23.858	18.2016	2.35715e-58	4	ACTB
8.83993e-43	0.388043	1.90307	1.45426	2.32579e-38	4	SNAI2
8.01813e-54	0.384939	9.0063	6.89713	2.10957e-49	4	YBX1
1.74453e-43	0.383601	12.579	9.64206	4.58987e-39	4	AQP3
3.01662e-24	0.383417	5.28917	4.05478	7.93673e-20	4	PHLDA2
9.38253e-80	0.382912	30.8038	23.6231	2.46854e-75	4	RPL4
1.09683e-47	0.382859	4.68073	3.58973	2.88577e-43	4	SERBP1
1.22517e-45	0.381503	2.87318	2.20556	3.22343e-41	4	NME1
1.63646e-62	0.378483	2.04793	1.57536	4.30553e-58	4	FHL2
4.12901e-46	0.377176	5.80307	4.46803	1.08634e-41	4	CLEC2B
5.35986e-54	0.374487	2.30819	1.78049	1.41018e-49	4	TKT
6.79375e-72	0.374105	56.3497	43.4785	1.78744e-67	4	RPL10A
6.79089e-77	0.371007	46.089	35.6379	1.78668e-72	4	RPL7A
2.57972e-48	0.369351	3.45554	2.67504	6.78725e-44	4	HNRNPC
4.03383e-56	0.367838	4.80558	3.72405	1.0613e-51	4	PKM
8.37894e-50	0.365595	2.45652	1.90662	2.2045e-45	4	PLK3
1.73884e-49	0.363784	2.12735	1.65321	4.57488e-45	4	ZNF593
1.75895e-52	0.363783	36.5678	28.4177	4.62779e-48	4	PERP
9.85863e-43	0.362721	1.584	1.23187	2.59381e-38	4	PLAU
6.15398e-54	0.360194	1.89984	1.48009	1.61911e-49	4	NOP16
1.1274e-49	0.358303	9.03367	7.047	2.96619e-45	4	CD9
1.03219e-92	0.358147	66.9259	52.2133	2.7157e-88	4	RPL19
1.97162e-48	0.355148	7.69116	6.01287	5.18735e-44	4	PLP2
2.02338e-74	0.353553	2.1061	1.64834	5.32353e-70	4	DSG3
1.38537e-41	0.352868	21.9849	17.2147	3.64491e-37	4	NFKBIA
1.49095e-48	0.352855	3.00135	2.35015	3.92269e-44	4	MZT2A
1.80472e-61	0.347249	20.5046	16.1183	4.74823e-57	4	SNHG5
5.56796e-43	0.346922	1.97451	1.55247	1.46493e-38	4	NIFK
1.13929e-42	0.343839	1.9916	1.56926	2.99748e-38	4	RAP2B
7.40367e-46	0.343162	1.89538	1.49415	1.94791e-41	4	ITPKC
8.55922e-77	0.342845	70.748	55.7837	2.25193e-72	4	RPS3A
8.79504e-45	0.341196	4.11802	3.25071	2.31398e-40	4	EZR
2.44932e-71	0.339427	112.721	89.0898	6.44416e-67	4	EEF1A1
1.55314e-42	0.338701	7.72889	6.11164	4.08632e-38	4	SLC25A5
2.29023e-69	0.338285	107.505	85.0341	6.0256e-65	4	RPS19
5.576e-40	0.335921	14.7351	11.6743	1.46705e-35	4	RPS26
1.44912e-61	0.335624	24.8781	19.7144	3.81263e-57	4	RPS21
5.25546e-68	0.334527	2.77098	2.19751	1.38271e-63	4	TGFBI
9.26459e-37	0.334251	13.3546	10.5928	2.43751e-32	4	ZFP36L1
3.61225e-40	0.333612	2.49854	1.98271	9.50384e-36	4	ARF6
9.06847e-38	0.330487	3.83717	3.05158	2.38591e-33	4	SNRPB
8.04623e-73	0.329651	55.5455	44.1991	2.11696e-68	4	RPL28
5.89174e-52	0.329469	24.4227	19.4363	1.55012e-47	4	SNHG29
8.21791e-32	0.328283	2.17463	1.73206	2.16213e-27	4	THBD
7.65761e-48	0.324106	12.9637	10.3553	2.01472e-43	4	GAS5
1.24498e-35	0.323586	1.84036	1.4706	3.27555e-31	4	CKMT1A
2.13551e-45	0.323334	2.02015	1.61455	5.61853e-41	4	PIM1
1.03459e-69	0.322737	44.1607	35.3088	2.722e-65	4	RPS16
5.94489e-34	0.321988	12.6631	10.1301	1.5641e-29	4	EEF2
2.13974e-34	0.321809	4.67879	3.74334	5.62965e-30	4	PSMA7
6.54203e-57	0.321512	1.82274	1.45862	1.72121e-52	4	HES4
4.58879e-36	0.319321	2.56661	2.05701	1.20731e-31	4	PLPP2
2.54483e-35	0.318272	1.88346	1.51059	6.69546e-31	4	TRIM16
2.85398e-57	0.316898	19.8039	15.8985	7.50881e-53	4	BTF3
1.18944e-43	0.314853	10.3097	8.28833	3.12943e-39	4	HINT1
5.76909e-55	0.314498	50.956	40.9753	1.51785e-50	4	RPS9
3.42552e-36	0.313668	3.18093	2.55935	9.01255e-32	4	TIMM13
1.12045e-55	0.31301	47.0018	37.8346	2.94791e-51	4	RPL18
1.72649e-52	0.311087	2.62045	2.11217	4.54241e-48	4	GSTM3
7.89602e-31	0.310537	5.36117	4.32293	2.07744e-26	4	EIF3F
7.55009e-44	0.310417	26.5618	21.4197	1.98643e-39	4	RPS10
7.68256e-42	0.305961	3.29051	2.6617	2.02128e-37	4	DSC3
1.34897e-41	0.30588	12.4564	10.0766	3.54914e-37	4	EEF1D
1.29115e-40	0.303862	1.89581	1.53576	3.39702e-36	4	LGALSL
6.03639e-55	0.30287	49.2777	39.9464	1.58817e-50	4	RPS13
1.30555e-45	0.301914	2.85842	2.31868	3.43491e-41	4	CRIP1
1.31722e-52	0.297564	81.4883	66.3009	3.46561e-48	4	RPS8
1.24071e-46	0.297496	2.53146	2.05975	3.26431e-42	4	PKP1
5.54493e-35	0.296708	3.79803	3.09201	1.45887e-30	4	NFE2L2
5.30554e-63	0.296115	1.50822	1.22836	1.39589e-58	4	MMP28
7.01649e-35	0.294627	3.06593	2.4996	1.84604e-30	4	PA2G4
4.24644e-33	0.293696	3.20913	2.61803	1.11724e-28	4	NHP2
8.3436e-39	0.292978	2.55985	2.08939	2.1952e-34	4	DDX21
1.68482e-34	0.292943	1.98975	1.62411	4.43275e-30	4	GJB3
2.94326e-38	0.290566	3.04113	2.48637	7.74371e-34	4	PSMA4
1.72314e-41	0.290461	31.7121	25.9291	4.53359e-37	4	RACK1
5.24906e-32	0.290204	2.70081	2.20868	1.38103e-27	4	DEK
9.27145e-33	0.289876	5.67993	4.64603	2.43932e-28	4	CLIC1
2.30983e-32	0.288037	12.0317	9.85418	6.07716e-28	4	GSTP1
1.66993e-31	0.286563	2.17133	1.78017	4.39358e-27	4	TNFRSF1A
2.81384e-35	0.285374	52.1109	42.7585	7.40321e-31	4	RPL8
1.74092e-38	0.284868	7.9638	6.53682	4.58035e-34	4	DSP
4.53059e-29	0.284482	4.47442	3.67366	1.192e-24	4	KLF5
1.20192e-29	0.282872	5.39153	4.43158	3.16224e-25	4	EIF3H
6.22987e-48	0.282314	49.3855	40.6083	1.63908e-43	4	RPL15
4.5494e-24	0.282203	1.88462	1.54979	1.19695e-19	4	MAL2
1.68829e-31	0.281866	2.70693	2.22652	4.44188e-27	4	EIF5A
2.4512e-30	0.281329	2.13086	1.75334	6.44909e-26	4	CCT5
1.15254e-74	0.279866	73.5057	60.5443	3.03232e-70	4	RPS27A
1.42023e-26	0.279784	3.99041	3.28696	3.73663e-22	4	PIM3
3.35335e-34	0.279662	2.36135	1.94524	8.82266e-30	4	MIB2
5.20407e-34	0.278705	3.08981	2.54702	1.36919e-29	4	SF3B5
2.91412e-47	0.278181	120.756	99.5793	7.66705e-43	4	RPL13A
1.08165e-34	0.276806	68.4928	56.5351	2.84583e-30	4	RPL21
2.54835e-47	0.275783	1.57615	1.3019	6.7047e-43	4	TRAF4
3.4528e-54	0.275146	3.50049	2.89269	9.08432e-50	4	ALDH3A1
2.02101e-36	0.274917	1.79301	1.48192	5.31728e-32	4	SNHG19
4.45989e-34	0.27458	3.27313	2.70587	1.1734e-29	4	ZC3H12A
1.4863e-33	0.274475	4.15899	3.43845	3.91047e-29	4	YWHAZ
1.47435e-26	0.273182	3.14331	2.60107	3.87901e-22	4	CLDN1
6.20179e-35	0.272986	2.14038	1.77139	1.63169e-30	4	IRF6
5.71284e-28	0.272697	75.0009	62.0836	1.50305e-23	4	RPL3
5.91685e-33	0.271458	4.57135	3.78728	1.55672e-28	4	SRSF3
5.8942e-36	0.270911	1.85381	1.53643	1.55076e-31	4	BZW2
3.42362e-52	0.270265	105.833	87.7535	9.00753e-48	4	RPL10
4.47811e-25	0.270126	4.05607	3.36349	1.17819e-20	4	ENSA
8.09147e-45	0.269967	31.7881	26.3631	2.12887e-40	4	RPS11
2.10674e-49	0.269476	14.0629	11.6669	5.54284e-45	4	S100A10
4.22623e-31	0.2694	2.31005	1.91657	1.11192e-26	4	APEX1
3.35247e-35	0.269249	2.1005	1.7429	8.82034e-31	4	OSER1
7.30996e-36	0.269173	1.48488	1.23215	1.92325e-31	4	MCM7
1.00673e-33	0.269018	2.15701	1.79007	2.6487e-29	4	ACTR3
2.28024e-61	0.268961	7.02896	5.83346	5.99932e-57	4	HOPX
4.376e-29	0.268127	3.28982	2.73186	1.15133e-24	4	RSL1D1
3.0117e-27	0.26594	2.03444	1.69195	7.92378e-23	4	LAD1
9.34266e-28	0.265612	3.05485	2.54116	2.45805e-23	4	HMGA1
1.00584e-37	0.265223	2.42513	2.01788	2.64636e-33	4	CYB5R1
7.53028e-38	0.264556	91.8144	76.4313	1.98122e-33	4	RPS6
2.11578e-25	0.264096	1.86507	1.55308	5.56662e-21	4	WTAP
2.2986e-34	0.26335	2.25136	1.87572	6.04763e-30	4	CCT8
2.52798e-31	0.262853	1.63738	1.36466	6.65113e-27	4	F2RL1
7.1327e-30	0.262084	2.79867	2.33376	1.87661e-25	4	PSMA2
2.16503e-52	0.26193	64.112	53.4676	5.6962e-48	4	RPS23
9.07968e-21	0.259193	2.00903	1.67865	2.38886e-16	4	ZNF750
4.57419e-29	0.259021	9.26318	7.74082	1.20347e-24	4	PFN1
6.7396e-30	0.258739	5.52931	4.6215	1.77319e-25	4	RBM3
6.45333e-35	0.258002	1.6527	1.38206	1.69787e-30	4	CENPP
1.16119e-50	0.25726	3.54485	2.96589	3.05508e-46	4	PDLIM1
7.48982e-25	0.256495	3.27664	2.74294	1.97057e-20	4	PSMD8
7.37193e-29	0.255362	1.84676	1.54717	1.93956e-24	4	EBNA1BP2
4.86947e-25	0.25375	3.12679	2.62249	1.28116e-20	4	EIF3G
7.02509e-24	0.253562	3.05749	2.56469	1.8483e-19	4	EIF3I
4.07535e-30	0.251498	1.4947	1.25559	1.07222e-25	4	TICAM1
1.36715e-20	0.250323	1.86635	1.56906	3.59698e-16	4	IL1RN
2.12791e-257	2.09956	9.67704	2.25794	5.59854e-253	5	S100A9
0	1.94379	12.9564	3.36778	0	5	S100A8
3.04606e-286	1.78682	5.70662	1.65384	8.01418e-282	5	PLAUR
8.18134e-196	1.70338	8.9847	2.75889	2.15251e-191	5	S100A7
9.68717e-274	1.52422	19.3045	6.71158	2.54869e-269	5	TACSTD2
1.90693e-162	1.51145	3.84481	1.3486	5.01712e-158	5	CCL20
4.76594e-232	1.47767	14.1031	5.06395	1.25392e-227	5	NCOA7
3.09527e-70	1.38206	9.96375	3.8228	8.14366e-66	5	AREG
1.88596e-298	1.3595	7.29653	2.84359	4.96196e-294	5	RBP1
3.91801e-184	1.34611	5.85808	2.30428	1.03083e-179	5	SPINK5
0	1.3256	3.83486	1.53005	0	5	EGR2
3.27209e-120	1.27178	20.2598	8.39059	8.60888e-116	5	LYPD3
1.46852e-191	1.1373	3.52223	1.60124	3.86368e-187	5	ELF3
0	1.11302	2.57574	1.19083	0	5	PTN
4.06379e-183	1.10648	3.58146	1.66332	1.06918e-178	5	TM4SF1
0	1.09049	2.6074	1.22444	0	5	SOX9
5.73402e-85	1.07699	3.11555	1.47683	1.50862e-80	5	CCN2
6.69038e-125	1.05646	4.20561	2.0221	1.76024e-120	5	GLUL
1.29666e-145	0.982202	3.46012	1.75154	3.41151e-141	5	HBEGF
9.28486e-293	0.947131	2.82792	1.46674	2.44285e-288	5	CARD18
8.45553e-166	0.930581	4.77525	2.50532	2.22465e-161	5	CLDN1
3.70568e-170	0.853757	2.40936	1.3332	9.74964e-166	5	RNF19A
6.8086e-119	0.815695	10.3431	5.87625	1.79134e-114	5	CSTB
8.5246e-84	0.813264	2.12908	1.21164	2.24282e-79	5	FAM43A
8.71405e-134	0.808157	13.8237	7.89488	2.29267e-129	5	KLF6
2.60607e-85	0.801588	3.16238	1.81431	6.85656e-81	5	AVPI1
2.04722e-301	0.795631	2.05273	1.18256	5.38624e-297	5	CYP27A1
8.29481e-53	0.793727	3.39052	1.95583	2.18236e-48	5	APOBEC3A
1.01878e-115	0.779677	4.24345	2.4718	2.68042e-111	5	HMGA1
2.33061e-227	0.775286	30.6811	17.9262	6.13184e-223	5	APOE
3.53979e-98	0.767215	4.60367	2.70489	9.31318e-94	5	OVOL1
4.31694e-69	0.763241	4.30945	2.53901	1.13579e-64	5	CLDN4
1.76261e-120	0.752855	3.28004	1.94647	4.63742e-116	5	CHCHD10
3.03738e-110	0.745076	2.9339	1.75047	7.99135e-106	5	HCAR3
2.16989e-87	0.72959	3.63822	2.19412	5.70897e-83	5	TYMP
2.09153e-141	0.725304	19.5936	11.8515	5.50281e-137	5	KRT17
2.50664e-90	0.720939	5.25099	3.18579	6.59497e-86	5	EZR
4.14e-68	0.705565	2.98707	1.83168	1.08923e-63	5	KRT6A
1.17761e-80	0.671971	4.08079	2.5613	3.0983e-76	5	TMEM45A
2.4521e-106	0.659614	2.23983	1.41792	6.45147e-102	5	CRB3
2.33468e-75	0.654762	5.33668	3.38975	6.14256e-71	5	SERPINB5
1.76694e-70	0.633893	10.4884	6.75907	4.64882e-66	5	BTG2
1.05093e-72	0.623415	2.37208	1.53979	2.76499e-68	5	IL1RN
8.61871e-75	0.621505	2.55671	1.66184	2.26758e-70	5	HCAR2
1.38319e-88	0.617615	43.7508	28.5145	3.63918e-84	5	SFN
2.09058e-203	0.616145	64.4545	42.0509	5.50032e-199	5	RPL8
6.79044e-86	0.612827	2.66296	1.74135	1.78657e-81	5	IRF6
1.20383e-102	0.610435	2.04738	1.34103	3.16729e-98	5	F2RL1
1.32793e-112	0.604751	14.0822	9.26025	3.49379e-108	5	SLC25A6
8.24074e-183	0.60313	1.83638	1.20894	2.16814e-178	5	ALDH1A1
1.6781e-71	0.59522	3.98411	2.63726	4.41507e-67	5	EDN1
2.11408e-78	0.591576	7.1876	4.76982	5.56215e-74	5	EIF3K
1.64666e-72	0.588487	8.63312	5.74137	4.33237e-68	5	PMAIP1
4.43377e-123	0.586684	17.1357	11.4102	1.16653e-118	5	COX4I1
1.74352e-93	0.586528	2.0458	1.36239	4.5872e-89	5	STOM
2.1384e-81	0.582119	6.37149	4.25604	5.62613e-77	5	COX8A
2.34077e-117	0.581771	1.88503	1.25947	6.15856e-113	5	GCHFR
2.51858e-77	0.581513	2.28813	1.52907	6.62637e-73	5	GATM
3.04905e-63	0.578924	1.7177	1.14994	8.02204e-59	5	BORCS5
4.52521e-67	0.568675	2.79998	1.88785	1.19058e-62	5	PLK3
1.57364e-70	0.568452	2.02106	1.36288	4.14023e-66	5	CDC42EP4
4.69209e-94	0.565467	6.24718	4.22145	1.23449e-89	5	DEFB1
9.05149e-146	0.560323	107.345	72.7962	2.38145e-141	5	RPS2
2.40004e-37	0.556706	6.31888	4.29591	6.31451e-33	5	FGFBP1
1.18707e-98	0.556509	26.5583	18.0582	3.12318e-94	5	ACTB
2.59096e-107	0.554533	1.72234	1.1727	6.81682e-103	5	KRT23
1.56705e-84	0.549609	5.555	3.7952	4.12292e-80	5	RND3
4.3385e-75	0.548784	5.47647	3.74369	1.14146e-70	5	ATP5F1B
9.32559e-65	0.543178	2.17734	1.49421	2.45356e-60	5	TRIM16
4.73341e-75	0.533434	6.7149	4.63938	1.24536e-70	5	PABPC1
5.70563e-78	0.522611	1.86166	1.29592	1.50115e-73	5	RNF168
3.08188e-60	0.519021	2.04759	1.4289	8.10843e-56	5	KRT6B
5.69965e-96	0.517716	32.836	22.9352	1.49958e-91	5	EIF1
2.06416e-68	0.516868	2.37234	1.658	5.43079e-64	5	ZNF750
1.14169e-65	0.514507	2.37118	1.6599	3.00379e-61	5	TNFSF10
5.30794e-59	0.513491	4.39434	3.07835	1.39652e-54	5	CHMP1B
7.13734e-71	0.512707	1.82151	1.27671	1.87784e-66	5	TMEM41A
3.18545e-28	0.511988	7.39768	5.18766	8.38092e-24	5	ANXA1
1.90564e-301	0.511082	1.47034	1.03173	5.01374e-297	5	AC004233.2
1.14091e-27	0.507355	3.89852	2.74265	3.00173e-23	5	CRABP2
1.33717e-142	0.501717	61.2079	43.229	3.51809e-138	5	RPL10A
2.15739e-122	0.498764	36.2784	25.6747	5.6761e-118	5	RACK1
6.62566e-65	0.498562	2.26822	1.60547	1.74321e-60	5	LITAF
1.83507e-77	0.495781	14.4853	10.2727	4.82808e-73	5	GAS5
4.26454e-111	0.493107	29.8907	21.2371	1.122e-106	5	RPS10
4.55222e-60	0.489455	5.30797	3.78083	1.19769e-55	5	ATP5F1A
3.55195e-55	0.488357	24.0018	17.1094	9.34518e-51	5	NFKBIA
7.99364e-95	0.48465	45.9339	32.8276	2.10313e-90	5	RPS5
2.02798e-42	0.482457	4.57657	3.27572	5.33563e-38	5	RHOV
5.3884e-124	0.481532	85.8362	61.4773	1.41769e-119	5	RPL3
8.46251e-52	0.479875	6.12914	4.39483	2.22649e-47	5	PNRC1
1.53649e-79	0.47713	16.1464	11.5996	4.04252e-75	5	RPS26
1.60274e-55	0.477065	14.6488	10.5243	4.21681e-51	5	ZFP36L1
2.26232e-46	0.473066	2.30513	1.66069	5.95216e-42	5	CDC42EP1
8.05237e-64	0.472296	2.38381	1.71829	2.11858e-59	5	MARCKS
3.58544e-113	0.471469	63.285	45.643	9.43328e-109	5	RPS3
6.64472e-31	0.467233	3.75652	2.71728	1.74823e-26	5	FABP5
2.66514e-73	0.465858	1.78121	1.28967	7.01199e-69	5	EPHX3
6.15225e-66	0.46505	13.8928	10.0646	1.61866e-61	5	EEF2
2.80681e-62	0.464241	4.33882	3.14501	7.38472e-58	5	CDKN1A
1.17251e-58	0.46332	4.97991	3.61201	3.08487e-54	5	GPX4
9.70975e-154	0.458616	130.02	94.6137	2.55463e-149	5	RPL13
8.25645e-50	0.456765	2.14416	1.56227	2.17227e-45	5	EGR3
6.1007e-133	0.456575	54.9309	40.0289	1.60509e-128	5	RPL29
2.90549e-49	0.45439	2.8981	2.11509	7.64433e-45	5	TNFRSF12A
8.47264e-56	0.452986	3.43045	2.50604	2.22915e-51	5	FOSL1
2.59788e-54	0.452602	5.20709	3.80495	6.83502e-50	5	EIF3L
9.78039e-144	0.452446	205.6	150.253	2.57322e-139	5	RPS18
2.31959e-53	0.450495	2.40188	1.75768	6.10284e-49	5	ARID5B
1.02763e-48	0.447998	2.45184	1.79734	2.70368e-44	5	ZFAND5
4.39662e-169	0.447761	1.53869	1.12814	1.15675e-164	5	NTRK2
7.08786e-55	0.44533	2.86386	2.10326	1.86482e-50	5	ECH1
4.81185e-156	0.445065	134.536	98.8233	1.266e-151	5	RPL13A
1.89236e-64	0.44071	1.78028	1.31166	4.97881e-60	5	PDE4B
5.20723e-52	0.438813	8.24907	6.08568	1.37002e-47	5	SLC25A5
1.62126e-46	0.438167	3.00401	2.21717	4.26554e-42	5	UQCRC1
1.87489e-70	0.430013	51.5408	38.2564	4.93283e-66	5	RPLP0
4.21443e-139	0.424325	97.4444	72.6144	1.10882e-134	5	RPS14
6.85586e-115	0.420237	50.3957	37.6608	1.80378e-110	5	RPL18
2.24164e-61	0.418776	40.4505	30.2593	5.89775e-57	5	ACTG1
2.5214e-55	0.418605	2.56706	1.92054	6.63381e-51	5	MAP3K8
2.82627e-38	0.416153	2.10696	1.579	7.43593e-34	5	YWHAH
6.56918e-105	0.415558	54.4195	40.7999	1.72835e-100	5	RPS9
3.30584e-64	0.414176	2.04878	1.53751	8.69767e-60	5	REL
7.05623e-49	0.407637	1.93341	1.45751	1.85649e-44	5	MAST4
5.97615e-115	0.405666	1.42592	1.07641	1.57233e-110	5	HAS3
7.19178e-44	0.402003	2.8767	2.1771	1.89216e-39	5	NDUFS7
2.01598e-43	0.399752	3.77273	2.85968	5.30403e-39	5	CCND1
2.4201e-75	0.397685	1.73115	1.31407	6.36729e-71	5	CFLAR
3.84273e-37	0.396892	3.30115	2.5072	1.01102e-32	5	CYC1
1.4029e-52	0.39504	2.06661	1.57159	3.69102e-48	5	CLIP1
9.73783e-49	0.393875	2.16338	1.64651	2.56202e-44	5	RASD1
6.18114e-59	0.388099	1.61299	1.23254	1.62626e-54	5	CXCL16
6.53882e-31	0.388039	1.97511	1.50931	1.72036e-26	5	TWISTNB
5.1172e-70	0.387261	30.9176	23.639	1.34633e-65	5	RPL4
1.37724e-99	0.384911	44.9044	34.389	3.62352e-95	5	RPL9
1.05837e-98	0.384118	99.2328	76.0368	2.78457e-94	5	RPS6
1.26467e-51	0.383873	1.78161	1.36539	3.32736e-47	5	EHF
4.70951e-120	0.379701	113.641	87.3443	1.23907e-115	5	RPL10
1.31852e-29	0.377651	1.76975	1.36216	3.46903e-25	5	SDCBP2
1.39108e-96	0.377624	57.3315	44.1283	3.65994e-92	5	RPL28
1.55653e-46	0.376146	1.50453	1.15923	4.09522e-42	5	ISG20
6.17802e-100	0.372811	85.5957	66.1035	1.62544e-95	5	RPS8
2.35694e-35	0.372029	3.17914	2.4565	6.2011e-31	5	IMPDH2
1.00875e-38	0.37188	7.88288	6.09169	2.65402e-34	5	NR4A1
7.17152e-31	0.369147	2.26031	1.75002	1.88683e-26	5	NDUFV1
1.30836e-73	0.367823	1.57877	1.22347	3.4423e-69	5	ETHE1
3.38124e-33	0.367243	4.46072	3.45823	8.89604e-29	5	DNAJA1
4.56385e-38	0.36525	3.47242	2.69576	1.20075e-33	5	ZC3H12A
3.45458e-35	0.364424	2.30082	1.78723	9.08899e-31	5	TPM4
2.57948e-16	0.364358	2.93683	2.28138	6.78662e-12	5	EFNA1
5.28342e-88	0.36422	50.6479	39.3478	1.39007e-83	5	RPS28
3.87425e-37	0.364148	1.81291	1.4085	1.01931e-32	5	MPZL2
7.08678e-32	0.362789	1.65592	1.28774	1.86453e-27	5	GRHL1
1.78091e-42	0.360655	1.71206	1.33337	4.68557e-38	5	TNFAIP8
1.81278e-92	0.360103	46.1918	35.9885	4.76941e-88	5	RPS7
8.05017e-35	0.359975	2.13581	1.66418	2.118e-30	5	TOB1
6.12949e-27	0.35767	5.15063	4.01967	1.61267e-22	5	CEBPD
2.95321e-48	0.357475	1.9611	1.5307	7.76989e-44	5	APOC1
6.03675e-34	0.353634	1.69677	1.32791	1.58827e-29	5	GBP1
4.02749e-54	0.353385	31.3952	24.5745	1.05963e-49	5	RPL5
6.55569e-83	0.348639	1.53321	1.20407	1.7248e-78	5	ACTN1
2.26607e-72	0.347633	113.407	89.1234	5.96204e-68	5	EEF1A1
2.99572e-32	0.347505	3.3733	2.65122	7.88174e-28	5	EIF3D
2.50484e-39	0.347411	6.0646	4.76673	6.59022e-35	5	RPL17
1.29955e-16	0.347279	1.93068	1.51764	3.41911e-12	5	CALML3
1.80869e-63	0.347144	71.7179	56.3803	4.75867e-59	5	RPL21
2.82457e-45	0.346762	12.5044	9.83282	7.43145e-41	5	GSTP1
3.42375e-43	0.344375	24.3741	19.1982	9.00787e-39	5	RPSA
5.32842e-34	0.343974	2.6435	2.08273	1.40191e-29	5	ALKBH7
6.95027e-54	0.342848	1.80036	1.41955	1.82862e-49	5	MGST1
2.12473e-39	0.341351	1.67764	1.32417	5.59017e-35	5	ARL5B
1.09264e-81	0.341013	66.246	52.3004	2.87473e-77	5	RPL19
2.7989e-28	0.338316	2.09356	1.65593	7.36389e-24	5	IDH2
2.27694e-35	0.336944	3.75007	2.96899	5.99063e-31	5	ALDH2
2.56524e-54	0.333416	24.8618	19.7317	6.74916e-50	5	RPS21
9.50879e-27	0.332847	2.19153	1.74001	2.50176e-22	5	TENT5B
4.14039e-49	0.332473	1.61284	1.28087	1.08934e-44	5	BARX2
1.62418e-53	0.329248	44.9043	35.7417	4.27321e-49	5	RPL7A
2.32083e-30	0.328655	3.63691	2.896	6.10612e-26	5	VDAC2
4.38571e-34	0.32545	2.51252	2.00511	1.15388e-29	5	BAZ1A
1.10203e-54	0.324875	66.7407	53.2836	2.89943e-50	5	RPL18A
2.79353e-63	0.324091	1.45493	1.1622	7.34978e-59	5	B3GNT5
1.57612e-28	0.324008	2.96556	2.36903	4.14678e-24	5	RPL9P9
5.10929e-40	0.323482	1.98335	1.58497	1.34425e-35	5	CRNDE
8.06318e-35	0.323161	2.38625	1.90737	2.12142e-30	5	TGIF1
7.33831e-44	0.322882	1.48253	1.18524	1.93071e-39	5	SOX7
1.94998e-27	0.320641	2.36628	1.89472	5.13039e-23	5	CCL27
4.99786e-106	0.320214	121.524	97.3351	1.31494e-101	5	RPL41
5.33088e-75	0.319483	43.4288	34.8019	1.40255e-70	5	RPL35
2.0538e-38	0.319432	1.78769	1.43263	5.40355e-34	5	EPHA2
2.73054e-85	0.318973	84.7977	67.9772	7.18405e-81	5	RPL12
1.02308e-57	0.318946	24.2939	19.4753	2.69173e-53	5	RPL23
7.2949e-41	0.318187	3.88605	3.11692	1.91929e-36	5	ATP1A1
2.77369e-36	0.317644	1.86519	1.49659	7.29759e-32	5	SOSTDC1
2.61103e-37	0.317132	2.08388	1.67266	6.86963e-33	5	CXADR
2.87305e-38	0.316828	2.21278	1.77649	7.55899e-34	5	NFIB
2.87827e-34	0.31591	2.23716	1.79721	7.57273e-30	5	EPHB6
1.3548e-81	0.315331	65.1553	52.3631	3.56448e-77	5	RPS15
8.97176e-74	0.31298	105.015	84.5348	2.36047e-69	5	RPS4X
1.69698e-76	0.311775	65.2935	52.6037	4.46475e-72	5	RPL11
1.30594e-39	0.3117	1.95229	1.57294	3.43592e-35	5	RAP2B
4.26248e-38	0.311187	1.67618	1.35097	1.12146e-33	5	GALT
6.8299e-61	0.310866	49.5667	39.9585	1.79695e-56	5	RPS13
1.79211e-53	0.310014	28.4923	22.9829	4.71503e-49	5	RPL27
2.65125e-42	0.307639	1.55896	1.25959	6.97543e-38	5	C1orf116
8.7932e-61	0.307177	1.4211	1.14857	2.31349e-56	5	IL34
3.9278e-32	0.304564	1.86036	1.50631	1.0334e-27	5	BIRC3
3.69353e-40	0.3044	3.74897	3.03584	9.71767e-36	5	CCNL1
5.63624e-56	0.30157	1.46128	1.18564	1.4829e-51	5	VCL
1.24348e-15	0.299793	2.67699	2.1747	3.2716e-11	5	SDC4
5.08806e-28	0.298358	3.26511	2.65511	1.33867e-23	5	RBM8A
9.56308e-33	0.298018	3.45855	2.81307	2.51605e-28	5	SPINT2
1.82471e-94	0.297877	1.31591	1.07042	4.80082e-90	5	TP53I11
7.11527e-31	0.297551	2.2792	1.85443	1.87203e-26	5	PRMT1
3.22732e-34	0.292305	1.88986	1.54325	8.49109e-30	5	SOD2
2.83134e-80	0.292101	79.3244	64.7852	7.44927e-76	5	RPL32
1.85339e-43	0.290882	23.8399	19.4868	4.87626e-39	5	SNHG29
1.89509e-32	0.286805	1.57439	1.29055	4.98599e-28	5	IRX3
1.05158e-25	0.286488	4.01026	3.288	2.7667e-21	5	PIM3
3.81136e-28	0.285939	3.55714	2.91759	1.00277e-23	5	HIGD2A
3.83541e-37	0.284136	4.20542	3.45363	1.0091e-32	5	TNFAIP3
1.24832e-37	0.283278	1.54507	1.26961	3.28433e-33	5	CASP1
4.42643e-27	0.282964	14.2464	11.7091	1.16459e-22	5	LMNA
2.85291e-22	0.282863	3.50925	2.88446	7.50602e-18	5	DNAJB6
1.32077e-45	0.282762	68.1111	55.9884	3.47494e-41	5	RPS3A
9.39053e-34	0.282164	1.60264	1.31794	2.47065e-29	5	MAP7D1
2.95007e-51	0.278594	1.40147	1.15537	7.76163e-47	5	TIAM1
1.25231e-21	0.277586	1.85945	1.53399	3.29484e-17	5	CREG1
6.56142e-22	0.277086	1.79319	1.47984	1.72631e-17	5	MAPRE1
2.10052e-24	0.274866	2.2788	1.88349	5.52646e-20	5	PHB2
5.35932e-23	0.272658	2.74248	2.27021	1.41004e-18	5	UQCRFS1
4.35891e-24	0.272136	1.86586	1.5451	1.14683e-19	5	IMPA2
6.49043e-25	0.271625	5.65941	4.68818	1.70763e-20	5	UQCRH
5.65493e-40	0.270932	1.99838	1.65622	1.48781e-35	5	DSG3
1.05116e-52	0.268972	46.26	38.3916	2.7656e-48	5	RPL6
1.1272e-52	0.268558	55.0614	45.7091	2.96567e-48	5	RPL7
2.17825e-26	0.267534	2.97697	2.47308	5.73097e-22	5	PHGDH
1.87603e-25	0.267476	7.15252	5.94211	4.93583e-21	5	ZFAS1
2.94436e-49	0.266494	1.59195	1.32345	7.74662e-45	5	TPM1
9.85718e-25	0.266203	1.99524	1.65906	2.59342e-20	5	BHLHE40
7.30745e-30	0.265801	6.79302	5.65001	1.92259e-25	5	SH3BGRL3
6.38692e-22	0.264204	5.33025	4.43827	1.6804e-17	5	EIF3H
9.77904e-21	0.264124	2.77607	2.31164	2.57287e-16	5	TUFM
2.33307e-24	0.264086	2.83141	2.35779	6.13831e-20	5	ERGIC3
6.00645e-26	0.263452	2.05114	1.70879	1.5803e-21	5	GBP2
8.80322e-23	0.26207	6.79788	5.66869	2.31613e-18	5	BTG1
4.44733e-19	0.261755	1.98914	1.65909	1.17009e-14	5	MPST
1.10281e-22	0.260843	2.27293	1.89699	2.90151e-18	5	QARS
3.68037e-40	0.26007	1.59774	1.33418	9.68305e-36	5	NPM3
2.8844e-25	0.259734	1.56641	1.30833	7.58887e-21	5	LRRFIP2
5.64383e-13	0.259507	1.9485	1.62772	1.48489e-08	5	GJB3
1.12802e-18	0.258529	2.49286	2.08388	2.96783e-14	5	H1F0
1.32635e-18	0.25765	1.82944	1.53023	3.48961e-14	5	XBP1
3.50692e-45	0.256389	24.9278	20.8691	9.22671e-41	5	RPL24
8.56761e-28	0.255937	1.49859	1.25498	2.25414e-23	5	SINHCAF
2.86186e-23	0.255861	2.59986	2.17735	7.52955e-19	5	UQCRC2
4.31113e-28	0.255857	2.23857	1.87478	1.13426e-23	5	CSNK1A1
1.37752e-21	0.255636	1.99962	1.67492	3.62425e-17	5	CASP4
4.27068e-17	0.25488	2.28921	1.91849	1.12362e-12	5	SGK1
2.09027e-28	0.252915	1.90304	1.59703	5.49951e-24	5	SCEL
3.90824e-63	0.252858	63.7033	53.4619	1.02826e-58	5	RPLP2
4.09313e-23	0.252684	1.63649	1.37356	1.0769e-18	5	HIST1H2AC
8.91421e-26	0.25239	1.94672	1.63428	2.34533e-21	5	ZBTB43
2.57247e-21	0.251544	2.592	2.17728	6.76818e-17	5	ALDH3A2
5.09819e-23	0.250978	2.42746	2.03986	1.34133e-18	5	NDUFA10
7.27681e-20	0.250971	1.4661	1.23201	1.91453e-15	5	TRIM69
4.94533e-31	0.25041	1.49449	1.25635	1.30112e-26	5	TICAM1
1.54251e-247	1.89409	32.4955	8.74272	4.05834e-243	6	MIR205HG
2.34111e-207	1.39435	51.1034	19.4405	6.15946e-203	6	KRT5
6.46546e-144	1.37902	27.1182	10.4264	1.70106e-139	6	S100A2
1.05602e-81	1.30279	6.66563	2.70186	2.7784e-77	6	COL17A1
1.51504e-262	1.27133	143.643	59.5082	3.98608e-258	6	MT-ND2
3.26786e-143	1.24834	42.7875	18.0106	8.59775e-139	6	CXCL14
8.04423e-173	1.1814	32.8181	14.4703	2.11644e-168	6	MT-ND5
1.96069e-52	1.1762	6.84098	3.02724	5.15857e-48	6	DST
2.12492e-248	1.1742	309.967	137.355	5.59067e-244	6	MT-CO3
7.26415e-243	1.17205	159.514	70.7905	1.9112e-238	6	MT-CYB
3.78781e-235	1.16583	96.6369	43.0717	9.96573e-231	6	MT-ND1
2.47608e-231	1.16452	238.831	106.546	6.51456e-227	6	MT-CO2
5.2268e-47	1.16162	23.2776	10.4053	1.37517e-42	6	HSPA1A
7.52847e-184	1.15399	114.745	51.5644	1.98074e-179	6	MT-RNR1
3.83131e-235	1.14463	74.3751	33.6402	1.00802e-230	6	MT-ND3
2.50573e-233	1.13674	154.495	70.2622	6.59257e-229	6	MT-ND4
8.85682e-112	1.13151	24.4105	11.1418	2.33023e-107	6	S100A10
2.22467e-229	1.11886	106.594	49.0818	5.85311e-225	6	MT-ATP6
2.98962e-186	1.10736	1072.84	497.951	7.8657e-182	6	MALAT1
1.43696e-223	1.04833	265.85	128.546	3.78064e-219	6	MT-CO1
8.22474e-182	1.01684	184.385	91.1226	2.16393e-177	6	MT-RNR2
4.41388e-07	0.902729	4.59791	2.4593	0.0116129	6	HSPA6
4.06847e-07	0.881849	4.15155	2.25293	0.0107041	6	LUC7L3
4.82144e-10	0.876302	6.02386	3.28157	1.26852e-05	6	XIST
2.22213e-14	0.868052	3.01525	1.65202	5.84643e-10	6	SYT8
5.07098e-127	0.861403	30.9208	17.0193	1.33417e-122	6	KRT15
2.38453e-14	0.830871	5.36218	3.01456	6.27369e-10	6	CCN1
4.50799e-43	0.813478	9.99591	5.68776	1.18605e-38	6	HOPX
3.62148e-74	0.803393	28.5923	16.3834	9.52811e-70	6	NEAT1
1.27371e-24	0.790632	5.22491	3.02047	3.35114e-20	6	IGFBP3
5.61799e-10	0.741159	13.141	7.86169	1.47809e-05	6	HSPA1B
3.73866e-18	0.738565	8.03992	4.8186	9.83642e-14	6	SNHG6
2.76075e-25	0.683704	9.7579	6.07492	7.26353e-21	6	TMA7
5.18897e-07	0.648958	6.93223	4.42097	0.0136522	6	CLEC2B
3.20449e-114	0.628228	148.223	95.8959	8.43101e-110	6	KRT14
5.31553e-13	0.59819	2.20117	1.45405	1.39852e-08	6	PCSK7
5.47866e-96	0.570045	50.6036	34.0864	1.44144e-91	6	RPL37
1.14438e-16	0.516154	13.9574	9.7595	3.01087e-12	6	MT1X
4.2571e-32	0.486923	22.4996	16.0545	1.12004e-27	6	SNHG5
1.91315e-29	0.463634	12.5479	9.0992	5.03351e-25	6	S100A6
1.72311e-06	0.435892	2.659	1.96563	0.0453351	6	IFRD1
1.81819e-78	0.420477	96.5446	72.1359	4.78367e-74	6	RPL34
4.33651e-08	0.403087	11.2935	8.54055	0.00114094	6	COX7C
2.42343e-07	0.398019	2.89062	2.19369	0.00637605	6	AKAP9
6.43896e-07	0.386057	2.70707	2.0715	0.0169409	6	SF1
6.68257e-08	0.383388	2.59781	1.99157	0.00175818	6	JUND
1.88217e-42	0.368254	45.8509	35.5216	4.95198e-38	6	RPS20
2.72095e-07	0.364379	2.66756	2.07217	0.00715882	6	TAF1D
1.39284e-07	0.362739	3.53305	2.7476	0.00366457	6	MRPS21
1.24218e-51	0.353161	78.7797	61.6741	3.26817e-47	6	RPL26
3.63117e-23	0.352874	23.101	18.0886	9.55361e-19	6	RPL38
1.09551e-06	0.35238	2.18975	1.71521	0.0288227	6	ESF1
3.11323e-08	0.351476	2.32986	1.8261	0.000819092	6	IP6K2
6.37446e-40	0.340989	63.3133	49.9858	1.67712e-35	6	RPS24
4.37343e-07	0.332347	2.47263	1.96387	0.0115065	6	LSM8
5.99004e-09	0.331364	3.48146	2.76701	0.000157598	6	SRSF5
1.16452e-06	0.322142	3.28734	2.62948	0.0306385	6	DYNLRB1
4.88267e-07	0.31989	2.53218	2.02861	0.0128463	6	DAAM1
6.9262e-11	0.31832	2.2791	1.82785	1.82228e-06	6	MPHOSPH8
9.9913e-13	0.311572	3.1133	2.50858	2.62871e-08	6	SON
5.84212e-27	0.311296	48.8589	39.3763	1.53706e-22	6	RPL31
2.31695e-09	0.309102	2.0352	1.6427	6.09591e-05	6	PHF14
3.66851e-07	0.305661	2.36404	1.91268	0.00965185	6	C1orf21
1.09128e-11	0.300577	3.02757	2.45816	2.87114e-07	6	SLC38A2
1.45211e-40	0.297662	66.3203	53.9562	3.82051e-36	6	B2M
6.21691e-08	0.288374	1.83495	1.5025	0.00163567	6	VPS36
6.1792e-11	0.287921	17.1325	14.033	1.62575e-06	6	RPL36A
6.10438e-07	0.277649	4.05067	3.34154	0.0160606	6	RBM39
5.99997e-10	0.277237	2.09668	1.73012	1.57859e-05	6	SRSF10
5.57156e-12	0.274469	2.75724	2.27956	1.46588e-07	6	C8orf59
2.36966e-20	0.269182	2.51319	2.08542	6.23457e-16	6	H1F0
4.84999e-08	0.267875	2.65224	2.20279	0.00127603	6	ARGLU1
1.98167e-07	0.26378	1.73227	1.44281	0.00521377	6	QTRT1
1.16418e-12	0.262507	2.6928	2.24482	3.06296e-08	6	BANF1
8.73173e-09	0.262241	3.93221	3.27865	0.000229732	6	HSPE1
2.24915e-08	0.257034	1.90286	1.59232	0.000591752	6	SREK1IP1
[truncated: 7,020 more rows]

## Sheet: Table S6
Table S6. Differentially expressed genes and their average read count in each cell types (adult vs. newborn groups).
[truncated: 758 more rows]
[truncated: 18 more columns]

[truncated: 3 more sheets: Table S7, Table S8, Table S9]
